# Supplementary material for: Genetic response to human‐induced habitat changes in the marine environment: A century of evolution of European sprat in Landvikvannet, Norway
Source: Ecol Evol. 2021 Jan 18;11(4):1691–718. doi: 10.1002/ece3.7160 (PMC7882954; doi:10.1002/ece3.7160)
Supplement: Supplementary file 1 — Supplementary Material [file ECE3-11-1691-s001.xlsx]

## Sheet: SNPs
ID	Sample	Ssp002_a	Ssp002_b	Ssp031_a	Ssp031_b	Ssp067_a	Ssp067_b	Ssp072_a	Ssp072_b	Ssp201_a	Ssp201_b	Ssp202_a	Ssp202_b	Ssp203_a	Ssp203_b	Ssp204_a	Ssp204_b	Ssp205_a	Ssp205_b	Ssp207_a	Ssp207_b	Ssp208_a	Ssp208_b	Ssp209_a	Ssp209_b	Ssp210_a	Ssp210_b	Ssp211_a	Ssp211_b	Ssp212_a	Ssp212_b	Ssp213_a	Ssp213_b	Ssp214_a	Ssp214_b	Ssp215_a	Ssp215_b	Ssp216_a	Ssp216_b	Ssp217_a	Ssp217_b	Ssp218_a	Ssp218_b	Ssp220_a	Ssp220_b	Ssp222_a	Ssp222_b	Ssp224_a	Ssp224_b
1468_752_476	HOL	2	3	4	4	1	1	2	2	1	1	3	3	0	0	3	4	2	4	2	2	3	3	2	2	1	1	2	4	2	4	2	2	3	3	4	4	2	2	2	4	1	1	1	2	4	4	2	2
1468_752_477	HOL	2	2	1	4	1	1	2	2	1	4	3	3	4	4	4	4	2	4	2	2	1	3	1	1	4	4	2	4	2	4	2	2	3	3	4	4	1	1	2	4	1	1	0	0	4	4	2	2
1468_752_478	HOL	2	3	4	4	1	3	2	2	1	1	3	3	4	4	4	4	4	4	2	2	1	1	1	2	4	4	4	4	2	4	2	2	3	3	4	4	1	1	4	4	1	1	1	2	4	4	2	2
1468_752_479	HOL	2	2	4	4	1	3	2	2	1	4	2	3	0	0	3	4	2	4	1	2	1	3	1	2	1	4	2	4	2	4	2	2	3	3	4	4	1	1	2	4	1	1	1	2	4	4	2	4
1468_755_480	HOL	2	2	1	4	1	1	2	2	4	4	2	3	3	4	3	3	2	2	2	2	1	1	1	2	1	1	2	4	2	2	2	2	3	3	2	4	1	1	2	4	1	1	1	2	4	4	2	4
1468_755_481	HOL	2	3	1	4	1	1	2	2	4	4	2	3	4	4	3	3	2	4	1	2	1	3	1	2	1	1	2	4	2	4	2	2	3	3	4	4	1	2	2	2	1	1	1	2	4	4	2	2
1468_755_482	HOL	2	2	4	4	1	1	2	2	1	1	2	3	0	0	3	4	4	4	2	2	1	3	1	2	1	1	4	4	2	4	2	2	3	4	2	4	1	2	2	4	1	1	1	2	3	4	2	2
1468_755_483	HOL	2	3	4	4	0	0	0	0	4	4	3	3	4	4	0	0	2	4	2	2	1	1	1	2	1	1	2	4	0	0	0	0	3	3	2	4	1	1	2	2	1	1	0	0	4	4	2	4
1469_755_484	HOL	2	3	4	4	1	1	2	2	1	4	3	3	3	3	4	4	4	4	1	2	1	1	2	2	1	1	2	4	2	2	2	2	3	4	2	4	2	2	2	2	1	1	2	2	4	4	2	2
1469_755_485	HOL	2	2	1	4	1	1	2	2	4	4	2	2	3	4	4	4	2	4	2	2	1	3	1	1	1	4	2	4	2	4	2	2	3	4	2	4	1	1	2	4	1	1	1	2	4	4	2	4
1469_755_486	HOL	3	3	4	4	0	0	0	0	1	1	2	3	3	4	0	0	4	4	1	1	1	3	0	0	1	1	4	4	0	0	0	0	3	3	4	4	1	1	0	0	1	1	0	0	4	4	2	4
1469_755_487	HOL	2	3	4	4	1	1	2	2	1	1	2	3	3	4	3	4	2	4	2	2	1	1	2	2	1	1	2	4	2	2	2	2	3	3	4	4	1	1	2	2	1	1	1	2	4	4	2	2
1469_755_488	HOL	2	2	4	4	1	1	2	2	4	4	2	2	4	4	3	4	2	4	2	2	1	1	1	2	1	1	2	2	2	2	2	2	3	3	4	4	1	2	2	2	1	1	2	2	3	4	2	2
1469_755_489	HOL	2	3	4	4	1	1	1	1	4	4	2	2	3	4	3	4	2	4	2	2	3	3	2	2	1	1	4	4	2	2	2	2	3	3	4	4	0	0	2	4	1	1	1	2	4	4	2	2
1469_755_490	HOL	2	2	4	4	1	1	2	2	4	4	2	3	3	4	3	4	2	4	1	2	3	3	1	2	1	4	4	4	2	2	2	4	3	3	2	4	1	2	2	2	1	1	1	2	3	4	2	4
1469_755_491	HOL	2	2	4	4	1	1	2	2	1	4	2	3	3	4	3	4	2	4	1	2	1	1	2	2	1	1	4	4	2	4	2	2	3	3	2	4	1	1	2	4	1	1	2	2	4	4	2	4
1469_755_492	HOL	3	3	4	4	1	1	2	2	4	4	2	2	3	3	3	4	2	4	2	2	1	3	1	2	1	1	2	4	2	2	2	2	3	3	2	2	1	1	2	4	1	1	1	2	3	4	2	2
1469_755_493	HOL	3	3	4	4	1	1	2	2	1	1	2	3	3	3	3	4	2	4	2	2	1	1	1	2	1	4	2	4	2	2	2	2	3	3	4	4	0	0	2	4	1	1	1	2	4	4	2	2
1469_755_494	HOL	2	3	4	4	1	1	2	2	1	1	2	3	3	4	3	4	2	4	2	2	1	1	1	2	1	1	2	2	2	2	2	2	3	3	2	4	1	2	2	2	1	1	2	2	4	4	2	4
1469_755_495	HOL	2	3	4	4	1	3	2	2	1	4	2	2	3	4	3	4	2	4	1	2	1	1	1	2	1	4	4	4	2	4	2	4	3	3	2	4	1	1	4	4	1	1	1	2	4	4	2	2
1469_755_496	HOL	2	3	4	4	1	1	2	2	4	4	2	2	4	4	4	4	2	4	2	2	1	3	1	2	1	4	4	4	2	4	2	2	3	3	4	4	1	1	0	0	1	1	1	2	4	4	2	4
1469_755_497	HOL	2	2	4	4	1	1	2	2	1	1	2	3	3	4	3	3	4	4	1	2	1	3	1	2	1	4	4	4	2	2	2	2	3	4	4	4	1	1	4	4	1	1	2	2	3	4	2	2
1469_755_498	HOL	2	2	4	4	0	0	0	0	4	4	2	3	3	4	0	0	2	4	2	2	1	3	1	1	1	1	2	4	0	0	0	0	3	4	4	4	1	1	2	2	1	1	0	0	4	4	2	2
1469_755_499	HOL	2	3	1	1	1	3	2	2	4	4	2	2	3	4	4	4	2	4	1	2	1	1	1	1	1	4	4	4	2	4	2	4	3	3	4	4	1	2	2	2	1	1	1	2	4	4	2	2
1469_755_500	HOL	2	3	4	4	1	1	1	2	4	4	3	3	4	4	4	4	2	4	1	2	1	1	1	1	1	1	2	4	2	2	2	2	3	3	4	4	1	1	2	2	1	1	1	2	4	4	2	4
1469_755_501	HOL	2	3	4	4	1	1	2	2	1	4	0	0	3	3	3	3	4	4	1	2	1	1	1	1	1	1	4	4	2	4	2	2	3	3	2	2	1	1	2	4	1	1	1	2	4	4	2	2
1469_755_502	HOL	2	3	4	4	1	3	2	2	1	1	2	2	3	3	3	4	4	4	1	2	1	3	2	2	0	0	0	0	2	2	2	2	3	3	4	4	1	2	0	0	1	1	2	2	4	4	2	4
1469_755_503	HOL	2	3	1	4	1	1	2	2	1	4	3	3	4	4	3	3	2	4	2	2	1	1	1	2	1	1	2	4	2	2	2	4	3	3	2	4	1	1	2	4	1	1	2	2	3	4	4	4
1469_755_504	HOL	2	2	4	4	1	1	2	2	4	4	3	3	3	3	3	4	4	4	2	2	1	3	1	2	1	1	4	4	2	4	2	4	3	3	2	4	2	2	2	2	1	1	2	2	3	4	2	2
1469_755_505	HOL	2	3	4	4	1	3	2	2	4	4	3	3	3	4	3	4	0	0	2	2	1	1	1	2	1	4	4	4	2	4	2	4	3	3	4	4	1	1	2	4	1	1	1	2	4	4	2	4
1469_755_506	HOL	2	3	1	4	1	3	2	2	4	4	3	3	3	4	3	4	4	4	2	2	1	1	2	2	1	4	2	4	2	4	2	4	3	3	4	4	1	1	4	4	1	4	1	2	4	4	2	2
1472_257_747	MEL	0	0	4	4	1	1	2	2	4	4	0	0	0	0	3	4	4	4	0	0	0	0	0	0	1	4	4	4	2	4	2	2	3	4	4	4	1	2	2	4	1	1	2	2	0	0	2	4
1472_257_748	MEL	0	0	4	4	1	3	1	2	4	4	0	0	0	0	3	4	4	4	0	0	0	0	0	0	1	1	4	4	2	2	2	2	3	3	2	4	1	2	4	4	1	1	1	2	0	0	2	2
1472_257_749	MEL	0	0	4	4	1	3	2	2	1	4	0	0	0	0	3	3	2	4	0	0	0	0	0	0	1	1	4	4	2	2	2	4	3	3	4	4	1	2	2	2	1	1	0	0	0	0	2	2
1472_257_750	MEL	0	0	4	4	1	1	1	2	4	4	0	0	0	0	4	4	4	4	0	0	0	0	0	0	4	4	4	4	2	4	2	2	3	3	2	2	1	1	2	2	1	1	1	2	0	0	2	4
1472_257_751	MEL	0	0	4	4	3	3	2	2	1	1	0	0	0	0	4	4	2	4	0	0	0	0	0	0	4	4	2	4	2	4	2	2	3	4	4	4	1	1	2	4	1	1	2	2	0	0	4	4
1472_257_752	MEL	0	0	1	4	1	1	2	2	1	4	0	0	0	0	3	4	2	4	0	0	0	0	0	0	4	4	4	4	2	4	2	2	3	4	2	4	1	1	2	2	1	1	2	2	0	0	2	2
1472_257_754	MEL	0	0	1	4	1	1	2	2	4	4	0	0	0	0	3	3	4	4	0	0	0	0	0	0	1	1	0	0	2	4	2	2	3	3	4	4	1	2	4	4	1	1	2	2	0	0	2	2
1472_257_755	MEL	0	0	4	4	1	1	2	2	1	4	0	0	0	0	3	3	4	4	0	0	0	0	0	0	1	4	2	4	4	4	2	2	3	3	2	4	1	1	0	0	1	1	1	2	0	0	2	2
1472_257_756	MEL	0	0	4	4	1	1	1	2	4	4	0	0	0	0	3	4	2	4	0	0	0	0	0	0	1	1	4	4	4	4	2	2	3	3	4	4	1	1	2	4	1	1	1	2	0	0	2	2
1472_257_757	MEL	0	0	4	4	1	1	2	2	4	4	0	0	0	0	3	4	2	4	0	0	0	0	0	0	4	4	2	4	2	2	2	2	3	4	2	2	1	2	2	4	1	1	1	2	0	0	2	2
1472_257_758	MEL	0	0	4	4	0	0	2	2	1	1	0	0	0	0	0	0	4	4	0	0	0	0	0	0	4	4	4	4	2	2	2	2	3	4	2	4	1	2	2	2	1	1	2	2	0	0	2	4
1472_257_759	MEL	0	0	4	4	1	1	2	2	4	4	0	0	0	0	3	3	4	4	0	0	0	0	0	0	1	1	2	2	2	4	2	2	3	3	4	4	1	1	2	4	1	1	1	2	0	0	2	2
1472_257_760	MEL	0	0	4	4	1	1	2	2	4	4	0	0	0	0	3	3	2	4	0	0	0	0	0	0	1	4	4	4	2	2	2	2	3	4	2	2	1	1	2	4	1	1	1	2	0	0	2	2
1472_257_761	MEL	0	0	4	4	1	1	2	2	4	4	0	0	0	0	3	3	2	4	0	0	0	0	0	0	1	1	2	4	2	4	0	0	3	4	2	4	1	1	4	4	1	4	2	2	0	0	2	2
1472_758_762	MEL	2	2	4	4	1	1	2	2	4	4	3	3	3	3	3	4	2	4	2	2	1	3	2	2	1	4	2	4	2	4	2	4	3	3	4	4	1	1	2	4	1	1	2	2	4	4	2	4
1472_758_763	MEL	2	3	4	4	1	3	1	2	4	4	2	3	4	4	4	4	4	4	1	2	1	1	1	2	1	1	4	4	2	4	2	2	3	3	4	4	1	1	4	4	1	1	1	2	4	4	0	0
1472_758_764	MEL	2	2	4	4	1	1	2	2	4	4	2	3	3	4	4	4	2	4	1	2	1	3	1	1	1	4	4	4	2	4	2	2	3	4	4	4	1	1	2	2	1	1	1	2	4	4	2	2
1472_758_765	MEL	2	2	4	4	0	0	2	2	4	4	2	3	4	4	3	3	2	4	2	2	1	3	1	2	1	1	2	4	2	2	2	4	3	3	4	4	1	1	4	4	1	1	2	2	4	4	2	2
1472_758_766	MEL	2	3	4	4	1	1	2	2	4	4	2	2	3	3	3	4	4	4	2	2	1	1	1	2	1	1	4	4	2	2	2	2	3	4	4	4	1	1	2	2	1	1	2	2	4	4	2	2
1472_758_767	MEL	2	2	4	4	1	1	1	2	4	4	2	3	4	4	3	4	4	4	1	1	1	1	1	2	1	1	4	4	2	2	2	2	3	4	4	4	1	1	2	2	1	1	2	2	3	4	2	2
1472_758_768	MEL	2	3	4	4	1	3	2	2	4	4	2	2	3	4	3	4	4	4	1	2	1	1	2	2	1	4	2	4	2	2	0	0	3	3	4	4	1	1	2	4	1	1	2	2	4	4	2	2
1472_758_769	MEL	2	3	4	4	1	1	2	2	4	4	2	3	3	4	3	3	4	4	1	2	1	1	1	1	1	4	2	4	2	2	2	2	3	3	4	4	1	1	2	4	1	1	2	2	4	4	2	2
1472_758_770	MEL	2	3	4	4	1	1	2	2	1	1	2	3	3	4	3	4	2	4	2	2	1	1	1	2	4	4	2	4	2	4	2	2	3	3	2	4	1	1	4	4	1	4	2	2	3	4	0	0
1472_758_771	MEL	2	3	4	4	1	1	2	2	4	4	2	2	3	4	3	3	2	4	1	2	0	0	2	2	1	4	4	4	2	4	2	4	3	4	4	4	1	1	2	4	1	1	2	2	4	4	2	2
1472_758_772	MEL	2	3	4	4	1	3	2	2	1	1	2	3	3	4	3	3	4	4	1	2	1	1	2	2	1	4	4	4	2	4	2	2	3	3	2	4	1	1	2	4	1	1	1	2	4	4	2	2
1472_758_773	MEL	2	3	4	4	1	1	2	2	4	4	3	3	0	0	3	4	4	4	1	2	1	1	1	2	0	0	0	0	2	2	2	2	3	3	2	4	0	0	2	2	1	1	2	2	4	4	2	2
1472_758_774	MEL	2	3	4	4	1	1	2	2	4	4	2	2	4	4	3	4	2	4	1	2	1	3	1	2	1	1	2	4	2	2	2	2	3	3	4	4	1	2	2	4	1	1	2	2	3	4	2	2
1472_758_775	MEL	2	3	4	4	1	1	2	2	1	4	2	3	3	4	4	4	2	4	1	2	1	1	2	2	1	1	4	4	4	4	2	2	3	3	2	4	1	1	2	4	1	1	1	2	4	4	2	4
1472_758_776	MEL	2	2	4	4	1	1	2	2	4	4	2	2	3	4	3	4	2	4	2	2	1	1	1	1	1	1	2	4	2	2	2	4	3	4	4	4	1	1	2	4	1	1	2	2	3	4	2	2
1472_758_777	MEL	2	2	4	4	1	1	1	2	4	4	3	3	3	4	3	4	2	4	1	2	0	0	1	2	4	4	2	4	2	2	2	2	3	3	2	4	1	2	2	4	1	1	1	2	4	4	2	2
1472_758_778	MEL	2	2	1	4	1	1	1	2	4	4	3	3	3	4	3	3	0	0	1	2	1	1	2	2	1	1	4	4	2	4	2	2	3	3	2	4	1	1	2	4	1	4	1	2	4	4	2	2
1472_758_779	MEL	3	3	1	4	1	1	2	2	1	1	2	3	4	4	3	4	2	2	1	2	1	3	1	2	1	4	2	2	2	2	2	2	3	3	2	4	2	2	2	2	1	4	2	2	3	4	2	2
1472_758_780	MEL	2	3	4	4	1	1	2	2	0	0	3	3	0	0	3	4	2	4	2	2	1	1	1	2	1	1	4	4	2	2	2	2	3	3	4	4	1	1	2	2	1	1	1	2	4	4	2	4
1472_758_781	MEL	2	3	4	4	1	1	1	2	4	4	2	3	3	3	3	3	4	4	1	2	1	3	1	2	1	4	4	4	2	2	2	2	3	3	2	4	1	1	2	4	1	1	2	2	3	4	2	2
1472_758_782	MEL	0	0	4	4	1	1	2	2	4	4	2	3	4	4	3	4	2	4	2	2	1	1	1	1	1	1	2	4	2	4	2	2	3	3	2	4	1	2	2	2	1	1	2	2	3	4	2	2
1472_758_783	MEL	3	3	4	4	1	3	2	2	4	4	2	3	3	4	0	0	2	4	2	2	1	1	1	2	1	4	0	0	2	2	2	2	3	4	4	4	1	1	2	4	1	4	1	2	4	4	2	2
1472_758_784	MEL	2	2	4	4	1	1	2	2	1	4	2	2	3	4	3	4	2	2	1	1	1	1	1	2	1	4	2	4	2	4	2	2	3	4	2	4	1	2	2	2	1	1	1	2	4	4	0	0
1472_758_785	MEL	2	3	4	4	1	1	2	2	4	4	2	3	4	4	3	3	2	2	1	2	1	1	1	1	1	1	4	4	2	4	2	2	3	3	2	4	1	2	4	4	1	1	1	2	4	4	2	4
1472_758_786	MEL	3	3	4	4	1	3	1	2	4	4	2	3	3	4	3	4	2	4	1	2	1	1	1	2	1	1	2	4	4	4	2	2	3	3	4	4	1	1	2	4	1	4	0	0	3	4	2	4
1472_758_787	MEL	2	2	4	4	1	3	2	2	4	4	3	3	3	3	4	4	2	4	2	2	1	3	2	2	1	4	2	4	2	4	2	2	3	4	2	4	1	2	2	2	1	1	1	2	3	4	2	2
1472_758_788	MEL	3	3	1	4	1	1	2	2	1	4	2	2	3	3	3	4	2	4	2	2	1	3	1	1	1	1	2	4	2	4	2	2	3	3	2	4	1	1	2	4	1	1	2	2	3	4	2	2
1472_758_789	MEL	2	2	4	4	1	3	2	2	4	4	3	3	4	4	0	0	4	4	1	2	1	3	1	2	1	4	4	4	2	2	2	2	3	3	2	4	1	2	2	4	1	1	1	1	3	4	2	2
1472_758_790	MEL	2	2	4	4	1	1	2	2	4	4	2	3	3	3	4	4	4	4	2	2	1	1	1	2	1	1	4	4	2	4	2	2	3	3	2	4	1	1	2	4	1	1	1	2	4	4	2	2
1472_758_791	MEL	2	2	4	4	1	3	2	2	1	4	2	3	3	3	4	4	2	2	1	2	0	0	1	2	1	4	2	4	2	2	2	2	3	3	4	4	1	2	2	2	1	1	2	2	4	4	2	4
1472_758_792	MEL	3	3	4	4	1	3	2	2	4	4	3	3	3	4	3	4	4	4	2	2	1	1	2	2	1	4	4	4	2	2	2	2	3	3	4	4	1	2	2	4	1	1	2	2	4	4	2	4
1472_758_793	MEL	2	3	4	4	1	1	2	2	1	4	2	3	3	3	3	4	2	2	2	2	1	1	1	2	4	4	2	2	2	4	2	4	3	3	2	4	2	2	4	4	1	1	1	1	3	4	2	4
1472_758_794	MEL	2	2	4	4	1	1	2	2	1	4	3	3	4	4	3	4	4	4	1	2	1	3	1	2	1	1	4	4	2	2	2	2	3	3	0	0	1	2	4	4	1	1	2	2	4	4	2	2
1472_758_795	MEL	2	3	4	4	1	1	2	2	1	4	2	3	0	0	3	3	4	4	2	2	1	3	1	2	1	4	4	4	2	4	2	2	3	3	4	4	1	1	4	4	1	1	1	2	4	4	2	2
1472_758_796	MEL	2	2	4	4	1	1	2	2	1	4	2	3	3	4	3	3	2	4	2	2	1	3	2	2	1	1	4	4	2	4	2	2	3	3	2	4	1	1	2	4	1	4	2	2	4	4	2	4
1472_758_797	MEL	2	2	0	0	1	3	2	2	4	4	2	3	3	4	3	4	0	0	1	2	1	1	1	2	1	4	0	0	2	2	2	4	0	0	2	2	0	0	2	2	1	1	2	2	4	4	0	0
1472_758_798	MEL	2	3	4	4	1	3	2	2	4	4	2	3	3	4	3	4	4	4	1	2	1	1	1	1	1	4	4	4	2	4	2	2	3	3	2	4	1	2	2	4	1	1	1	2	4	4	2	2
1472_758_799	MEL	2	2	4	4	1	3	2	2	1	4	3	3	3	4	3	4	2	4	1	2	1	1	2	2	1	1	4	4	2	2	2	2	3	4	4	4	1	1	2	2	1	1	2	2	3	3	2	2
1472_758_800	MEL	2	3	4	4	1	1	2	2	4	4	2	3	3	4	4	4	2	4	1	2	1	3	2	2	1	4	2	2	2	2	2	2	3	3	2	4	1	2	2	4	1	1	1	2	4	4	2	2
1472_758_801	MEL	2	3	4	4	1	1	2	2	4	4	2	2	3	4	4	4	4	4	2	2	1	1	1	1	1	4	2	4	2	4	2	2	3	3	2	4	1	2	2	4	1	1	2	2	3	4	2	2
1472_758_802	MEL	2	3	4	4	1	3	1	1	4	4	3	3	3	4	4	4	2	4	1	2	1	1	1	1	1	1	2	4	2	4	2	2	3	3	2	4	1	2	2	4	1	1	1	2	4	4	2	2
1472_758_803	MEL	2	2	4	4	1	1	1	2	4	4	2	3	0	0	3	3	2	2	1	2	1	1	1	2	1	1	4	4	2	4	2	2	3	3	4	4	1	2	0	0	1	1	2	2	3	3	2	4
1473_758_804	MEL	2	2	1	4	1	1	2	2	1	4	2	2	0	0	3	4	2	4	1	1	1	3	1	1	1	1	4	4	2	2	2	2	3	3	4	4	1	2	2	4	1	1	2	2	4	4	2	2
1473_758_805	MEL	2	3	4	4	1	1	2	2	4	4	2	2	4	4	0	0	2	4	1	2	1	1	1	1	1	1	4	4	2	4	2	2	3	3	2	4	1	2	2	2	1	1	2	2	3	4	2	2
1473_758_806	MEL	2	3	4	4	1	1	2	2	4	4	3	3	0	0	3	4	4	4	1	2	3	3	2	2	1	4	2	4	4	4	2	2	3	4	2	4	1	1	4	4	1	1	2	2	4	4	2	2
1473_758_807	MEL	2	2	4	4	1	1	2	2	1	4	2	2	3	3	3	4	2	4	1	1	1	1	1	2	1	1	4	4	4	4	2	2	3	3	4	4	1	2	4	4	1	1	1	1	3	4	2	4
1473_758_808	MEL	2	2	4	4	1	1	2	2	4	4	2	2	3	4	3	3	4	4	1	2	1	1	1	2	4	4	2	4	2	4	2	2	3	4	2	4	0	0	2	4	1	1	1	2	4	4	2	4
1473_758_809	MEL	2	2	4	4	1	3	1	2	1	4	2	3	3	4	4	4	2	4	2	2	1	1	1	2	4	4	2	4	2	4	2	2	4	4	2	4	1	1	2	4	1	1	2	2	4	4	2	4
1473_758_810	MEL	2	3	4	4	1	1	1	2	4	4	3	3	0	0	3	3	2	4	2	2	1	3	1	2	1	1	4	4	2	2	2	2	3	3	4	4	1	2	2	4	1	1	1	2	4	4	2	4
1473_758_811	MEL	2	2	4	4	1	3	2	2	4	4	2	3	3	3	4	4	4	4	1	2	1	1	1	2	1	4	4	4	2	2	2	2	3	4	4	4	1	1	2	4	1	4	1	2	4	4	2	2
1473_758_812	MEL	2	3	1	4	1	1	2	2	1	4	3	3	3	4	3	4	2	2	2	2	1	3	1	1	1	1	4	4	2	4	2	2	3	3	2	2	1	2	2	4	1	1	1	2	4	4	2	2
1473_758_813	MEL	3	3	1	4	1	1	2	2	4	4	3	3	3	4	4	4	2	4	2	2	1	1	1	1	1	4	4	4	2	4	2	2	3	3	4	4	0	0	2	4	1	4	0	0	4	4	2	2
1473_758_814	MEL	2	3	4	4	1	1	1	2	4	4	3	3	0	0	3	3	2	4	1	2	1	1	2	2	1	1	2	4	2	2	2	4	3	4	4	4	1	1	4	4	1	4	2	2	4	4	2	2
1473_758_815	MEL	3	3	4	4	1	1	2	2	1	4	2	2	3	4	3	4	2	4	1	2	1	1	1	2	1	1	4	4	2	2	2	4	3	3	4	4	1	2	2	4	1	1	1	1	3	3	2	2
1473_758_816	MEL	2	3	4	4	1	3	2	2	0	0	3	3	3	4	4	4	2	4	2	2	1	1	1	2	1	4	4	4	2	2	2	4	3	4	4	4	1	1	2	2	1	1	2	2	3	4	2	4
1473_758_817	MEL	2	3	1	4	1	1	2	2	4	4	2	2	3	4	3	4	2	2	1	2	1	1	1	2	1	1	4	4	2	2	2	2	4	4	2	4	1	2	2	4	1	1	2	2	4	4	2	2
1473_758_818	MEL	3	3	1	4	1	1	2	2	1	4	2	3	4	4	3	4	4	4	1	2	1	1	1	2	1	1	0	0	4	4	2	2	3	3	4	4	1	1	2	4	1	1	2	2	4	4	2	2
1473_758_819	MEL	2	2	1	4	0	0	2	2	4	4	2	3	3	4	3	4	4	4	1	2	1	3	1	1	1	1	2	2	2	2	2	2	3	3	2	2	1	1	2	2	1	1	1	2	4	4	2	2
1473_758_820	MEL	2	3	4	4	1	1	2	2	1	4	3	3	0	0	3	3	2	2	1	2	0	0	2	2	4	4	4	4	2	4	2	2	3	3	4	4	1	1	2	4	1	1	2	2	3	4	2	2
1473_758_821	MEL	3	3	4	4	1	1	2	2	1	4	2	3	3	4	0	0	4	4	1	2	1	1	1	1	1	4	4	4	0	0	2	2	3	3	4	4	1	2	2	4	1	1	1	2	4	4	2	4
1473_758_822	MEL	2	3	4	4	1	3	1	2	4	4	2	3	3	4	4	4	4	4	2	2	0	0	1	2	1	1	4	4	2	2	2	2	3	4	2	4	1	1	2	2	1	4	1	2	4	4	2	4
1473_758_823	MEL	2	2	4	4	1	3	1	2	4	4	2	3	3	4	3	4	4	4	2	2	1	3	1	2	1	1	2	4	2	4	2	2	3	3	4	4	1	1	2	4	1	1	2	2	4	4	2	2
1473_758_824	MEL	2	2	4	4	1	1	2	2	1	4	2	3	0	0	3	4	4	4	0	0	1	1	1	2	1	1	0	0	2	4	2	4	3	3	4	4	1	1	2	2	1	1	2	2	4	4	2	2
1473_758_825	MEL	3	3	4	4	1	1	2	2	4	4	2	3	4	4	3	4	2	2	2	2	1	3	1	2	1	4	4	4	2	2	2	2	3	3	2	4	1	2	2	2	1	1	2	2	4	4	0	0
1473_758_826	MEL	2	2	4	4	1	1	2	2	1	1	2	2	3	3	3	4	4	4	1	2	1	1	1	2	1	1	2	4	2	2	2	2	3	3	2	4	1	1	2	4	1	1	1	2	4	4	2	4
1471_257_668	FIN	2	3	4	4	1	1	2	2	1	4	2	3	4	4	3	4	2	4	1	2	1	1	1	2	1	1	4	4	2	2	2	4	3	3	2	4	1	1	2	2	1	1	2	2	4	4	2	2
1471_257_669	FIN	2	2	4	4	1	1	2	2	1	4	3	3	3	4	3	3	4	4	1	2	1	3	1	2	4	4	2	4	2	2	2	2	3	4	4	4	1	2	2	4	1	4	2	2	4	4	2	2
1471_257_670	FIN	2	3	1	4	1	3	2	2	4	4	2	3	3	4	3	3	2	2	1	2	3	3	1	2	1	1	2	2	2	2	2	4	3	3	4	4	1	1	2	2	1	1	2	2	4	4	2	2
1471_257_671	FIN	2	2	4	4	1	1	2	2	1	4	2	3	3	4	3	4	2	4	2	2	1	1	1	2	1	1	2	4	2	2	2	2	3	4	2	4	1	2	2	4	1	1	1	2	4	4	2	2
1471_257_672	FIN	2	2	4	4	0	0	0	0	1	4	3	3	4	4	0	0	2	4	2	2	1	3	1	1	1	4	2	4	0	0	0	0	3	3	2	4	1	2	2	4	1	1	0	0	3	4	2	2
1471_257_673	FIN	2	2	4	4	1	1	2	2	1	1	2	3	4	4	3	4	4	4	2	2	1	3	1	2	1	4	4	4	2	2	2	4	3	3	2	2	1	2	2	4	1	1	1	1	4	4	2	2
1471_257_674	FIN	0	0	4	4	1	1	2	2	1	4	0	0	0	0	3	4	4	4	0	0	0	0	0	0	4	4	2	4	2	4	2	4	3	3	2	4	2	2	0	0	1	1	2	2	0	0	2	2
1471_257_675	FIN	2	2	4	4	1	1	1	2	1	4	2	3	3	4	4	4	4	4	1	2	1	1	1	1	1	1	4	4	2	2	2	2	3	3	2	4	2	2	2	4	1	1	2	2	3	3	2	2
1471_257_676	FIN	2	2	1	4	1	3	2	2	1	4	2	3	3	3	4	4	2	4	2	2	1	1	1	2	1	1	2	4	2	2	2	2	3	3	4	4	1	1	2	4	1	4	1	2	3	4	2	2
1471_257_677	FIN	2	2	4	4	1	1	2	2	4	4	3	3	0	0	3	4	2	2	1	2	1	3	1	2	1	4	2	4	4	4	2	4	3	4	2	4	1	1	2	4	1	1	1	2	3	4	2	2
1471_257_678	FIN	2	2	4	4	1	1	2	2	4	4	3	3	3	3	3	3	2	2	1	2	1	1	1	1	4	4	2	4	2	2	2	2	4	4	2	4	1	1	4	4	1	1	2	2	4	4	2	4
1471_257_679	FIN	3	3	1	4	1	1	1	2	1	4	2	3	3	4	3	3	4	4	2	2	1	1	1	2	4	4	4	4	2	2	2	2	3	3	4	4	1	1	2	4	1	1	1	1	3	4	2	4
1471_257_680	FIN	3	3	1	4	1	3	1	2	1	4	2	3	0	0	3	4	2	2	1	1	1	1	2	2	1	4	4	4	4	4	2	4	3	4	2	2	1	2	2	4	1	1	1	2	3	4	2	4
1471_257_681	FIN	0	0	4	4	1	3	2	2	4	4	0	0	0	0	3	4	2	4	0	0	0	0	0	0	1	1	2	4	2	4	2	2	3	3	4	4	0	0	2	2	1	1	2	2	0	0	2	2
1471_257_682	FIN	0	0	4	4	1	1	1	2	1	4	0	0	0	0	4	4	4	4	0	0	0	0	0	0	1	1	4	4	2	2	2	2	3	3	2	4	1	1	4	4	1	1	1	2	0	0	2	4
1471_257_683	FIN	2	3	4	4	3	3	2	2	1	4	3	3	4	4	4	4	2	2	2	2	1	3	1	2	1	4	4	4	2	4	2	2	3	3	4	4	1	2	2	2	1	1	1	2	4	4	2	2
1471_257_684	FIN	3	3	4	4	1	1	2	2	1	4	2	3	3	4	3	4	4	4	2	2	1	3	1	2	1	4	2	2	2	4	2	2	3	3	2	4	2	2	4	4	1	1	1	2	4	4	2	4
1471_257_685	FIN	2	2	1	4	1	1	2	2	1	4	3	3	4	4	3	4	2	4	2	2	1	1	1	2	1	1	4	4	2	4	2	2	3	4	4	4	1	1	2	4	1	1	2	2	4	4	2	2
1471_257_686	FIN	2	3	4	4	1	1	1	2	4	4	2	3	4	4	3	3	2	2	1	2	1	1	2	2	4	4	4	4	4	4	2	4	3	4	2	4	2	2	2	2	1	1	2	2	3	4	2	2
1471_257_687	FIN	2	2	4	4	3	3	2	2	4	4	2	2	0	0	3	4	4	4	1	2	1	3	1	1	1	1	2	4	2	4	2	2	3	3	2	2	1	1	2	4	1	1	2	2	4	4	2	2
1471_257_688	FIN	2	3	4	4	1	1	2	2	1	4	3	3	4	4	3	4	2	4	2	2	1	1	2	2	1	4	2	2	2	4	2	2	3	4	2	4	1	1	0	0	1	1	0	0	4	4	2	4
1471_257_689	FIN	2	3	4	4	1	1	2	2	1	4	2	3	0	0	3	4	2	2	1	2	1	3	0	0	1	4	4	4	2	4	2	2	3	4	4	4	1	1	4	4	1	1	2	2	4	4	2	4
1471_257_690	FIN	0	0	4	4	1	1	1	2	1	4	0	0	0	0	4	4	2	4	0	0	0	0	0	0	1	1	2	4	2	4	2	2	3	3	4	4	1	2	2	2	1	4	2	2	0	0	2	2
1471_257_691	FIN	2	2	4	4	1	1	2	2	4	4	2	2	3	3	4	4	2	4	1	2	1	1	1	2	4	4	4	4	4	4	2	2	3	3	4	4	1	2	2	4	1	4	2	2	3	4	2	2
1471_257_692	FIN	2	2	4	4	1	1	2	2	1	4	3	3	4	4	3	4	2	2	2	2	1	3	1	1	1	1	2	4	2	2	2	2	3	3	4	4	2	2	2	4	1	1	1	2	4	4	2	2
1471_257_693	FIN	2	3	4	4	1	1	2	2	4	4	2	3	3	3	3	4	2	2	2	2	3	3	1	1	1	1	4	4	2	4	2	2	3	3	4	4	1	1	2	4	1	1	2	2	4	4	4	4
1471_257_694	FIN	2	3	4	4	1	1	2	2	1	4	2	2	3	4	4	4	4	4	1	2	1	3	1	2	1	1	2	4	2	2	2	4	3	4	4	4	1	2	2	4	1	1	2	2	4	4	0	0
1471_257_695	FIN	2	3	4	4	1	1	2	2	4	4	3	3	3	4	3	4	4	4	1	2	1	1	1	2	1	1	2	4	2	4	2	2	3	3	2	2	1	1	2	4	1	1	2	2	3	4	2	2
1471_257_696	FIN	0	0	4	4	1	1	1	2	1	1	2	3	0	0	3	3	2	4	0	0	3	3	0	0	1	1	4	4	2	2	2	2	3	3	4	4	1	1	4	4	1	4	2	2	4	4	2	2
1471_257_697	FIN	0	0	4	4	1	1	2	2	1	1	0	0	0	0	3	4	2	4	0	0	0	0	0	0	1	4	4	4	2	2	2	2	3	3	4	4	1	1	2	4	1	1	2	2	0	0	2	2
1471_257_698	FIN	0	0	4	4	1	1	2	2	4	4	0	0	0	0	3	3	2	4	0	0	0	0	0	0	1	4	2	4	2	4	2	2	3	3	2	4	2	2	4	4	1	1	1	2	0	0	2	4
1471_257_699	FIN	2	2	4	4	1	1	2	2	4	4	3	3	0	0	3	3	4	4	2	2	1	1	1	1	4	4	2	4	2	4	2	2	3	4	2	4	1	2	2	4	1	1	2	2	4	4	2	4
1471_257_700	FIN	2	3	4	4	1	3	2	2	1	4	2	3	3	3	4	4	2	4	1	2	1	1	1	2	1	1	2	4	2	2	2	2	3	3	4	4	1	1	0	0	1	1	1	2	3	4	2	2
1471_257_701	FIN	2	3	4	4	1	1	1	2	4	4	2	3	4	4	3	3	2	2	2	2	1	3	1	1	1	4	4	4	2	4	2	2	3	3	2	4	2	2	4	4	1	1	2	2	3	4	2	2
1471_257_702	FIN	2	3	1	4	1	1	2	2	4	4	3	3	3	4	3	3	4	4	2	2	1	3	1	2	1	1	2	2	2	2	2	4	3	3	4	4	1	2	2	4	1	1	2	2	4	4	2	2
1471_257_703	FIN	2	2	1	4	1	1	2	2	1	4	2	3	0	0	3	3	4	4	0	0	0	0	2	2	1	1	4	4	2	2	2	2	3	3	4	4	1	1	2	4	1	4	2	2	3	4	4	4
1471_257_704	FIN	0	0	4	4	1	3	2	2	1	4	0	0	0	0	3	4	4	4	0	0	0	0	0	0	1	1	4	4	2	2	2	2	3	3	4	4	1	1	2	2	1	1	1	2	0	0	2	4
1471_257_705	FIN	0	0	4	4	1	1	2	2	4	4	0	0	0	0	3	3	4	4	0	0	0	0	0	0	1	4	4	4	4	4	2	2	3	3	2	4	1	1	2	4	1	1	1	2	0	0	2	2
1471_257_706	FIN	0	0	4	4	1	3	2	2	4	4	0	0	0	0	3	4	4	4	0	0	0	0	0	0	4	4	2	4	2	2	2	4	3	3	2	4	1	1	2	4	1	1	1	2	0	0	2	2
1471_257_707	FIN	2	3	4	4	1	1	1	2	4	4	3	3	4	4	4	4	2	2	2	2	1	3	1	1	1	1	4	4	2	2	2	2	3	3	2	4	1	1	2	4	1	1	1	2	3	4	2	4
1471_257_708	FIN	2	3	4	4	1	1	2	2	4	4	2	2	3	4	3	3	2	4	2	2	1	1	1	2	1	4	4	4	2	2	2	2	3	4	4	4	1	1	2	4	1	1	2	2	4	4	2	2
1471_257_709	FIN	2	2	4	4	1	1	2	2	4	4	2	3	3	4	3	4	4	4	1	1	1	1	1	1	1	4	4	4	2	4	2	2	3	4	2	4	1	1	0	0	1	1	2	2	3	4	2	2
1471_257_710	FIN	2	3	4	4	1	1	2	2	1	4	2	3	0	0	4	4	4	4	2	2	1	1	1	2	1	1	2	4	2	2	2	4	3	3	2	4	1	2	4	4	1	4	2	2	4	4	2	4
1471_257_711	FIN	2	3	4	4	1	1	2	2	4	4	2	2	3	4	3	4	4	4	1	2	1	1	1	1	4	4	4	4	2	2	2	2	3	3	4	4	1	1	2	4	1	1	2	2	4	4	2	2
1471_257_713	FIN	0	0	4	4	1	3	2	2	4	4	0	0	0	0	4	4	4	4	0	0	0	0	0	0	1	1	4	4	2	2	2	2	3	3	2	2	1	2	2	4	1	1	1	2	0	0	2	2
1471_257_714	FIN	0	0	1	4	1	1	2	2	1	4	0	0	0	0	3	4	2	4	0	0	0	0	0	0	1	4	2	4	2	2	2	2	3	3	2	4	1	1	2	4	1	1	2	2	0	0	2	2
1471_257_715	FIN	2	2	4	4	1	1	2	2	4	4	3	3	0	0	3	4	4	4	0	0	0	0	2	2	1	4	4	4	2	2	2	2	3	3	2	2	1	2	4	4	1	1	2	2	4	4	2	2
1471_257_716	FIN	2	3	4	4	0	0	1	2	1	4	3	3	3	3	3	4	2	2	1	2	3	3	1	2	1	1	4	4	2	2	2	4	3	3	2	2	1	1	4	4	1	1	2	2	4	4	2	2
1471_257_717	FIN	3	3	1	4	1	1	1	2	4	4	2	3	4	4	3	4	2	4	2	2	1	1	1	2	1	1	2	2	2	2	2	2	3	3	4	4	1	1	2	4	1	4	1	1	3	4	2	2
1471_257_718	FIN	2	2	0	0	1	3	2	2	1	4	2	3	3	3	3	3	0	0	2	2	1	3	1	2	1	1	0	0	4	4	2	2	0	0	2	2	1	1	2	4	1	4	1	2	4	4	0	0
1471_257_719	FIN	0	0	4	4	1	1	1	2	1	4	0	0	0	0	3	4	2	4	0	0	0	0	0	0	1	1	4	4	2	2	2	2	3	4	4	4	1	1	2	2	1	1	2	2	0	0	2	2
1471_257_721	FIN	0	0	4	4	1	1	2	2	4	4	0	0	0	0	3	4	2	4	0	0	0	0	0	0	1	4	2	2	2	4	2	2	3	3	4	4	0	0	2	2	1	1	1	1	0	0	2	4
1471_257_722	FIN	0	0	4	4	1	3	2	2	4	4	0	0	0	0	3	3	2	4	0	0	0	0	0	0	4	4	4	4	2	4	2	2	3	3	2	4	1	1	2	4	1	1	2	2	0	0	2	2
1471_257_723	FIN	3	3	4	4	3	3	2	2	4	4	3	3	3	3	4	4	4	4	0	0	1	1	0	0	1	4	4	4	2	2	2	2	3	3	2	2	1	1	0	0	1	1	1	2	4	4	2	2
1471_756_667	FIN	2	3	4	4	1	3	1	2	1	4	2	3	3	3	4	4	4	4	2	2	1	1	1	2	1	1	4	4	2	4	2	2	3	3	4	4	2	2	4	4	1	1	1	2	4	4	2	2
1472_257_724	FIN	0	0	4	4	1	3	2	2	1	4	2	3	0	0	3	4	2	4	2	2	1	1	0	0	1	4	0	0	2	4	0	0	3	3	4	4	1	1	2	2	1	1	1	2	4	4	2	4
1472_257_725	FIN	0	0	4	4	1	1	2	2	4	4	2	2	0	0	3	3	2	4	0	0	1	1	0	0	1	1	4	4	2	2	2	2	3	3	2	4	1	1	2	4	1	1	1	2	4	4	2	2
1472_257_726	FIN	0	0	4	4	1	1	2	2	4	4	0	0	0	0	3	3	2	4	0	0	0	0	0	0	1	4	4	4	2	2	2	2	3	3	2	4	1	2	2	4	1	1	1	1	0	0	2	2
1472_257_727	FIN	0	0	4	4	1	1	2	2	4	4	0	0	0	0	3	3	4	4	0	0	0	0	0	0	4	4	2	4	2	4	2	2	3	3	2	4	1	1	2	4	1	1	2	2	0	0	2	4
1472_257_728	FIN	0	0	4	4	1	3	2	2	1	4	0	0	0	0	0	0	2	4	0	0	0	0	0	0	1	4	2	4	2	2	2	2	3	3	2	4	0	0	2	4	1	4	2	2	0	0	2	2
1472_257_730	FIN	3	3	4	4	3	3	2	2	4	4	2	2	3	3	3	4	2	2	1	2	1	3	1	2	1	4	4	4	2	2	2	2	3	3	4	4	1	2	2	4	1	4	2	2	4	4	2	2
1472_257_731	FIN	2	2	4	4	1	1	2	2	4	4	3	3	0	0	3	3	2	2	2	2	1	3	1	1	1	1	2	4	2	2	2	2	3	3	4	4	1	2	2	4	1	1	2	2	4	4	2	2
1472_257_732	FIN	0	0	4	4	1	1	2	2	4	4	2	3	0	0	3	4	4	4	0	0	1	1	0	0	1	4	4	4	2	4	2	2	3	3	4	4	1	1	2	4	1	1	2	2	4	4	2	2
1472_257_733	FIN	0	0	4	4	1	1	2	2	1	4	0	0	0	0	3	4	4	4	0	0	0	0	0	0	1	4	2	4	2	2	2	2	3	4	2	4	1	2	2	4	1	1	2	2	0	0	2	4
1472_257_735	FIN	0	0	1	4	1	1	1	2	4	4	0	0	0	0	4	4	4	4	0	0	0	0	0	0	1	1	2	4	2	4	2	2	3	3	4	4	1	2	2	4	1	4	1	2	0	0	2	2
1472_257_736	FIN	0	0	1	4	1	3	2	2	1	4	0	0	0	0	3	4	2	4	0	0	0	0	0	0	1	4	4	4	2	4	2	2	3	3	2	4	1	1	2	4	1	1	0	0	0	0	2	2
1472_257_738	FIN	0	0	4	4	1	1	2	2	1	1	0	0	0	0	3	4	4	4	0	0	0	0	0	0	1	1	2	4	2	2	4	4	3	3	2	4	1	1	2	2	1	1	1	1	0	0	2	2
1472_257_739	FIN	0	0	4	4	1	1	2	2	4	4	0	0	0	0	3	4	4	4	0	0	0	0	0	0	1	4	2	4	2	4	2	2	3	3	4	4	1	2	2	4	1	1	1	2	0	0	2	2
1472_257_740	FIN	0	0	1	4	1	1	1	2	4	4	0	0	0	0	3	4	4	4	0	0	0	0	0	0	1	4	2	4	2	4	2	2	3	3	2	4	1	2	2	4	1	1	1	2	0	0	2	2
1472_257_741	FIN	0	0	4	4	1	3	2	2	4	4	0	0	0	0	3	4	2	4	0	0	0	0	0	0	1	1	2	4	2	2	2	2	3	3	2	4	1	2	2	4	1	1	1	1	0	0	2	2
1472_257_742	FIN	0	0	4	4	1	1	2	2	4	4	0	0	0	0	4	4	4	4	0	0	0	0	0	0	1	1	2	4	4	4	2	2	3	3	2	4	1	1	2	4	1	1	2	2	0	0	4	4
1472_257_743	FIN	0	0	4	4	1	1	2	2	1	4	0	0	0	0	3	3	4	4	0	0	0	0	0	0	1	4	2	4	2	2	2	4	3	3	2	2	0	0	4	4	1	4	1	2	0	0	2	2
1472_257_744	FIN	0	0	4	4	1	3	2	2	4	4	0	0	0	0	3	4	4	4	0	0	0	0	0	0	1	4	4	4	2	2	2	4	3	3	4	4	1	1	2	4	1	1	2	2	0	0	2	2
1472_257_745	FIN	0	0	4	4	1	1	2	2	4	4	0	0	0	0	4	4	4	4	0	0	0	0	0	0	1	4	2	4	2	4	2	2	3	4	2	4	1	1	2	4	1	4	1	2	0	0	2	2
1472_257_746	FIN	0	0	4	4	1	1	2	2	4	4	0	0	0	0	3	3	2	4	0	0	0	0	0	0	1	1	4	4	2	4	2	2	3	3	4	4	1	1	4	4	1	1	2	2	0	0	2	2
1469_755_507	TRH	2	2	4	4	1	3	2	2	1	4	3	3	4	4	4	4	2	4	2	2	3	3	2	2	1	4	2	4	2	2	2	2	3	4	4	4	1	1	2	2	1	1	2	2	4	4	2	2
1469_755_508	TRH	2	2	4	4	1	1	2	2	1	1	2	3	0	0	3	4	4	4	2	2	1	1	1	1	1	1	2	2	2	2	2	2	3	3	4	4	1	1	2	4	1	1	2	2	3	4	2	2
1469_755_509	TRH	2	2	4	4	1	1	2	2	1	4	3	3	3	4	3	4	4	4	2	2	1	1	1	2	1	1	4	4	2	2	2	2	3	4	2	4	1	1	2	4	1	1	2	2	4	4	2	4
1469_755_510	TRH	2	3	4	4	1	3	2	2	1	4	2	3	4	4	3	3	4	4	2	2	1	3	1	2	1	1	2	4	2	2	2	2	3	3	2	4	1	1	4	4	1	4	1	2	4	4	2	2
1469_755_511	TRH	2	2	4	4	1	1	2	2	4	4	2	3	4	4	4	4	2	4	2	2	1	1	1	2	1	1	4	4	2	2	2	2	3	3	2	4	0	0	2	2	1	1	2	2	4	4	2	2
1469_755_512	TRH	2	3	4	4	1	1	2	2	1	4	2	2	3	3	3	3	2	4	1	2	1	1	1	2	1	1	4	4	2	2	2	2	3	3	2	4	1	1	2	4	1	4	2	2	4	4	2	2
1469_755_513	TRH	2	3	1	4	1	1	1	2	4	4	2	3	3	4	3	4	2	2	1	2	1	3	2	2	1	1	0	0	2	2	2	2	3	3	4	4	1	2	4	4	1	1	1	2	4	4	2	2
1469_755_514	TRH	2	3	4	4	0	0	2	2	4	4	3	3	3	3	4	4	4	4	1	2	1	1	1	2	1	4	2	4	2	4	2	2	3	3	4	4	1	1	2	2	1	1	2	2	4	4	2	2
1469_755_515	TRH	0	0	4	4	1	1	2	2	4	4	0	0	0	0	4	4	4	4	0	0	0	0	0	0	1	1	2	2	2	2	2	4	3	3	2	4	1	1	2	4	1	1	1	2	0	0	2	2
1469_755_516	TRH	2	3	1	4	1	1	2	2	1	4	3	3	3	4	3	4	2	4	2	2	1	3	1	1	1	1	4	4	2	4	2	2	3	3	4	4	1	2	0	0	1	4	2	2	4	4	2	2
1469_755_517	TRH	2	2	4	4	1	1	2	2	1	4	2	3	3	3	3	4	2	4	1	2	1	1	1	2	1	1	2	4	2	4	2	2	3	3	2	4	1	1	2	4	1	1	2	2	4	4	2	2
1469_755_518	TRH	3	3	4	4	1	3	2	2	4	4	3	3	3	3	3	3	2	4	2	2	1	1	1	2	1	1	2	4	2	2	2	2	3	3	4	4	1	1	4	4	1	4	1	2	4	4	2	2
1469_755_519	TRH	3	3	4	4	1	1	2	2	1	4	3	3	3	4	4	4	2	4	1	2	1	3	1	1	1	4	2	4	2	2	2	4	3	4	2	4	1	1	0	0	1	1	2	2	4	4	2	2
1469_755_520	TRH	3	3	4	4	1	1	1	2	4	4	2	2	3	4	3	3	0	0	2	2	1	3	2	2	1	1	2	4	2	2	2	2	3	3	2	4	1	1	2	4	1	1	2	2	4	4	2	4
1469_755_521	TRH	2	2	4	4	1	3	2	2	1	4	2	3	3	4	4	4	4	4	1	2	1	3	2	2	1	1	2	4	2	2	2	2	3	3	4	4	1	1	2	2	1	1	2	2	4	4	2	2
1469_755_522	TRH	2	3	1	4	1	1	2	2	4	4	2	2	3	4	4	4	4	4	2	2	3	3	1	2	1	4	4	4	2	2	2	2	3	3	4	4	1	1	2	4	1	4	1	2	4	4	2	2
1469_755_523	TRH	2	2	4	4	1	1	1	2	4	4	2	3	3	4	3	3	2	4	1	2	1	1	1	1	1	1	2	4	2	4	2	2	3	3	4	4	1	1	2	4	1	1	2	2	4	4	2	4
1469_755_524	TRH	2	3	4	4	1	1	2	2	1	4	2	3	3	4	4	4	2	2	2	2	1	3	1	1	1	1	4	4	2	2	2	2	4	4	4	4	1	1	2	4	1	1	1	2	4	4	2	4
1469_755_525	TRH	2	2	4	4	1	3	2	2	1	1	2	3	4	4	3	3	2	4	2	2	1	1	1	1	1	4	4	4	2	4	2	2	3	3	2	4	1	2	2	4	1	4	2	2	4	4	2	2
1469_755_526	TRH	2	2	4	4	1	1	1	2	4	4	2	2	3	4	3	3	4	4	1	2	1	3	1	2	1	4	4	4	2	2	2	2	3	3	4	4	1	2	4	4	1	1	2	2	4	4	2	2
1469_755_527	TRH	2	3	4	4	1	1	2	2	4	4	2	2	0	0	3	4	2	4	2	2	1	3	1	2	1	4	2	4	2	2	2	4	3	3	4	4	1	2	2	4	1	1	1	2	3	4	2	2
1469_755_528	TRH	2	3	4	4	1	1	2	2	1	4	3	3	3	4	3	3	4	4	1	2	1	1	2	2	1	4	4	4	2	4	2	2	3	3	2	4	1	1	4	4	1	1	2	2	4	4	2	2
1469_755_529	TRH	2	2	1	1	1	1	2	2	4	4	2	3	3	4	3	3	2	4	2	2	1	1	1	2	1	1	2	4	2	2	2	2	3	3	2	4	1	2	2	4	1	1	2	2	4	4	2	2
1469_755_530	TRH	2	3	4	4	1	1	1	2	1	4	3	3	3	4	3	4	4	4	1	2	3	3	1	2	1	1	2	4	2	4	2	2	3	3	2	4	1	1	2	2	1	4	2	2	4	4	2	2
1469_755_531	TRH	3	3	4	4	3	3	2	2	1	4	2	3	4	4	3	4	2	4	1	2	1	1	1	1	1	1	4	4	2	2	2	2	3	4	2	2	1	2	4	4	4	4	2	2	3	4	2	4
1469_755_532	TRH	2	3	4	4	1	3	2	2	4	4	2	3	3	4	3	3	2	4	2	2	1	1	2	2	1	4	2	4	2	2	2	4	3	3	4	4	1	1	2	2	1	1	1	2	4	4	2	2
1469_755_533	TRH	2	3	4	4	1	3	2	2	1	4	2	2	3	4	3	4	2	4	1	2	1	3	1	2	1	1	2	4	2	2	2	2	3	3	2	4	1	1	4	4	0	0	2	2	4	4	2	2
1469_755_534	TRH	2	3	4	4	0	0	1	2	4	4	2	3	3	3	3	4	4	4	2	2	1	1	1	1	1	1	4	4	2	4	2	2	3	3	4	4	1	2	2	4	1	1	1	2	4	4	2	2
1469_755_535	TRH	3	3	1	4	1	1	1	2	4	4	2	2	3	4	3	3	2	2	2	2	1	1	1	2	1	1	2	4	4	4	2	2	3	3	4	4	1	1	2	2	1	1	2	2	3	4	2	2
1469_755_536	TRH	2	2	4	4	1	1	1	2	1	4	2	3	3	4	3	3	2	4	1	2	3	3	1	1	1	4	2	4	2	2	2	2	3	3	2	2	1	2	2	4	1	1	1	2	4	4	4	4
1469_755_537	TRH	2	3	4	4	1	1	2	2	4	4	2	3	4	4	4	4	4	4	1	2	1	3	2	2	1	4	4	4	2	4	2	4	3	3	4	4	1	1	2	2	1	1	1	2	4	4	2	4
1469_755_538	TRH	3	3	4	4	1	1	2	2	1	1	2	3	3	4	4	4	4	4	1	2	1	3	0	0	1	1	4	4	2	2	2	2	3	4	2	4	1	1	2	4	1	1	1	2	3	4	2	2
1469_755_539	TRH	2	3	4	4	1	1	2	2	1	4	2	2	3	4	3	4	2	4	1	2	1	3	1	2	1	4	4	4	2	4	2	2	3	3	4	4	1	1	4	4	1	1	2	2	3	4	2	4
1469_755_540	TRH	2	3	4	4	1	1	2	2	4	4	2	2	4	4	3	4	4	4	2	2	1	1	2	2	1	4	4	4	2	4	2	2	3	3	2	4	1	1	2	4	1	1	1	2	4	4	2	2
1469_755_541	TRH	2	3	4	4	1	1	2	2	1	1	3	3	4	4	3	3	2	2	2	2	1	1	1	2	1	4	2	2	2	2	2	2	3	3	2	4	1	2	2	2	1	1	1	1	4	4	2	2
1469_755_542	TRH	2	3	4	4	1	1	2	2	1	1	3	3	3	4	4	4	2	4	2	2	1	1	2	2	1	1	4	4	2	4	2	2	3	4	2	2	1	2	4	4	1	1	2	2	4	4	2	4
1469_755_543	TRH	2	3	4	4	1	3	2	2	4	4	3	3	3	4	3	4	2	4	2	2	1	1	2	2	1	1	2	4	2	4	2	4	3	3	4	4	1	2	4	4	1	1	2	2	4	4	2	4
1469_755_544	TRH	2	2	4	4	1	1	1	2	4	4	3	3	4	4	3	4	4	4	2	2	1	3	1	2	1	1	2	4	2	4	2	2	3	3	2	4	1	2	4	4	1	1	1	2	4	4	2	4
1469_755_545	TRH	3	3	4	4	1	1	1	2	1	4	2	3	3	3	3	3	0	0	1	1	1	3	1	2	1	1	0	0	2	2	2	2	3	3	4	4	1	1	4	4	1	1	1	2	3	4	2	2
1469_755_546	TRH	3	3	4	4	1	1	2	2	1	4	3	3	4	4	3	4	2	4	1	2	1	1	2	2	1	1	2	4	2	4	2	2	3	3	4	4	1	1	2	4	1	1	2	2	4	4	2	2
1469_755_547	TRH	2	2	1	4	1	1	2	2	4	4	2	3	3	4	3	3	2	4	2	2	1	1	2	2	1	1	2	4	2	2	2	2	3	3	2	4	1	1	4	4	1	1	1	2	4	4	2	2
1469_755_548	TRH	2	3	4	4	1	1	2	2	4	4	2	3	3	4	4	4	2	4	1	2	1	3	1	2	1	1	2	4	2	2	2	2	3	3	4	4	1	2	2	4	1	1	1	2	3	4	2	2
1469_755_549	TRH	2	2	4	4	1	3	2	2	1	4	3	3	3	3	3	3	4	4	1	2	1	1	1	1	1	1	4	4	2	2	2	2	3	3	4	4	1	2	4	4	1	4	1	2	4	4	2	2
1469_755_550	TRH	2	2	4	4	1	1	2	2	4	4	2	3	3	4	3	4	2	4	2	2	1	1	1	2	1	1	4	4	2	2	2	2	3	3	2	4	1	1	2	2	1	1	1	2	4	4	2	2
1469_755_551	TRH	2	3	4	4	1	1	1	2	4	4	2	2	3	4	3	4	2	2	2	2	1	3	1	2	4	4	4	4	2	2	2	2	3	3	4	4	1	2	2	2	1	1	1	2	4	4	2	2
1469_755_552	TRH	2	3	4	4	1	3	2	2	4	4	3	3	3	4	3	4	2	2	2	2	1	1	2	2	1	1	2	2	2	4	2	2	3	3	4	4	0	0	2	4	1	1	2	2	4	4	2	2
1469_755_553	TRH	2	3	4	4	1	1	1	2	1	4	2	2	4	4	3	4	2	4	1	2	1	1	2	2	1	4	4	4	2	2	2	2	3	4	2	4	1	2	0	0	1	1	2	2	3	4	4	4
1469_755_554	TRH	3	3	4	4	1	1	1	2	4	4	2	3	3	3	4	4	4	4	2	2	1	3	1	2	1	1	4	4	2	4	2	2	3	3	2	4	1	1	2	4	1	1	2	2	4	4	2	2
1469_755_555	TRH	2	3	4	4	1	3	1	2	1	4	2	3	3	3	3	4	4	4	2	2	1	3	1	1	1	1	4	4	2	2	2	2	3	3	2	4	1	2	2	4	1	1	2	2	4	4	2	2
1469_755_556	TRH	2	2	4	4	1	3	2	2	4	4	2	3	4	4	3	4	2	4	2	2	1	3	1	2	1	4	4	4	2	4	2	2	3	3	2	4	1	1	2	4	1	1	1	1	4	4	2	2
1469_755_557	TRH	2	2	4	4	1	1	2	2	1	4	3	3	3	4	4	4	2	4	1	2	1	3	2	2	1	1	2	4	2	2	2	2	3	3	2	4	1	1	2	4	1	1	1	2	4	4	2	4
1469_755_558	TRH	2	3	4	4	1	3	2	2	4	4	2	3	0	0	3	4	4	4	2	2	1	1	2	2	1	1	2	4	2	2	2	2	3	3	2	4	1	1	2	4	1	1	1	1	4	4	2	4
1469_755_559	TRH	2	2	1	4	1	1	2	2	4	4	2	3	3	3	3	4	4	4	1	2	1	3	1	2	1	4	2	4	2	2	2	4	3	3	4	4	1	2	2	4	1	1	2	2	4	4	2	4
1469_755_560	TRH	2	2	4	4	1	1	1	2	1	4	2	3	3	3	4	4	2	2	0	0	1	3	1	2	1	1	4	4	2	4	2	2	3	3	4	4	1	2	2	4	1	1	2	2	4	4	2	2
1469_755_561	TRH	2	2	0	0	1	1	2	2	1	4	3	3	0	0	0	0	4	4	2	2	1	3	1	2	1	4	4	4	2	2	2	2	3	3	0	0	1	1	2	4	1	1	0	0	4	4	2	4
1469_755_562	TRH	2	2	4	4	3	3	2	2	1	1	3	3	4	4	3	4	0	0	1	2	1	1	2	2	1	4	2	4	2	4	2	2	3	3	4	4	1	2	2	2	1	1	1	2	3	4	2	4
1469_755_563	TRH	2	2	4	4	1	3	2	2	1	4	2	3	3	3	3	3	4	4	2	2	3	3	1	1	1	4	2	4	2	2	2	2	3	3	4	4	1	2	2	4	1	4	2	2	4	4	2	2
1470_755_564	TRH	3	3	4	4	1	1	2	2	1	1	2	2	4	4	3	4	4	4	2	2	1	1	1	2	1	4	4	4	2	4	2	2	3	3	2	4	1	1	4	4	1	1	1	2	3	4	2	4
1470_755_565	TRH	2	2	4	4	1	1	2	2	1	1	2	2	4	4	4	4	2	2	1	2	1	1	2	2	1	1	2	2	2	4	2	2	3	3	2	4	1	1	4	4	1	1	1	1	4	4	2	2
1470_755_566	TRH	2	3	4	4	0	0	2	2	4	4	3	3	3	4	3	4	4	4	1	2	1	3	1	2	1	1	2	4	2	4	2	4	3	3	4	4	1	2	4	4	1	1	1	2	3	4	2	2
1470_755_567	TRH	2	3	4	4	0	0	0	0	4	4	2	3	3	4	0	0	2	4	1	2	1	1	1	2	1	1	4	4	0	0	0	0	3	3	2	4	1	1	2	2	1	1	0	0	3	4	2	2
1470_755_568	TRH	2	3	4	4	1	3	2	2	4	4	2	3	3	4	3	4	2	4	2	2	1	3	1	1	1	1	2	2	2	2	2	4	3	3	2	4	1	2	4	4	1	1	2	2	4	4	2	2
1470_755_569	TRH	3	3	4	4	1	1	2	2	1	4	0	0	0	0	4	4	2	4	2	2	0	0	2	2	1	4	4	4	2	2	2	2	3	3	4	4	1	2	2	2	1	1	2	2	0	0	2	4
1470_755_570	TRH	3	3	4	4	1	1	2	2	1	4	2	3	4	4	4	4	2	4	1	2	1	1	1	2	1	1	2	4	2	2	2	2	3	4	2	4	1	1	2	2	1	1	1	2	4	4	2	4
1470_755_571	TRH	2	3	4	4	1	1	2	2	4	4	3	3	3	3	3	3	2	2	1	2	1	3	1	1	1	4	4	4	4	4	2	4	3	3	4	4	1	2	2	2	1	1	2	2	4	4	2	2
1470_755_572	TRH	2	2	4	4	1	1	2	2	1	4	3	3	3	3	3	4	2	2	1	2	1	1	1	2	1	1	4	4	2	2	2	2	3	3	2	4	0	0	2	2	1	1	2	2	3	4	2	2
1470_755_573	TRH	2	2	1	4	1	1	2	2	4	4	3	3	4	4	3	4	4	4	1	2	1	1	0	0	1	4	4	4	2	2	2	2	3	3	4	4	1	1	2	4	1	1	2	2	4	4	2	4
1470_756_574	TRH	2	3	4	4	1	1	2	2	4	4	3	3	3	4	4	4	4	4	1	1	1	3	1	2	1	1	2	2	2	2	2	2	3	3	4	4	1	1	2	4	1	4	1	2	4	4	2	4
1470_756_575	TRH	3	3	4	4	1	1	2	2	4	4	3	3	0	0	3	3	4	4	1	1	1	3	1	2	1	1	2	4	2	4	2	2	3	3	4	4	1	2	0	0	1	1	1	2	4	4	2	4
1470_756_576	TRH	2	3	4	4	1	1	2	2	1	1	2	3	3	4	3	4	2	4	2	2	1	1	1	2	1	4	4	4	0	0	2	2	3	3	4	4	1	1	2	4	1	1	1	2	4	4	2	2
1470_756_577	TRH	2	3	4	4	0	0	0	0	1	1	2	3	0	0	0	0	2	4	2	2	1	1	1	2	1	4	4	4	0	0	0	0	3	3	4	4	1	1	2	4	1	1	0	0	4	4	2	2
1470_756_578	TRH	2	3	4	4	1	1	1	2	1	1	2	3	3	4	3	4	2	4	2	2	1	1	2	2	1	1	2	4	2	4	2	2	3	4	2	4	1	1	4	4	1	1	1	2	4	4	2	4
1470_756_579	TRH	2	2	4	4	0	0	0	0	4	4	2	3	4	4	0	0	4	4	2	2	1	3	1	2	1	1	4	4	0	0	0	0	3	3	2	2	1	1	2	4	1	1	0	0	4	4	2	2
1470_756_580	TRH	2	3	4	4	1	1	2	2	1	4	2	2	3	4	3	4	2	4	1	2	1	3	1	2	1	4	4	4	4	4	2	2	3	4	2	4	1	1	2	4	1	1	2	2	3	4	2	2
1470_756_581	TRH	2	3	4	4	1	1	2	2	4	4	3	3	3	4	4	4	2	4	1	1	1	1	2	2	1	4	4	4	2	2	2	2	3	3	2	4	1	1	2	2	1	1	2	2	3	4	2	2
1470_756_582	TRH	2	2	4	4	1	1	1	2	4	4	3	3	4	4	4	4	4	4	1	2	3	3	1	1	1	1	2	4	2	2	2	2	3	3	2	4	1	1	2	2	1	1	1	2	4	4	2	2
1470_756_583	TRH	2	3	4	4	1	3	2	2	4	4	2	3	4	4	3	4	4	4	2	2	3	3	1	2	1	1	2	4	2	2	2	2	3	3	4	4	1	2	4	4	1	1	1	2	4	4	2	2
1470_756_584	TRH	2	3	4	4	1	1	2	2	4	4	2	3	3	4	4	4	2	4	1	2	1	3	1	2	1	1	4	4	4	4	2	4	3	4	4	4	1	1	2	4	1	1	2	2	4	4	2	2
1470_756_585	TRH	2	3	4	4	1	1	2	2	1	4	3	3	4	4	3	4	2	4	1	1	1	3	2	2	1	1	2	4	2	2	2	2	3	3	4	4	2	2	2	4	1	1	1	2	4	4	2	4
1470_756_586	TRH	2	2	4	4	1	1	2	2	1	4	2	3	3	3	3	4	4	4	2	2	1	1	2	2	1	1	4	4	2	2	2	4	3	3	4	4	1	1	2	2	1	1	2	2	3	4	2	2
3628_2274_BR15-NORD22303-1	NOR1	2	3	4	4	3	3	1	2	4	4	2	3	3	3	3	4	4	4	1	2	1	1	1	1	1	4	2	2	2	2	2	2	3	4	2	4	1	1	2	2	1	1	2	2	4	4	2	2
3628_2274_BR15-NORD22303-11	NOR1	2	2	4	4	1	3	1	2	1	4	2	3	3	4	3	4	4	4	1	2	1	1	2	2	1	1	4	4	2	4	2	2	0	0	4	4	0	0	2	2	1	1	2	2	4	4	2	2
3628_2274_BR15-NORD22303-13	NOR1	2	3	4	4	1	1	2	2	4	4	3	3	0	0	3	3	4	4	2	2	1	1	2	2	1	1	4	4	2	4	2	2	3	3	2	2	1	1	2	4	1	1	2	2	4	4	2	2
3628_2274_BR15-NORD22303-15	NOR1	2	3	4	4	1	1	2	2	4	4	2	3	3	3	3	4	4	4	2	2	1	3	2	2	1	1	4	4	2	4	2	2	3	3	4	4	1	1	4	4	1	1	1	2	4	4	0	0
3628_2274_BR15-NORD22303-17	NOR1	2	2	4	4	1	1	1	2	1	4	2	2	3	4	4	4	4	4	2	2	0	0	1	2	1	1	2	2	2	4	2	2	3	4	2	2	1	2	2	2	1	1	2	2	3	4	2	2
3628_2274_BR15-NORD22303-19	NOR1	2	2	4	4	1	1	2	2	0	0	2	3	0	0	3	4	0	0	0	0	0	0	1	2	1	1	2	4	0	0	2	2	3	3	0	0	1	2	2	4	1	1	0	0	4	4	2	2
3628_2274_BR15-NORD22303-21	NOR1	2	3	4	4	1	1	2	2	4	4	0	0	4	4	3	4	2	2	1	2	1	1	1	2	1	1	4	4	2	2	2	2	3	3	2	4	1	1	2	2	1	1	2	2	4	4	2	2
3628_2274_BR15-NORD22303-23	NOR1	2	2	4	4	1	3	2	2	1	4	2	3	4	4	3	4	4	4	1	2	1	1	1	2	1	1	2	4	2	2	2	4	3	3	2	2	1	1	2	4	1	1	1	2	4	4	2	4
3628_2274_BR15-NORD22303-25	NOR1	3	3	4	4	1	1	2	2	1	4	3	3	4	4	3	4	2	2	1	2	1	3	1	2	1	4	4	4	2	2	2	2	3	3	4	4	1	1	2	4	1	1	1	2	4	4	2	2
3628_2274_BR15-NORD22303-27	NOR1	2	2	4	4	1	1	2	2	1	4	3	3	3	4	3	3	2	4	2	2	1	3	2	2	1	4	4	4	2	2	2	2	3	3	2	2	1	1	4	4	1	1	2	2	4	4	2	2
3628_2274_BR15-NORD22303-29	NOR1	2	2	4	4	1	1	2	2	4	4	2	2	3	3	3	4	4	4	2	2	1	3	1	2	1	1	4	4	4	4	2	2	3	3	2	2	1	1	2	2	1	1	1	2	4	4	2	2
3628_2274_BR15-NORD22303-3	NOR1	2	3	0	0	3	3	2	2	1	4	3	3	3	4	3	4	0	0	2	2	1	1	1	2	1	1	0	0	2	4	2	2	0	0	4	4	0	0	2	4	1	1	2	2	4	4	2	2
3628_2274_BR15-NORD22303-31	NOR1	2	3	4	4	1	1	2	2	4	4	2	2	3	3	4	4	2	4	1	2	1	1	1	2	1	1	4	4	2	4	2	2	0	0	4	4	1	2	2	2	1	1	1	2	4	4	2	2
3628_2274_BR15-NORD22303-33	NOR1	2	3	4	4	1	1	1	2	1	1	3	3	4	4	3	4	2	4	2	2	1	3	2	2	1	1	4	4	4	4	2	2	3	3	4	4	1	1	2	4	1	1	2	2	4	4	2	4
3628_2274_BR15-NORD22303-35	NOR1	2	3	4	4	3	3	2	2	1	4	3	3	3	3	3	4	2	4	1	2	1	1	1	2	1	1	2	4	2	4	2	2	3	3	4	4	1	2	4	4	1	1	1	2	4	4	2	2
3628_2274_BR15-NORD22303-37	NOR1	2	3	4	4	1	3	2	2	1	4	2	3	3	4	3	4	2	4	1	2	1	3	1	1	1	4	4	4	2	4	2	2	3	3	4	4	1	1	4	4	1	1	2	2	4	4	2	4
3628_2274_BR15-NORD22303-39	NOR1	3	3	4	4	1	3	1	2	4	4	3	3	4	4	4	4	2	4	2	2	1	1	2	2	1	4	4	4	2	4	2	2	0	0	4	4	1	1	2	4	1	1	2	2	4	4	2	4
3628_2274_BR15-NORD22303-41	NOR1	2	3	4	4	1	1	1	2	1	1	3	3	3	4	3	4	2	2	1	2	1	3	1	2	1	1	4	4	2	2	2	2	3	3	2	4	1	1	2	2	1	1	1	1	4	4	2	2
3628_2274_BR15-NORD22303-43	NOR1	2	3	0	0	1	3	2	2	4	4	2	2	3	4	3	3	0	0	1	2	1	3	1	2	1	1	4	4	4	4	2	2	0	0	4	4	1	1	2	2	1	4	1	2	4	4	2	2
3628_2274_BR15-NORD22303-45	NOR1	2	3	4	4	1	1	2	2	4	4	2	3	3	4	3	4	4	4	1	2	1	1	1	2	1	1	2	4	2	2	2	2	3	4	2	4	1	2	2	4	1	4	1	2	4	4	2	2
3628_2274_BR15-NORD22303-47	NOR1	2	3	4	4	1	1	1	2	1	4	3	3	3	4	3	4	0	0	1	2	1	1	1	1	1	1	0	0	2	4	2	2	0	0	0	0	0	0	2	4	1	1	1	2	3	4	2	4
3628_2274_BR15-NORD22303-49	NOR1	2	3	4	4	1	3	2	2	4	4	2	2	4	4	3	3	2	4	2	2	1	1	2	2	1	4	4	4	2	2	2	4	3	3	2	4	1	1	2	4	1	1	1	2	4	4	2	2
3628_2274_BR15-NORD22303-5	NOR1	2	3	4	4	3	3	2	2	4	4	3	3	3	3	3	3	2	4	2	2	1	1	1	1	1	4	2	4	2	2	2	2	3	3	2	4	1	1	2	2	1	1	1	2	4	4	2	4
3628_2274_BR15-NORD22303-51	NOR1	3	3	4	4	1	3	2	2	1	4	2	2	3	4	4	4	2	2	1	2	1	1	2	2	1	4	4	4	4	4	2	2	3	3	2	4	1	2	4	4	1	1	2	2	4	4	2	4
3628_2274_BR15-NORD22303-53	NOR1	2	3	4	4	1	1	2	2	1	4	0	0	3	4	3	4	4	4	1	2	1	1	1	2	1	4	4	4	2	4	2	4	3	3	4	4	1	2	2	2	1	1	2	2	3	4	2	4
3628_2274_BR15-NORD22303-55	NOR1	2	2	4	4	1	1	2	2	4	4	2	3	3	4	3	4	4	4	2	2	1	1	1	2	1	1	4	4	2	4	2	4	3	3	2	4	2	2	2	2	1	1	1	2	4	4	4	4
3628_2274_BR15-NORD22303-57	NOR1	2	3	4	4	1	3	2	2	4	4	2	3	3	4	4	4	4	4	2	2	1	1	2	2	1	4	4	4	0	0	2	2	3	3	2	4	1	1	2	2	1	1	2	2	4	4	2	2
3628_2274_BR15-NORD22303-59	NOR1	3	3	4	4	1	3	2	2	4	4	2	2	3	4	3	4	0	0	2	2	1	1	1	2	1	1	2	2	2	4	2	2	0	0	2	4	1	1	4	4	1	1	2	2	4	4	2	2
3628_2274_BR15-NORD22303-61	NOR1	2	3	4	4	1	3	2	2	1	1	2	3	3	3	3	4	4	4	2	2	1	1	1	2	1	1	4	4	2	2	2	4	3	3	2	4	1	1	2	2	1	1	2	2	3	4	2	2
3628_2274_BR15-NORD22303-63	NOR1	3	3	4	4	1	1	2	2	1	4	3	3	3	4	4	4	4	4	2	2	1	3	1	2	4	4	0	0	2	2	2	2	3	3	2	4	0	0	2	2	1	4	2	2	4	4	2	2
3628_2274_BR15-NORD22303-65	NOR1	2	2	4	4	1	1	2	2	1	1	3	3	0	0	4	4	4	4	1	2	1	1	2	2	1	4	4	4	2	4	2	2	3	4	4	4	1	2	2	2	1	4	2	2	3	4	2	2
3628_2274_BR15-NORD22303-67	NOR1	2	2	4	4	1	1	2	2	4	4	2	3	4	4	3	4	0	0	2	2	1	1	1	2	1	4	2	2	2	4	2	2	0	0	2	4	1	2	2	4	1	1	1	2	3	4	2	2
3628_2274_BR15-NORD22303-69	NOR1	2	2	4	4	1	3	1	2	4	4	2	2	3	4	3	4	2	4	2	2	3	3	1	2	1	1	2	4	2	4	2	2	3	4	4	4	1	2	2	4	1	1	2	2	4	4	2	2
3628_2274_BR15-NORD22303-7	NOR1	2	3	4	4	1	1	2	2	1	1	3	3	4	4	3	3	2	4	1	1	1	3	1	2	4	4	2	4	0	0	2	2	3	4	4	4	1	2	2	2	1	1	1	2	3	4	2	4
3628_2274_BR15-NORD22303-71	NOR1	3	3	4	4	1	1	2	2	1	4	2	2	3	4	4	4	2	4	2	2	1	3	2	2	1	1	2	4	2	2	2	4	4	4	2	4	1	1	2	4	1	1	2	2	3	4	2	2
3628_2274_BR15-NORD22303-73	NOR1	2	2	4	4	1	3	2	2	4	4	2	3	3	4	3	4	4	4	2	2	1	1	1	2	1	1	4	4	2	2	2	2	3	3	2	4	1	1	2	4	1	1	1	2	3	4	2	2
3628_2274_BR15-NORD22303-75	NOR1	2	3	4	4	1	1	2	2	1	4	3	3	3	4	3	3	4	4	2	2	1	1	1	2	4	4	2	2	2	4	2	2	3	3	4	4	1	1	2	4	1	1	2	2	3	3	2	2
3628_2274_BR15-NORD22303-77	NOR1	2	3	4	4	1	3	2	2	4	4	2	3	4	4	4	4	2	4	1	2	1	1	1	1	1	4	4	4	2	2	2	2	3	3	4	4	1	2	2	4	1	1	1	2	4	4	2	2
3628_2274_BR15-NORD22303-9	NOR1	2	2	4	4	1	1	1	2	1	4	2	3	4	4	4	4	2	2	1	2	1	1	1	1	1	1	2	4	2	4	2	2	3	3	2	2	1	1	2	4	4	4	2	2	4	4	2	4
1466_748_251	NOR2	2	3	4	4	1	1	2	2	1	4	2	3	3	4	3	4	2	4	1	2	1	1	1	2	1	4	2	4	2	4	2	2	3	3	2	4	1	1	2	4	1	1	1	2	4	4	2	2
1466_748_252	NOR2	2	3	4	4	1	1	2	2	4	4	3	3	3	3	3	4	2	4	2	2	1	3	1	2	1	1	4	4	2	2	2	2	3	3	2	4	1	2	2	2	1	4	2	2	4	4	2	2
1466_748_253	NOR2	2	3	4	4	1	1	2	2	1	1	2	2	3	4	4	4	2	4	2	2	1	3	1	2	1	4	2	4	2	4	2	2	3	3	2	4	1	1	2	2	1	1	2	2	4	4	2	4
1466_748_254	NOR2	2	3	4	4	1	1	2	2	1	4	2	2	4	4	3	3	4	4	2	2	1	3	1	1	1	4	2	4	2	4	2	2	3	3	2	4	1	2	2	4	1	1	1	1	3	4	2	4
1466_748_255	NOR2	2	2	4	4	1	3	2	2	4	4	2	3	4	4	3	4	4	4	2	2	1	3	1	2	1	4	4	4	2	4	2	2	3	3	4	4	1	1	2	2	1	1	1	2	4	4	2	2
1466_748_256	NOR2	3	3	4	4	1	1	2	2	1	4	3	3	3	4	3	3	4	4	2	2	1	3	1	2	1	4	2	4	2	4	2	2	3	3	2	4	2	2	4	4	1	1	1	2	4	4	2	4
1466_748_257	NOR2	2	2	4	4	1	3	2	2	4	4	2	3	3	3	3	4	2	4	2	2	1	3	2	2	1	1	2	4	2	4	2	4	3	3	2	4	1	2	2	2	1	1	2	2	4	4	2	4
1466_748_258	NOR2	2	2	4	4	1	3	2	2	4	4	2	2	3	4	4	4	4	4	2	2	1	3	2	2	4	4	2	2	2	2	2	4	3	3	4	4	1	2	2	2	1	1	2	2	4	4	2	2
1466_748_259	NOR2	2	3	4	4	1	1	1	2	1	4	2	3	4	4	3	3	4	4	1	2	1	3	2	2	1	1	2	4	2	4	4	4	3	3	4	4	1	1	4	4	1	1	1	2	3	4	2	4
1466_748_260	NOR2	2	2	4	4	1	1	1	2	4	4	2	3	3	3	4	4	2	2	2	2	1	3	1	1	1	1	2	4	2	2	2	4	3	4	4	4	1	2	2	2	1	4	2	2	4	4	2	4
1466_748_261	NOR2	2	3	1	4	1	1	1	2	1	4	2	3	3	3	3	3	2	2	1	2	1	3	1	1	1	1	2	4	2	4	2	2	3	3	4	4	1	2	2	4	1	1	2	2	4	4	2	4
1466_748_262	NOR2	2	3	4	4	1	1	2	2	4	4	3	3	4	4	3	4	4	4	1	1	1	1	1	2	1	1	4	4	2	4	2	2	3	3	2	4	1	2	4	4	1	1	1	2	4	4	2	2
1466_748_263	NOR2	2	2	4	4	1	1	2	2	1	4	2	3	3	4	4	4	4	4	2	2	1	1	1	2	1	1	2	2	2	2	2	2	3	3	2	4	1	1	4	4	1	1	2	2	4	4	2	2
1466_748_264	NOR2	2	3	4	4	1	3	2	2	4	4	2	3	4	4	3	4	2	2	1	2	1	1	1	2	1	1	4	4	2	4	2	4	3	3	4	4	1	1	4	4	1	1	1	2	4	4	2	2
1466_748_265	NOR2	2	3	4	4	1	3	1	2	4	4	2	2	3	4	3	4	2	4	2	2	1	1	2	2	1	1	2	2	2	2	2	2	3	3	4	4	1	1	2	4	1	1	2	2	4	4	2	2
1466_748_266	NOR2	2	3	4	4	1	1	2	2	4	4	2	3	3	4	3	3	4	4	2	2	1	3	2	2	4	4	4	4	2	2	2	2	3	4	2	4	1	1	4	4	1	4	2	2	4	4	2	4
1466_748_267	NOR2	2	3	4	4	1	1	1	2	1	4	2	2	3	4	3	4	4	4	1	2	1	3	1	2	1	1	4	4	2	4	2	2	3	4	4	4	1	1	2	4	1	1	2	2	3	4	2	2
1466_748_268	NOR2	3	3	4	4	1	1	2	2	4	4	2	3	3	4	3	3	4	4	1	2	1	1	2	2	1	1	4	4	2	2	2	2	3	3	4	4	1	1	2	4	1	1	2	2	4	4	2	4
1466_748_269	NOR2	2	3	4	4	1	3	1	2	4	4	2	3	3	3	4	4	4	4	2	2	1	3	2	2	1	4	4	4	2	2	2	2	3	3	4	4	1	2	2	4	1	1	1	2	3	4	2	2
1466_748_270	NOR2	2	3	4	4	1	1	2	2	4	4	2	3	3	3	3	4	4	4	2	2	1	3	2	2	1	1	4	4	2	2	2	4	3	3	2	4	1	1	2	2	1	1	1	2	4	4	2	4
1466_748_271	NOR2	2	3	4	4	1	1	2	2	4	4	2	2	3	4	3	3	2	4	1	2	1	1	1	2	1	1	4	4	2	4	2	2	3	4	2	4	1	1	2	4	1	1	1	2	3	4	2	4
1466_748_272	NOR2	2	2	1	4	1	1	2	2	1	4	3	3	3	4	4	4	2	2	2	2	3	3	1	1	1	4	4	4	2	4	2	2	3	4	2	4	1	1	4	4	1	1	1	2	4	4	2	2
1466_748_273	NOR2	2	3	1	4	1	1	2	2	4	4	2	3	4	4	3	4	2	4	2	2	1	1	1	2	1	1	4	4	2	2	2	4	3	3	2	4	1	1	2	2	1	4	1	2	4	4	2	4
1466_748_274	NOR2	2	3	4	4	1	1	1	2	1	4	2	3	4	4	4	4	4	4	1	1	1	3	2	2	1	4	4	4	2	2	2	2	3	3	2	4	2	2	2	2	1	1	2	2	3	4	2	2
1466_748_275	NOR2	2	3	4	4	3	3	2	2	1	4	2	2	4	4	3	3	4	4	1	2	1	1	2	2	1	1	2	4	2	4	2	2	3	3	2	4	1	1	4	4	1	1	2	2	4	4	2	2
1466_748_277	NOR2	2	3	4	4	1	3	2	2	1	1	2	2	3	4	3	4	4	4	1	2	1	1	1	1	1	4	2	4	0	0	2	2	3	3	2	4	1	2	2	4	1	1	1	2	4	4	2	2
1466_748_278	NOR2	3	3	4	4	1	1	1	2	4	4	3	3	3	4	3	3	4	4	2	2	1	1	2	2	1	4	4	4	2	2	2	2	3	3	2	4	1	1	2	4	1	1	1	2	4	4	2	2
1466_748_279	NOR2	2	2	4	4	1	3	2	2	4	4	2	2	4	4	3	4	2	4	1	2	1	3	1	2	1	1	2	4	2	4	2	2	3	4	4	4	1	2	2	2	1	1	2	2	4	4	2	2
1466_748_280	NOR2	3	3	4	4	1	3	2	2	4	4	2	3	3	4	4	4	2	2	2	2	1	1	1	1	1	4	2	4	4	4	2	4	3	3	2	4	0	0	2	4	1	1	1	2	4	4	2	2
1466_748_281	NOR2	2	3	4	4	1	1	2	2	1	4	2	3	3	3	4	4	2	4	1	2	1	1	1	2	1	1	2	4	2	4	2	2	3	3	2	2	1	1	4	4	1	1	2	2	4	4	2	4
1466_748_282	NOR2	2	3	4	4	1	1	2	2	1	4	3	3	3	4	4	4	2	4	2	2	1	1	2	2	1	1	4	4	2	4	2	2	3	3	4	4	1	1	2	2	1	1	1	1	4	4	2	2
1466_751_283	NOR2	2	2	4	4	1	3	2	2	1	4	2	2	3	4	3	4	4	4	2	2	1	1	1	2	1	1	4	4	2	4	2	2	3	3	4	4	1	1	2	4	1	1	1	2	4	4	2	2
1466_751_284	NOR2	2	3	4	4	1	3	2	2	1	4	2	2	3	4	3	4	4	4	2	2	1	1	1	2	1	1	4	4	4	4	2	2	3	3	2	4	1	1	2	2	1	1	1	1	3	4	2	2
1466_751_285	NOR2	3	3	4	4	3	3	2	2	4	4	0	0	3	3	4	4	4	4	2	2	0	0	1	2	1	1	4	4	2	2	2	2	3	3	2	2	1	1	2	2	1	1	1	2	4	4	2	2
1466_751_286	NOR2	2	2	4	4	1	3	2	2	1	4	0	0	4	4	3	4	4	4	2	2	0	0	1	2	1	4	2	4	2	2	2	2	3	4	2	4	1	1	2	2	1	1	1	2	4	4	2	2
1466_751_287	NOR2	0	0	4	4	1	3	2	2	4	4	0	0	3	4	4	4	2	4	0	0	0	0	1	2	1	1	4	4	4	4	2	2	3	3	2	4	1	2	2	2	1	1	2	2	0	0	2	2
1466_751_288	NOR2	2	2	4	4	1	1	2	2	4	4	0	0	4	4	3	3	4	4	1	2	0	0	1	2	1	1	2	4	2	2	2	2	3	3	4	4	1	2	2	4	1	1	2	2	4	4	2	4
1466_751_289	NOR2	2	3	4	4	1	1	2	2	1	4	3	3	3	4	3	4	2	4	1	1	1	1	1	2	1	4	4	4	2	2	2	4	3	3	4	4	2	2	2	2	1	1	1	2	4	4	4	4
1466_751_290	NOR2	3	3	4	4	1	3	2	2	4	4	3	3	3	4	3	4	2	4	2	2	1	3	2	2	1	1	2	2	2	4	2	2	3	3	2	4	1	1	2	4	1	1	1	2	4	4	2	4
1466_751_291	NOR2	2	3	4	4	1	1	1	2	4	4	2	2	4	4	3	4	4	4	2	2	1	3	1	1	1	1	4	4	2	2	2	2	3	4	4	4	1	1	2	4	1	1	1	2	4	4	2	4
1466_751_292	NOR2	2	3	4	4	1	1	2	2	1	4	2	3	4	4	3	4	2	4	1	2	1	1	1	1	1	1	4	4	2	2	2	2	3	3	2	4	1	1	2	2	1	1	2	2	4	4	2	2
1466_751_293	NOR2	2	3	4	4	1	1	2	2	4	4	2	3	3	3	3	4	2	2	1	2	1	3	1	2	1	1	2	4	2	2	2	2	3	4	4	4	1	1	2	2	1	1	1	2	4	4	2	2
1466_751_294	NOR2	2	3	4	4	1	3	1	2	4	4	2	3	4	4	3	4	4	4	1	2	1	1	2	2	1	1	2	4	2	2	2	2	3	3	4	4	1	1	2	2	1	1	1	2	4	4	2	2
1466_751_295	NOR2	2	3	1	1	1	3	2	2	1	4	2	2	3	4	3	4	4	4	1	2	1	3	1	1	1	1	2	4	4	4	2	2	3	4	4	4	1	1	4	4	1	1	2	2	4	4	2	4
1466_751_296	NOR2	3	3	4	4	1	1	2	2	4	4	2	3	3	4	3	4	2	4	1	2	1	1	1	2	1	1	2	2	2	2	2	2	3	3	2	4	1	1	2	2	1	1	1	1	4	4	2	2
1466_751_297	NOR2	2	3	4	4	1	3	2	2	1	4	2	3	3	4	3	4	4	4	2	2	1	3	2	2	1	4	2	4	2	2	2	4	3	4	4	4	1	1	2	2	1	1	2	2	4	4	2	2
1466_751_298	NOR2	2	2	4	4	1	3	1	2	1	1	2	3	3	4	4	4	4	4	2	2	1	1	1	2	1	1	2	4	2	2	2	2	3	3	4	4	1	1	2	2	1	1	2	2	4	4	2	4
1466_751_299	NOR2	2	3	1	4	1	1	2	2	4	4	2	3	3	4	3	4	4	4	1	2	1	1	2	2	1	1	2	4	2	4	2	2	3	4	2	4	1	1	2	2	1	1	2	2	4	4	2	4
1466_751_300	NOR2	3	3	1	4	1	1	2	2	1	4	2	2	4	4	3	3	4	4	1	2	1	3	1	2	1	1	4	4	2	4	2	2	3	3	2	4	1	2	2	2	1	1	2	2	3	4	2	2
1466_751_301	NOR2	2	3	4	4	1	1	2	2	4	4	3	3	4	4	3	4	2	4	1	2	1	1	1	2	1	4	4	4	2	4	2	4	3	3	2	4	1	2	2	4	1	1	2	2	3	4	2	2
1466_751_302	NOR2	2	3	4	4	1	1	0	0	4	4	2	3	3	4	3	3	2	4	1	2	1	3	1	1	4	4	2	4	2	2	2	2	3	3	2	4	1	2	2	4	1	1	1	1	3	4	2	2
1466_751_303	NOR2	2	3	4	4	1	1	1	2	4	4	2	3	3	4	4	4	4	4	1	2	1	1	2	2	1	1	2	2	2	4	2	2	3	3	4	4	1	2	2	2	1	1	1	2	3	4	2	4
1466_751_304	NOR2	3	3	4	4	3	3	2	2	4	4	2	3	3	3	4	4	4	4	2	2	1	1	1	2	1	1	4	4	2	2	2	2	3	3	2	2	1	1	2	2	1	1	1	2	4	4	2	2
1466_751_305	NOR2	2	3	4	4	1	1	2	2	4	4	2	2	3	4	3	3	4	4	1	1	1	3	1	1	1	1	4	4	2	4	2	2	3	3	2	4	1	1	2	4	1	1	2	2	4	4	2	2
1466_751_306	NOR2	2	2	4	4	1	1	2	2	1	4	2	3	3	3	3	4	2	4	2	2	1	3	1	1	1	1	4	4	2	2	2	2	3	3	4	4	1	1	2	2	1	1	2	2	4	4	2	2
1466_751_307	NOR2	2	3	4	4	1	1	1	2	1	4	3	3	3	4	3	3	4	4	1	1	1	3	1	2	1	4	2	4	2	2	2	2	3	3	4	4	1	1	2	2	1	1	1	2	4	4	2	2
1466_751_308	NOR2	2	3	1	4	1	3	2	2	1	4	3	3	4	4	3	4	2	2	1	2	1	3	2	2	1	4	2	2	2	4	2	2	3	3	2	2	1	2	2	2	1	4	1	2	3	4	2	2
1466_751_309	NOR2	2	2	4	4	1	3	2	2	1	4	3	3	3	4	3	3	4	4	2	2	1	3	1	1	1	1	2	4	2	2	2	4	3	3	4	4	1	1	2	4	1	1	1	2	4	4	2	2
1466_751_310	NOR2	2	2	4	4	1	1	2	2	1	4	3	3	4	4	3	4	4	4	2	2	1	3	1	2	1	1	2	2	2	4	2	2	3	4	4	4	1	2	2	4	1	1	1	2	3	4	2	2
1466_751_311	NOR2	2	3	1	4	1	1	2	2	1	4	2	3	3	3	4	4	2	4	1	2	1	1	1	2	1	1	4	4	2	2	2	2	3	3	4	4	2	2	2	2	1	1	1	2	4	4	2	4
1466_751_312	NOR2	3	3	4	4	1	1	2	2	1	4	3	3	4	4	3	4	2	2	2	2	1	3	1	2	1	1	4	4	2	2	2	2	3	4	2	2	1	1	2	4	1	1	1	2	4	4	2	2
1466_751_313	NOR2	2	3	4	4	1	1	2	2	1	4	2	3	3	4	3	4	4	4	2	2	1	1	1	2	1	1	4	4	2	4	2	2	3	4	4	4	1	1	2	2	1	1	1	2	4	4	2	4
1466_751_314	NOR2	2	3	4	4	1	3	2	2	1	4	2	2	3	3	3	3	4	4	1	2	1	3	1	1	1	1	4	4	2	2	2	4	3	3	2	4	1	1	2	4	1	1	1	2	3	4	2	4
1466_751_315	NOR2	2	3	4	4	1	1	1	2	4	4	2	3	3	3	3	3	2	4	2	2	1	1	1	1	1	1	2	4	2	2	2	2	3	3	4	4	1	1	2	2	1	1	1	2	4	4	2	4
1466_751_316	NOR2	2	3	1	4	1	1	1	2	1	1	2	2	3	3	4	4	2	4	2	2	1	1	1	2	4	4	2	2	2	2	2	4	4	4	4	4	2	2	2	4	1	1	1	2	3	4	2	2
1466_751_317	NOR2	2	2	4	4	1	3	2	2	4	4	2	3	3	4	3	3	4	4	1	2	1	1	1	2	1	4	4	4	2	4	2	4	3	3	2	4	1	2	2	4	1	1	2	2	4	4	2	2
1466_751_318	NOR2	2	2	4	4	1	1	2	2	4	4	2	2	4	4	3	3	2	2	2	2	1	1	1	2	1	1	2	2	4	4	2	2	3	3	2	4	1	1	2	4	1	1	1	2	4	4	2	4
1466_751_319	NOR2	2	3	4	4	1	1	2	2	1	4	3	3	3	4	4	4	2	4	2	2	1	1	1	1	1	1	2	4	2	4	2	2	3	3	2	4	1	2	2	4	1	1	2	2	4	4	2	2
1466_751_320	NOR2	2	2	4	4	1	1	2	2	4	4	3	3	3	4	3	4	2	4	2	2	1	3	2	2	1	1	4	4	2	2	2	2	3	3	4	4	1	1	2	2	1	1	2	2	4	4	2	2
1466_751_321	NOR2	2	2	4	4	1	1	2	2	1	4	2	3	4	4	3	4	2	4	1	2	1	3	1	2	4	4	4	4	4	4	2	2	3	3	2	4	1	1	2	4	1	1	1	2	3	4	2	2
1466_751_322	NOR2	2	3	4	4	1	3	1	2	1	4	2	3	4	4	3	3	2	4	1	2	1	3	1	2	1	4	4	4	2	4	2	2	3	4	4	4	1	2	2	4	1	1	2	2	3	4	2	2
1467_751_324	NOR2	2	3	4	4	1	1	2	2	1	4	2	2	3	4	3	3	2	4	2	2	1	1	2	2	1	1	4	4	2	2	2	2	3	3	2	4	1	1	2	4	1	1	1	2	4	4	2	2
1467_751_325	NOR2	2	3	4	4	1	3	2	2	1	4	2	2	3	4	3	4	2	4	1	2	1	3	2	2	1	4	4	4	2	2	2	2	3	3	2	4	1	1	2	2	1	4	2	2	4	4	2	2
1467_751_326	NOR2	2	2	4	4	1	1	2	2	1	4	3	3	3	4	3	3	2	4	1	2	1	1	1	2	1	4	2	4	2	4	2	2	3	4	2	4	1	1	2	4	1	4	2	2	3	4	2	2
3629_2274_BR15-NORD22307-10	NOR3	2	2	4	4	1	3	2	2	4	4	3	3	3	3	3	4	4	4	2	2	1	3	1	1	1	4	2	2	2	4	2	2	3	3	2	2	1	2	4	4	1	1	1	2	4	4	2	2
3629_2274_BR15-NORD22307-12	NOR3	2	3	4	4	1	3	2	2	1	4	2	3	3	4	3	3	4	4	1	2	1	1	2	2	1	1	2	2	2	2	2	2	3	3	4	4	1	2	2	2	1	1	1	2	4	4	2	2
3629_2274_BR15-NORD22307-14	NOR3	2	2	4	4	1	1	1	2	1	4	2	2	4	4	3	4	4	4	2	2	3	3	2	2	1	4	2	4	2	2	2	2	3	3	4	4	2	2	2	2	1	1	1	2	4	4	2	4
3629_2274_BR15-NORD22307-16	NOR3	2	3	4	4	1	1	2	2	4	4	2	3	3	4	3	3	4	4	1	1	1	3	2	2	1	1	4	4	2	2	2	2	3	3	2	4	1	2	2	2	1	1	1	1	3	3	2	4
3629_2274_BR15-NORD22307-18	NOR3	2	2	4	4	1	1	2	2	4	4	2	3	3	3	3	3	2	4	2	2	1	3	1	1	1	1	4	4	2	4	2	4	3	4	0	0	1	1	4	4	1	1	2	2	4	4	2	2
3629_2274_BR15-NORD22307-2	NOR3	2	2	4	4	1	1	1	2	1	4	2	2	3	4	3	4	4	4	2	2	1	1	1	2	1	4	4	4	2	2	2	2	4	4	2	2	0	0	2	2	1	1	2	2	4	4	2	2
3629_2274_BR15-NORD22307-20	NOR3	2	3	4	4	1	1	2	2	4	4	2	3	3	3	4	4	4	4	1	2	1	1	1	1	1	1	2	4	2	2	2	2	3	3	4	4	0	0	4	4	1	1	2	2	3	4	2	4
3629_2274_BR15-NORD22307-22	NOR3	2	3	1	1	3	3	2	2	4	4	2	2	3	4	3	4	2	4	2	2	1	1	2	2	1	1	2	4	2	2	2	2	3	3	0	0	1	1	2	4	1	1	2	2	4	4	2	2
3629_2274_BR15-NORD22307-24	NOR3	2	2	0	0	1	1	2	2	4	4	2	3	3	4	3	4	0	0	2	2	1	3	2	2	1	1	0	0	2	4	2	4	0	0	4	4	0	0	2	4	1	1	2	2	4	4	0	0
3629_2274_BR15-NORD22307-26	NOR3	2	3	4	4	1	3	2	2	4	4	2	3	3	3	3	4	2	4	2	2	1	3	1	2	1	1	4	4	2	4	2	2	3	3	2	4	1	1	2	2	1	1	1	2	3	4	2	4
3629_2274_BR15-NORD22307-28	NOR3	3	3	4	4	1	1	1	2	1	4	3	3	3	4	4	4	2	4	2	2	1	1	1	2	1	4	4	4	2	4	2	4	3	3	0	0	2	2	2	2	1	1	1	2	3	3	2	2
3629_2274_BR15-NORD22307-32	NOR3	2	2	4	4	1	3	2	2	1	4	3	3	3	4	3	4	4	4	2	2	1	1	1	2	1	1	2	4	4	4	2	4	3	3	2	4	1	2	2	4	1	1	1	2	4	4	2	2
3629_2274_BR15-NORD22307-34	NOR3	3	3	4	4	3	3	1	2	4	4	2	3	3	3	3	4	4	4	2	2	1	3	1	1	1	1	4	4	2	2	2	2	3	4	2	4	1	2	2	2	1	1	2	2	3	4	2	4
3629_2274_BR15-NORD22307-36	NOR3	2	3	4	4	1	1	2	2	4	4	3	3	4	4	3	4	2	4	2	2	1	1	1	1	1	4	4	4	2	2	2	2	3	3	4	4	1	1	2	2	1	1	1	2	4	4	2	2
3629_2274_BR15-NORD22307-38	NOR3	2	2	4	4	1	1	2	2	1	4	2	3	4	4	4	4	2	2	2	2	1	1	1	2	1	1	4	4	2	2	2	2	3	3	4	4	1	1	2	4	1	1	1	2	3	4	2	2
3629_2274_BR15-NORD22307-4	NOR3	2	2	4	4	1	1	2	2	4	4	2	3	3	4	4	4	2	4	2	2	1	3	1	2	1	4	4	4	2	2	2	4	3	3	4	4	1	1	2	4	1	1	2	2	3	4	2	2
3629_2274_BR15-NORD22307-40	NOR3	2	3	4	4	1	1	2	2	1	1	2	3	4	4	3	4	2	4	2	2	1	3	1	2	1	4	4	4	2	2	2	2	3	3	4	4	1	2	2	2	1	1	2	2	4	4	2	2
3629_2274_BR15-NORD22307-42	NOR3	2	3	4	4	1	1	2	2	4	4	3	3	0	0	3	4	2	4	2	2	1	3	1	1	1	1	4	4	2	2	2	2	3	3	2	2	1	2	2	4	1	1	2	2	4	4	2	2
3629_2274_BR15-NORD22307-44	NOR3	3	3	4	4	1	1	2	2	4	4	2	3	0	0	3	4	4	4	1	2	3	3	1	1	4	4	2	4	2	2	2	2	3	3	4	4	1	1	2	4	1	1	2	2	4	4	2	2
3629_2274_BR15-NORD22307-46	NOR3	2	2	0	0	0	0	1	2	1	4	2	3	3	4	3	4	0	0	1	2	1	1	1	2	1	1	0	0	2	2	2	2	0	0	4	4	0	0	2	2	1	1	1	2	4	4	0	0
3629_2274_BR15-NORD22307-48	NOR3	2	3	4	4	1	3	2	2	1	4	2	2	4	4	3	3	2	2	1	1	1	3	2	2	1	4	4	4	2	4	2	2	3	4	4	4	1	2	2	2	1	1	1	2	3	4	2	4
3629_2274_BR15-NORD22307-50	NOR3	2	3	1	4	1	1	2	2	4	4	2	2	3	3	3	4	4	4	1	2	1	1	1	2	1	1	2	4	2	4	2	2	3	3	4	4	1	1	2	2	1	1	1	2	4	4	2	2
3629_2274_BR15-NORD22307-52	NOR3	2	3	4	4	1	1	2	2	1	4	2	3	3	4	3	3	2	4	1	2	1	1	1	1	1	1	4	4	2	2	4	4	3	3	4	4	1	1	2	2	1	1	2	2	4	4	2	2
3629_2274_BR15-NORD22307-54	NOR3	2	2	4	4	1	1	2	2	4	4	2	3	3	4	3	4	0	0	2	2	1	3	1	2	1	4	4	4	2	2	2	2	0	0	2	4	1	1	4	4	1	1	2	2	4	4	2	2
3629_2274_BR15-NORD22307-56	NOR3	2	3	4	4	1	3	2	2	1	1	2	3	4	4	3	3	4	4	2	2	1	3	1	1	1	1	4	4	2	2	2	2	0	0	2	4	1	1	2	2	1	1	1	2	4	4	2	2
3629_2274_BR15-NORD22307-58	NOR3	2	3	4	4	1	1	2	2	4	4	2	2	4	4	3	4	2	4	1	2	1	3	1	2	1	4	2	4	2	4	2	4	3	3	4	4	1	2	2	2	1	1	2	2	3	4	2	2
3629_2274_BR15-NORD22307-6	NOR3	2	3	4	4	1	3	2	2	4	4	2	3	3	4	3	4	0	0	2	2	1	3	1	2	1	1	4	4	2	2	2	2	3	3	4	4	1	1	2	4	1	1	2	2	3	4	2	4
3629_2274_BR15-NORD22307-60	NOR3	3	3	4	4	3	3	2	2	1	4	2	3	3	3	3	4	4	4	1	2	1	1	1	1	1	1	2	4	2	4	2	2	3	3	0	0	1	2	2	4	1	1	2	2	3	4	2	2
3629_2274_BR15-NORD22307-62	NOR3	3	3	4	4	1	1	2	2	4	4	2	3	3	3	3	4	2	4	1	2	1	3	1	2	1	4	0	0	2	2	2	2	3	3	2	4	1	2	4	4	1	1	2	2	4	4	2	4
3629_2274_BR15-NORD22307-64	NOR3	2	2	0	0	1	1	2	2	4	4	2	3	3	4	3	3	0	0	2	2	1	3	1	2	1	1	0	0	2	4	2	2	0	0	2	4	0	0	2	4	1	4	2	2	4	4	0	0
3629_2274_BR15-NORD22307-66	NOR3	2	3	1	4	1	1	1	2	4	4	3	3	4	4	3	4	4	4	2	2	1	1	2	2	1	4	4	4	4	4	2	2	3	3	4	4	1	1	2	4	1	1	1	2	4	4	2	2
3629_2274_BR15-NORD22307-68	NOR3	2	3	4	4	0	0	1	2	1	4	2	3	3	4	3	4	0	0	1	2	1	1	1	2	1	1	0	0	2	2	2	2	0	0	4	4	1	1	2	2	1	1	2	2	4	4	2	2
3629_2274_BR15-NORD22307-70	NOR3	2	3	0	0	1	3	2	2	4	4	2	3	3	3	3	4	0	0	1	2	1	1	1	2	1	1	0	0	2	2	2	2	0	0	4	4	0	0	2	4	1	1	2	2	4	4	0	0
3629_2274_BR15-NORD22307-8	NOR3	3	3	4	4	1	1	2	2	1	4	2	2	3	4	3	4	2	4	1	2	1	3	2	2	4	4	4	4	2	4	2	4	3	4	4	4	1	1	2	2	1	1	2	2	3	4	2	2
3629_2275_BR15-NORD22307-100	NOR3	2	3	4	4	1	1	2	2	1	4	2	3	3	3	3	4	4	4	1	2	1	1	1	1	1	1	4	4	2	2	2	2	3	3	2	4	1	2	2	4	4	4	2	2	4	4	2	2
3629_2275_BR15-NORD22307-72	NOR3	2	2	4	4	0	0	0	0	4	4	2	2	4	4	0	0	4	4	2	2	1	3	1	2	1	1	2	4	0	0	0	0	3	3	2	4	1	2	2	4	1	1	0	0	4	4	2	4
3629_2275_BR15-NORD22307-74	NOR3	2	3	4	4	1	1	2	2	4	4	2	3	3	4	0	0	4	4	2	2	1	1	2	2	1	1	2	4	2	2	2	2	3	3	2	2	1	2	2	4	1	1	1	2	4	4	2	4
3629_2275_BR15-NORD22307-76	NOR3	2	3	1	4	1	3	2	2	1	4	2	2	3	3	3	4	2	4	1	2	1	3	1	2	1	1	4	4	2	4	2	2	3	3	4	4	1	2	2	4	1	1	2	2	4	4	2	2
3629_2275_BR15-NORD22307-78	NOR3	2	3	4	4	1	1	2	2	1	4	2	3	4	4	0	0	0	0	1	2	1	3	1	2	1	1	0	0	2	4	2	2	0	0	4	4	1	2	2	4	1	1	0	0	3	4	2	2
3629_2275_BR15-NORD22307-80	NOR3	2	2	4	4	1	1	2	2	4	4	2	2	3	4	3	4	2	4	1	1	1	3	2	2	1	4	2	4	2	2	2	2	3	3	4	4	1	2	2	2	1	1	2	2	4	4	2	2
3629_2275_BR15-NORD22307-82	NOR3	2	3	4	4	1	1	1	2	1	4	2	3	3	3	3	4	2	2	1	1	1	1	1	2	1	1	4	4	2	2	2	2	3	3	4	4	1	1	2	2	1	1	1	2	4	4	2	2
3629_2275_BR15-NORD22307-84	NOR3	3	3	4	4	1	1	2	2	4	4	3	3	3	4	4	4	2	4	2	2	1	3	1	1	1	4	4	4	2	4	2	2	3	3	2	4	1	1	4	4	1	1	2	2	4	4	2	2
3629_2275_BR15-NORD22307-86	NOR3	3	3	4	4	1	3	2	2	1	4	3	3	4	4	4	4	2	4	2	2	1	1	2	2	1	1	2	4	2	2	2	2	3	3	2	4	1	1	2	2	1	1	1	2	3	4	2	2
3629_2275_BR15-NORD22307-88	NOR3	3	3	0	0	1	1	2	2	4	4	3	3	3	4	3	4	4	4	1	2	1	1	2	2	1	1	4	4	2	2	2	2	0	0	4	4	0	0	2	4	1	1	2	2	3	3	0	0
3629_2275_BR15-NORD22307-90	NOR3	2	3	4	4	1	3	2	2	1	4	3	3	3	4	3	3	4	4	1	2	1	1	1	2	1	4	2	2	2	2	2	2	3	3	2	4	1	1	2	4	1	1	1	2	4	4	2	2
3629_2275_BR15-NORD22307-92	NOR3	3	3	4	4	1	3	2	2	1	4	3	3	3	3	3	4	2	4	1	1	1	1	0	0	0	0	0	0	2	2	2	2	3	4	0	0	1	1	4	4	1	1	1	1	4	4	2	2
3629_2275_BR15-NORD22307-94	NOR3	2	2	4	4	1	1	2	2	4	4	2	3	4	4	3	3	2	4	1	1	1	1	1	1	1	4	2	4	2	2	2	2	3	3	4	4	1	2	4	4	1	4	1	2	4	4	4	4
3629_2275_BR15-NORD22307-96	NOR3	2	2	4	4	1	1	2	2	4	4	2	3	3	4	3	3	4	4	1	2	1	1	2	2	1	1	0	0	2	2	2	2	3	3	0	0	1	1	2	4	1	1	2	2	3	4	2	4
3629_2275_BR15-NORD22307-98	NOR3	2	3	4	4	1	1	2	2	4	4	2	3	4	4	3	4	4	4	1	2	1	1	1	1	1	1	4	4	2	2	2	2	3	3	2	4	1	2	2	4	1	4	1	1	4	4	2	4
1468_752_427	SOG1	2	2	4	4	1	1	2	2	4	4	2	3	4	4	3	4	2	2	2	2	1	1	1	2	4	4	4	4	2	2	2	2	3	3	4	4	1	2	2	4	1	1	1	1	4	4	2	2
1468_752_428	SOG1	2	3	4	4	1	1	2	2	4	4	2	3	3	4	3	4	2	4	0	0	1	1	1	1	1	4	4	4	2	2	2	2	3	3	4	4	1	2	2	2	1	1	1	2	3	4	2	2
1468_752_429	SOG1	2	3	4	4	1	1	2	2	4	4	2	3	3	3	3	4	2	2	2	2	1	1	1	2	1	1	2	4	2	2	2	2	3	3	2	2	1	2	2	2	1	1	1	2	4	4	2	2
1468_752_430	SOG1	2	3	4	4	1	3	2	2	1	1	3	3	0	0	3	3	2	4	2	2	1	1	2	2	1	4	4	4	2	2	2	2	3	4	4	4	1	1	2	2	1	1	1	2	4	4	2	2
1468_752_431	SOG1	2	3	4	4	1	1	2	2	4	4	3	3	4	4	3	3	2	4	1	1	1	3	1	2	1	1	4	4	2	2	2	2	3	3	4	4	1	1	2	2	1	1	1	2	4	4	2	2
1468_752_432	SOG1	2	2	1	4	1	1	2	2	4	4	2	3	4	4	4	4	4	4	2	2	1	1	1	2	4	4	4	4	2	4	2	2	3	3	2	4	1	1	4	4	1	1	2	2	4	4	2	4
1468_752_433	SOG1	2	3	4	4	1	1	2	2	1	4	2	3	0	0	3	3	2	4	1	1	1	3	1	1	4	4	2	2	2	4	2	2	3	3	4	4	1	1	2	4	1	1	1	2	3	4	2	2
1468_752_434	SOG1	2	3	0	0	1	3	2	2	4	4	2	3	3	4	4	4	0	0	2	2	3	3	2	2	1	4	0	0	2	4	2	2	0	0	4	4	1	1	2	4	1	1	2	2	4	4	0	0
1468_752_435	SOG1	2	2	4	4	1	1	2	2	1	1	2	2	3	3	3	3	2	4	2	2	1	1	1	1	1	1	0	0	2	2	2	4	3	3	4	4	1	2	2	4	1	4	1	1	4	4	2	4
1468_752_436	SOG1	2	3	1	4	1	3	2	2	4	4	3	3	3	3	3	4	4	4	2	2	1	1	1	2	1	4	2	4	2	2	2	4	3	3	4	4	1	1	2	2	1	1	1	1	4	4	2	2
1468_752_437	SOG1	3	3	4	4	1	1	2	2	4	4	2	2	3	3	3	4	2	4	1	2	1	1	2	2	1	4	2	4	2	4	2	2	3	3	2	4	1	1	2	4	1	1	1	1	3	4	2	4
1468_752_438	SOG1	2	3	4	4	1	1	2	2	1	4	2	2	4	4	3	4	2	4	1	2	1	3	2	2	1	4	4	4	2	2	2	2	3	3	4	4	1	1	2	4	1	1	1	2	3	4	2	2
1468_752_439	SOG1	3	3	4	4	1	1	1	2	1	4	2	3	3	3	4	4	2	2	1	2	1	3	1	2	1	1	4	4	2	4	2	2	3	4	2	4	1	2	2	4	1	1	2	2	4	4	2	2
1468_752_440	SOG1	2	2	4	4	1	1	2	2	4	4	2	3	3	3	3	3	2	4	2	2	1	3	2	2	1	4	2	4	2	4	2	2	3	3	4	4	1	1	2	2	1	4	1	2	4	4	2	2
1468_752_441	SOG1	2	2	4	4	1	3	1	2	1	4	2	2	3	4	3	3	2	2	2	2	1	1	1	1	1	4	2	2	2	2	2	2	3	3	2	2	1	2	2	2	1	4	1	2	4	4	2	4
1468_752_442	SOG1	2	2	4	4	1	3	0	0	1	4	3	3	3	4	4	4	2	4	2	2	1	3	2	2	1	1	4	4	2	2	2	2	3	3	2	4	1	2	2	4	1	1	2	2	3	4	2	4
1468_752_443	SOG1	2	2	1	4	1	3	2	2	1	1	2	2	4	4	3	3	2	4	2	2	1	3	2	2	1	4	2	4	2	2	2	2	3	4	4	4	1	1	2	4	1	1	1	2	3	4	2	2
1468_752_444	SOG1	2	3	4	4	1	3	2	2	1	1	2	3	3	3	3	3	2	4	1	2	1	1	1	1	1	4	4	4	2	2	2	2	3	3	4	4	1	1	2	2	1	1	1	1	4	4	2	2
1468_752_445	SOG1	3	3	4	4	1	1	2	2	1	4	2	2	3	4	3	3	2	4	1	2	1	1	1	2	1	4	4	4	2	2	2	2	3	3	4	4	1	2	2	2	1	1	1	2	3	3	2	4
1468_752_446	SOG1	2	2	4	4	1	1	2	2	4	4	2	3	0	0	4	4	2	4	0	0	1	3	1	2	1	1	2	4	2	4	2	2	3	3	4	4	1	1	2	2	1	1	1	2	3	4	2	2
1468_752_447	SOG1	2	2	4	4	1	1	2	2	4	4	2	3	3	4	3	3	2	4	1	2	1	1	2	2	1	4	4	4	2	2	2	4	3	4	2	4	1	1	2	4	1	1	1	2	4	4	2	2
1468_752_448	SOG1	2	2	4	4	1	1	1	2	4	4	3	3	4	4	4	4	4	4	2	2	1	3	1	2	1	4	4	4	2	2	2	2	3	4	4	4	1	1	2	4	1	1	1	2	4	4	2	2
1468_752_449	SOG1	2	2	4	4	1	1	1	2	4	4	2	3	3	4	3	4	2	2	2	2	1	1	1	2	1	4	4	4	2	4	2	2	3	3	4	4	1	1	2	4	1	1	2	2	4	4	2	4
1468_752_451	SOG1	2	2	4	4	1	1	1	2	4	4	2	3	3	3	3	4	2	4	1	2	1	3	1	1	1	1	4	4	2	2	2	2	3	3	4	4	1	1	2	2	1	1	1	2	4	4	2	2
1468_752_452	SOG1	2	3	4	4	1	1	2	2	4	4	2	3	4	4	3	3	2	2	1	1	1	1	1	1	1	4	2	2	2	2	2	2	3	3	4	4	0	0	4	4	1	1	1	2	4	4	2	4
1468_752_453	SOG1	2	3	4	4	1	1	1	2	4	4	2	3	0	0	3	3	4	4	1	2	1	1	1	2	1	1	2	2	2	2	2	2	3	3	4	4	1	1	2	2	1	4	2	2	4	4	2	2
1468_752_454	SOG1	2	2	4	4	1	1	2	2	4	4	3	3	3	4	3	4	2	4	1	1	1	3	2	2	1	4	2	4	2	4	2	2	3	3	4	4	1	1	2	2	1	1	2	2	4	4	2	4
1468_752_455	SOG1	2	2	4	4	1	1	2	2	1	4	2	3	0	0	4	4	2	2	1	2	1	3	1	2	1	1	2	4	2	4	2	2	3	3	2	4	1	2	2	4	1	1	1	2	4	4	2	4
1468_752_456	SOG1	2	2	4	4	1	1	2	2	4	4	2	2	3	3	4	4	2	4	1	1	1	1	2	2	1	1	4	4	2	2	2	4	3	3	4	4	1	1	2	2	1	1	1	2	4	4	2	4
1468_752_458	SOG1	2	2	4	4	1	1	1	2	1	1	2	3	3	4	3	3	2	2	2	2	1	3	1	1	1	1	4	4	2	2	2	2	3	3	4	4	1	2	2	2	1	1	2	2	3	4	2	4
1468_752_459	SOG1	2	3	4	4	1	3	2	2	1	1	2	3	4	4	3	3	4	4	1	2	1	1	1	1	1	1	4	4	2	4	2	2	0	0	4	4	1	1	2	4	1	1	2	2	3	4	2	2
1468_752_460	SOG1	2	2	4	4	1	3	2	2	1	1	2	3	3	3	4	4	2	4	2	2	1	1	1	2	1	4	4	4	2	2	2	2	3	3	4	4	1	1	2	2	1	1	2	2	4	4	2	4
1468_752_461	SOG1	2	2	4	4	1	1	2	2	1	4	2	3	4	4	3	4	4	4	2	2	1	1	1	2	1	1	4	4	2	2	2	2	3	4	2	2	1	2	2	2	1	1	2	2	4	4	2	4
1468_752_462	SOG1	2	2	4	4	1	1	2	2	4	4	2	3	3	3	3	4	2	2	1	2	1	1	1	2	1	4	4	4	2	2	2	4	3	3	4	4	1	1	2	2	1	1	1	1	4	4	2	4
1468_752_463	SOG1	2	3	1	4	1	1	2	2	1	4	2	2	3	4	3	3	4	4	2	2	1	1	1	2	4	4	4	4	2	2	2	2	3	3	2	2	1	1	2	4	1	1	1	2	3	3	2	2
1468_752_464	SOG1	2	3	4	4	1	1	2	2	4	4	2	3	0	0	3	4	2	2	0	0	1	1	2	2	4	4	2	4	2	4	2	2	3	3	2	4	1	2	2	4	1	1	1	2	4	4	2	4
1468_752_465	SOG1	2	3	4	4	1	1	2	2	4	4	2	3	0	0	4	4	2	4	0	0	3	3	1	2	1	1	2	4	2	4	2	2	3	3	4	4	0	0	2	4	1	1	0	0	4	4	2	2
1468_752_466	SOG1	2	2	4	4	1	1	1	2	4	4	2	2	0	0	4	4	2	2	1	2	1	1	2	2	1	1	4	4	2	2	2	2	3	3	4	4	1	2	0	0	1	1	1	2	4	4	2	2
1468_752_467	SOG1	2	2	4	4	1	1	2	2	4	4	3	3	3	3	3	4	2	4	1	1	1	1	1	1	1	4	4	4	2	4	2	2	3	3	4	4	1	2	2	4	1	1	1	2	4	4	2	2
1468_752_468	SOG1	2	2	4	4	1	1	2	2	1	1	2	2	4	4	3	3	2	4	1	1	1	1	1	2	1	4	4	4	2	2	2	2	3	3	4	4	1	1	2	4	1	4	0	0	3	4	2	4
1468_752_469	SOG1	2	3	1	4	1	3	2	2	4	4	3	3	3	3	0	0	2	4	0	0	1	3	1	1	1	1	4	4	2	4	2	2	3	4	4	4	1	1	0	0	1	1	2	2	4	4	2	2
1468_752_470	SOG1	2	3	4	4	1	1	2	2	1	4	2	3	4	4	4	4	0	0	1	1	1	3	1	2	1	4	2	4	2	4	4	4	3	3	4	4	0	0	2	2	1	1	2	2	3	4	2	4
1468_752_471	SOG1	2	2	4	4	1	1	2	2	1	1	3	3	3	4	3	3	4	4	1	2	1	3	1	2	0	0	4	4	2	4	0	0	3	3	2	4	0	0	2	2	1	1	0	0	4	4	2	2
1468_752_472	SOG1	2	2	4	4	1	1	2	2	4	4	2	3	3	3	3	4	4	4	2	2	3	3	1	2	1	1	4	4	2	4	2	2	3	3	4	4	1	1	2	2	1	4	2	2	4	4	2	2
1468_752_473	SOG1	2	2	4	4	1	1	2	2	1	4	2	3	4	4	3	3	2	4	1	2	1	3	1	1	1	4	4	4	2	4	2	2	3	3	2	4	1	2	2	2	1	1	2	2	4	4	2	4
1468_752_474	SOG1	3	3	4	4	1	1	1	2	0	0	2	2	4	4	4	4	2	2	1	2	1	1	2	2	1	4	4	4	2	4	2	2	3	3	0	0	1	1	2	2	1	1	2	2	3	4	2	4
1468_752_475	SOG1	2	3	4	4	1	1	2	2	4	4	3	3	4	4	3	3	2	4	2	2	1	3	2	2	1	4	4	4	2	4	2	2	3	3	2	4	1	1	0	0	1	1	1	2	3	4	2	4
3633_2276_BR15-SOG22320-10	SOG2	2	2	4	4	1	3	2	2	1	4	3	3	0	0	3	4	2	4	2	2	1	3	1	2	1	4	2	4	4	4	2	2	3	3	2	4	1	1	2	2	1	1	1	1	4	4	2	4
3633_2276_BR15-SOG22320-12	SOG2	2	3	4	4	1	1	2	2	4	4	2	3	0	0	3	3	2	4	2	2	1	1	1	2	1	1	4	4	2	4	2	4	3	3	4	4	1	1	2	4	1	1	2	2	3	4	2	2
3633_2276_BR15-SOG22320-14	SOG2	2	3	4	4	1	3	1	2	1	1	2	2	0	0	3	4	4	4	2	2	3	3	2	2	1	1	4	4	2	2	2	2	3	3	4	4	1	1	2	2	1	4	1	2	0	0	2	2
3633_2276_BR15-SOG22320-16	SOG2	2	2	4	4	1	3	2	2	1	4	2	2	3	4	3	4	4	4	2	2	1	1	1	2	1	1	4	4	2	2	4	4	3	3	2	4	1	1	2	4	1	1	2	2	4	4	2	2
3633_2276_BR15-SOG22320-18	SOG2	2	3	4	4	1	1	1	2	1	4	3	3	0	0	3	4	2	4	2	2	0	0	1	2	1	1	4	4	2	2	2	2	3	3	4	4	1	1	2	4	1	1	1	2	4	4	2	2
3633_2276_BR15-SOG22320-20	SOG2	2	2	1	4	3	3	2	2	4	4	3	3	4	4	3	4	2	2	1	1	1	3	1	2	1	1	4	4	4	4	2	2	3	4	4	4	1	2	2	2	1	1	1	1	4	4	2	2
3633_2276_BR15-SOG22320-22	SOG2	3	3	1	4	1	1	2	2	4	4	2	3	3	4	4	4	2	4	1	2	1	1	1	2	1	4	4	4	2	2	2	2	3	3	4	4	1	2	2	4	1	1	1	2	4	4	2	2
3633_2276_BR15-SOG22320-24	SOG2	2	3	1	4	1	3	2	2	4	4	2	3	3	4	3	3	4	4	2	2	1	1	1	1	1	1	4	4	4	4	2	2	3	4	4	4	1	1	2	4	1	1	1	2	4	4	2	2
3633_2276_BR15-SOG22320-26	SOG2	2	3	4	4	1	3	2	2	4	4	2	3	3	4	3	4	4	4	2	2	1	1	1	1	1	1	4	4	2	4	2	4	3	3	4	4	1	2	2	4	1	1	1	2	4	4	2	4
3633_2276_BR15-SOG22320-28	SOG2	2	2	4	4	1	3	2	2	1	4	2	3	3	3	3	4	4	4	2	2	1	1	1	2	1	1	4	4	2	2	2	2	3	4	2	4	1	1	4	4	1	1	1	2	3	4	2	2
3633_2276_BR15-SOG22320-30	SOG2	3	3	4	4	1	1	2	2	1	4	3	3	4	4	3	3	4	4	1	1	1	3	1	1	1	1	4	4	2	2	2	2	3	3	4	4	1	1	4	4	1	1	2	2	3	4	2	2
3633_2276_BR15-SOG22320-32	SOG2	2	3	4	4	1	1	1	2	4	4	2	3	3	3	3	4	4	4	1	2	1	1	1	2	1	1	2	4	2	2	2	2	3	3	4	4	1	2	2	4	1	4	1	2	3	4	2	2
3633_2276_BR15-SOG22320-34	SOG2	2	3	4	4	1	1	1	2	1	1	3	3	4	4	4	4	2	4	1	2	1	1	1	2	1	1	2	4	2	4	2	2	3	4	4	4	2	2	2	2	1	1	2	2	3	4	2	4
3633_2276_BR15-SOG22320-36	SOG2	3	3	4	4	1	1	2	2	4	4	3	3	3	4	3	4	4	4	2	2	1	1	1	1	1	1	2	2	2	2	2	2	3	3	4	4	1	1	2	4	1	1	1	1	4	4	2	2
3633_2276_BR15-SOG22320-38	SOG2	3	3	4	4	1	1	1	2	4	4	3	3	3	4	4	4	2	4	1	2	1	1	2	2	1	1	4	4	2	2	2	2	3	3	2	2	1	1	2	4	1	1	1	2	3	4	2	4
3633_2276_BR15-SOG22320-40	SOG2	2	3	4	4	1	1	2	2	1	1	2	3	3	3	3	4	4	4	2	2	1	1	1	2	1	1	4	4	2	2	2	2	3	3	4	4	1	1	2	4	1	1	2	2	4	4	2	2
3633_2276_BR15-SOG22320-42	SOG2	3	3	4	4	1	3	2	2	4	4	2	2	0	0	4	4	4	4	1	2	1	3	2	2	1	1	2	4	2	2	2	2	3	3	4	4	1	1	2	4	1	1	2	2	4	4	2	2
3633_2276_BR15-SOG22320-44	SOG2	3	3	4	4	1	1	2	2	1	4	2	3	4	4	3	4	2	2	1	2	1	3	1	2	1	1	4	4	2	4	0	0	3	4	4	4	1	1	2	2	1	1	0	0	3	3	2	2
3633_2276_BR15-SOG22320-46	SOG2	2	3	1	4	1	1	2	2	4	4	2	3	3	4	3	4	4	4	2	2	1	3	1	1	1	4	4	4	2	2	2	2	3	3	2	4	1	1	4	4	1	1	1	2	4	4	2	2
3633_2276_BR15-SOG22320-48	SOG2	3	3	4	4	1	1	1	2	1	1	2	3	3	4	0	0	2	4	2	2	1	3	1	2	1	4	4	4	2	2	0	0	3	4	2	4	1	2	2	4	1	1	0	0	3	4	2	4
3633_2276_BR15-SOG22320-50	SOG2	2	3	4	4	3	3	2	2	4	4	2	3	3	3	3	4	2	2	2	2	1	3	1	1	1	1	2	2	2	2	2	2	3	3	2	2	1	1	2	2	1	1	2	2	4	4	2	4
3634_2276_BR15-SOG22321-1	SOG2	2	3	4	4	1	3	2	2	1	4	2	3	4	4	3	4	4	4	2	2	1	1	1	2	1	1	2	4	2	2	2	2	3	3	4	4	1	1	2	4	1	1	0	0	4	4	2	2
3634_2276_BR15-SOG22321-11	SOG2	2	2	4	4	1	1	1	2	4	4	3	3	0	0	3	4	0	0	2	2	1	3	1	2	1	4	4	4	2	2	2	2	3	3	2	4	1	1	4	4	1	1	1	1	4	4	2	2
3634_2276_BR15-SOG22321-13	SOG2	2	3	4	4	1	3	2	2	1	4	2	3	3	3	3	4	2	2	2	2	1	1	1	2	1	4	2	2	2	4	2	2	3	3	2	4	1	1	4	4	1	1	1	2	3	4	4	4
3634_2276_BR15-SOG22321-15	SOG2	2	3	4	4	1	1	2	2	1	4	3	3	3	4	3	4	4	4	1	2	1	1	1	2	1	1	2	2	2	2	2	4	3	4	2	4	1	1	2	4	1	1	1	2	3	4	2	2
3634_2276_BR15-SOG22321-17	SOG2	2	3	4	4	3	3	2	2	1	4	2	3	4	4	3	4	2	2	2	2	1	1	1	2	1	1	4	4	2	4	2	2	3	3	4	4	1	1	2	2	1	1	2	2	4	4	2	2
3634_2276_BR15-SOG22321-19	SOG2	2	2	1	4	1	1	2	2	4	4	3	3	3	4	3	4	2	4	2	2	1	3	1	2	1	1	2	4	2	2	2	2	3	3	2	2	1	1	4	4	1	1	1	2	4	4	2	2
3634_2276_BR15-SOG22321-21	SOG2	2	2	4	4	1	3	1	2	4	4	3	3	3	4	3	4	2	2	2	2	1	3	0	0	1	1	2	4	2	2	2	2	3	4	2	4	1	2	2	2	1	1	2	2	4	4	2	2
3634_2276_BR15-SOG22321-23	SOG2	2	2	4	4	1	1	2	2	1	4	2	3	3	3	3	3	2	4	1	2	1	1	1	1	1	4	2	4	2	2	2	2	3	3	2	4	1	2	2	2	1	1	2	2	4	4	2	2
3634_2276_BR15-SOG22321-25	SOG2	2	3	4	4	1	3	2	2	1	4	2	3	3	3	3	4	4	4	2	2	1	3	1	1	1	4	4	4	2	4	2	2	3	3	2	4	1	2	2	2	1	1	2	2	4	4	2	2
3634_2276_BR15-SOG22321-27	SOG2	2	2	4	4	1	3	2	2	1	4	2	3	0	0	3	3	4	4	1	2	1	1	1	2	1	1	4	4	4	4	2	4	3	3	4	4	1	2	2	2	1	1	2	2	4	4	2	2
3634_2276_BR15-SOG22321-29	SOG2	2	3	4	4	1	1	1	2	4	4	3	3	3	3	3	4	0	0	1	2	1	1	1	1	1	4	4	4	2	2	2	2	3	4	4	4	1	1	2	2	1	4	2	2	4	4	2	2
3634_2276_BR15-SOG22321-3	SOG2	2	2	4	4	1	1	2	2	4	4	3	3	4	4	3	4	4	4	1	2	1	3	1	1	1	4	4	4	2	2	0	0	3	3	4	4	1	2	2	2	1	1	0	0	3	4	2	4
3634_2276_BR15-SOG22321-31	SOG2	3	3	1	4	1	3	2	2	4	4	2	2	3	4	3	3	2	4	1	2	1	1	1	2	1	1	2	4	2	2	2	2	3	3	4	4	1	1	2	4	1	1	1	2	4	4	4	4
3634_2276_BR15-SOG22321-5	SOG2	2	2	4	4	1	1	2	2	4	4	2	3	3	4	3	4	2	2	2	2	1	3	2	2	1	4	4	4	2	4	2	2	3	3	4	4	1	2	2	4	1	1	1	2	3	4	2	2
3634_2276_BR15-SOG22321-7	SOG2	2	2	4	4	1	1	2	2	4	4	2	3	3	3	3	3	4	4	1	2	1	1	1	2	1	4	4	4	2	2	2	2	3	3	0	0	1	1	0	0	1	1	2	2	4	4	2	2
3634_2276_BR15-SOG22321-9	SOG2	2	3	4	4	1	3	2	2	4	4	2	2	3	3	3	4	4	4	1	2	1	1	1	2	1	1	4	4	2	2	2	2	3	4	2	4	1	1	2	4	1	4	1	2	4	4	2	4
3630_2275_BR15-SOG22315-1	SOG2	2	3	4	4	1	1	2	2	4	4	3	3	3	4	4	4	2	4	2	2	1	1	1	1	1	1	4	4	2	4	2	4	3	3	2	2	1	2	2	2	1	1	1	2	3	4	2	2
3630_2275_BR15-SOG22315-11	SOG2	2	2	4	4	1	1	2	2	4	4	2	3	3	4	3	4	4	4	1	1	1	1	1	2	1	4	2	4	2	2	2	2	3	4	2	4	1	1	2	4	1	1	2	2	4	4	2	2
3630_2275_BR15-SOG22315-13	SOG2	2	2	4	4	1	3	2	2	1	4	2	3	4	4	4	4	2	4	0	0	1	3	1	2	1	4	2	2	2	4	2	4	3	3	2	2	1	1	2	4	1	1	1	2	4	4	2	4
3630_2275_BR15-SOG22315-15	SOG2	2	2	1	4	1	1	2	2	1	4	3	3	3	4	3	4	4	4	1	2	1	3	1	2	1	1	2	4	2	2	2	2	3	3	2	4	1	2	2	4	1	1	1	2	4	4	2	4
3630_2275_BR15-SOG22315-17	SOG2	2	3	1	4	1	1	2	2	1	1	2	3	0	0	3	4	2	4	2	2	1	1	2	2	1	1	4	4	0	0	2	2	3	3	4	4	1	1	4	4	1	1	2	2	4	4	2	2
3630_2275_BR15-SOG22315-19	SOG2	2	2	4	4	1	1	2	2	1	4	2	3	4	4	4	4	2	4	1	1	1	3	1	1	1	1	2	2	2	2	2	2	3	3	4	4	1	1	2	4	1	1	1	1	4	4	2	2
3630_2275_BR15-SOG22315-21	SOG2	2	2	4	4	1	1	2	2	4	4	2	2	4	4	3	3	4	4	2	2	1	1	1	2	1	1	2	4	2	4	2	2	3	3	2	4	1	1	2	4	1	1	2	2	4	4	2	2
3630_2275_BR15-SOG22315-23	SOG2	2	3	4	4	1	3	1	2	4	4	2	2	3	3	3	4	2	4	2	2	1	3	1	1	1	1	2	4	2	4	2	2	3	3	4	4	1	2	0	0	1	1	1	2	4	4	2	4
3630_2275_BR15-SOG22315-25	SOG2	2	3	4	4	1	1	2	2	4	4	2	3	3	3	3	4	0	0	1	2	1	1	1	2	1	4	4	4	2	4	2	4	3	3	4	4	1	1	4	4	1	1	1	2	3	4	2	4
3630_2275_BR15-SOG22315-27	SOG2	2	3	4	4	1	1	1	2	1	4	2	3	3	3	3	3	2	2	1	2	1	1	1	2	1	1	4	4	2	2	2	2	3	3	2	4	1	1	2	4	1	1	2	2	3	3	2	2
3630_2275_BR15-SOG22315-29	SOG2	2	2	4	4	1	1	1	1	1	4	2	3	4	4	3	4	0	0	1	2	1	1	2	2	1	1	4	4	2	2	2	2	3	3	2	4	1	2	2	4	1	1	2	2	4	4	2	4
3630_2275_BR15-SOG22315-3	SOG2	3	3	4	4	1	1	2	2	1	1	2	3	3	3	4	4	4	4	1	2	1	1	1	2	1	4	2	4	2	4	2	2	3	3	2	2	1	1	2	4	1	1	1	2	4	4	2	2
3630_2275_BR15-SOG22315-31	SOG2	2	3	4	4	1	1	2	2	1	4	3	3	4	4	3	4	4	4	1	2	1	1	1	1	1	1	4	4	2	2	2	2	3	3	2	4	1	1	4	4	1	1	1	2	4	4	2	4
3630_2275_BR15-SOG22315-33	SOG2	2	3	4	4	1	1	2	2	1	1	2	3	0	0	3	4	2	4	2	2	1	1	1	1	1	4	4	4	2	2	2	2	3	3	4	4	1	2	2	4	1	1	1	2	4	4	2	2
3630_2275_BR15-SOG22315-35	SOG2	2	2	1	4	1	1	2	2	4	4	2	2	3	3	3	4	2	4	1	2	1	1	1	1	1	1	4	4	2	2	2	2	3	3	2	2	1	1	2	4	1	1	1	1	3	4	2	4
3630_2275_BR15-SOG22315-37	SOG2	2	3	4	4	1	3	2	2	1	4	2	3	3	4	3	4	2	2	2	2	1	1	1	2	1	1	0	0	4	4	2	2	3	4	4	4	1	1	2	4	1	1	2	2	4	4	2	2
3630_2275_BR15-SOG22315-39	SOG2	2	2	4	4	1	1	1	2	4	4	2	3	3	4	3	4	2	4	2	2	1	1	1	1	1	1	4	4	2	2	2	2	3	3	4	4	1	2	2	4	1	1	1	2	4	4	2	4
3630_2275_BR15-SOG22315-41	SOG2	2	3	4	4	1	3	2	2	4	4	2	3	4	4	3	3	0	0	2	2	1	3	2	2	1	1	4	4	2	4	2	2	0	0	2	4	0	0	2	4	1	1	2	2	4	4	0	0
3630_2275_BR15-SOG22315-43	SOG2	2	2	4	4	1	1	2	2	1	4	3	3	0	0	4	4	2	2	1	2	1	3	1	1	1	4	4	4	2	2	2	2	3	3	2	4	1	2	2	2	1	1	2	2	4	4	2	4
3630_2275_BR15-SOG22315-45	SOG2	2	2	4	4	1	3	1	2	4	4	2	3	4	4	3	3	4	4	1	2	1	3	1	1	1	4	0	0	2	4	2	2	3	3	4	4	1	1	2	4	1	1	1	2	3	4	2	2
3630_2275_BR15-SOG22315-47	SOG2	2	3	1	4	1	1	2	2	1	4	2	3	0	0	4	4	4	4	0	0	1	1	1	1	1	4	4	4	4	4	2	4	3	3	4	4	1	1	4	4	1	4	2	2	4	4	2	2
3630_2275_BR15-SOG22315-49	SOG2	2	3	4	4	1	1	2	2	4	4	2	3	3	4	4	4	2	4	2	2	1	3	2	2	1	4	2	4	2	4	2	2	3	3	4	4	2	2	2	2	1	1	1	2	3	4	2	4
3630_2275_BR15-SOG22315-5	SOG2	2	3	4	4	1	1	1	2	4	4	2	3	0	0	3	4	4	4	2	2	1	3	1	2	1	4	2	2	2	4	2	2	3	3	4	4	1	1	2	2	1	1	2	2	4	4	2	2
3630_2275_BR15-SOG22315-7	SOG2	3	3	4	4	1	1	2	2	4	4	3	3	0	0	3	4	0	0	0	0	1	1	1	1	1	1	0	0	2	2	2	2	0	0	2	4	1	1	2	4	1	1	2	2	3	3	2	2
3630_2275_BR15-SOG22315-9	SOG2	2	3	4	4	1	1	2	2	4	4	2	2	4	4	4	4	2	4	2	2	1	1	1	1	1	1	2	4	2	2	2	4	3	3	2	4	1	2	4	4	1	4	2	2	3	4	2	2
3631_2275_BR15-SOG22318-10	SOG2	2	3	1	4	1	1	2	2	4	4	3	3	3	4	3	4	4	4	2	2	1	3	2	2	1	1	2	4	2	4	2	2	3	3	4	4	1	1	2	4	1	1	1	2	4	4	2	4
3631_2275_BR15-SOG22318-12	SOG2	2	2	1	4	1	3	2	2	1	4	3	3	3	3	4	4	2	2	1	2	1	1	1	1	1	1	4	4	2	4	2	2	3	3	2	4	1	1	2	2	1	1	2	2	4	4	2	2
3631_2275_BR15-SOG22318-14	SOG2	2	3	4	4	1	1	0	0	1	4	2	2	3	4	0	0	2	2	2	2	1	1	1	2	1	4	2	2	0	0	0	0	3	3	2	4	1	2	2	2	1	4	0	0	4	4	2	4
3631_2275_BR15-SOG22318-16	SOG2	2	2	4	4	1	1	2	2	4	4	2	3	3	4	4	4	4	4	2	2	1	1	2	2	1	4	2	4	2	2	2	2	3	4	2	4	1	2	2	4	1	1	2	2	3	4	2	2
3631_2275_BR15-SOG22318-18	SOG2	3	3	4	4	1	1	2	2	1	4	2	3	3	4	3	3	4	4	1	2	1	3	1	1	1	1	4	4	2	2	2	2	3	4	4	4	1	1	2	2	1	1	1	1	4	4	2	4
3631_2275_BR15-SOG22318-2	SOG2	2	3	4	4	1	1	2	2	4	4	2	3	4	4	3	4	4	4	2	2	1	1	1	2	1	1	0	0	2	2	2	2	3	3	4	4	1	1	2	4	1	1	2	2	3	4	2	2
3631_2275_BR15-SOG22318-20	SOG2	2	2	4	4	1	1	2	2	1	1	2	3	3	4	4	4	2	4	2	2	1	3	1	1	1	1	2	4	2	2	2	2	3	3	2	4	1	1	2	2	1	1	2	2	3	4	2	2
3631_2275_BR15-SOG22318-22	SOG2	2	2	4	4	1	3	2	2	4	4	2	2	3	4	3	4	2	4	2	2	1	3	1	1	1	1	2	4	2	4	2	2	3	3	2	4	1	2	2	4	1	1	1	2	3	3	2	2
3631_2275_BR15-SOG22318-24	SOG2	2	2	1	4	1	1	2	2	1	4	3	3	4	4	3	3	2	4	2	2	1	1	1	1	1	4	2	4	2	2	2	2	3	3	4	4	1	2	2	4	1	1	2	2	4	4	2	2
3631_2275_BR15-SOG22318-26	SOG2	2	2	4	4	1	3	2	2	4	4	2	3	3	4	3	4	2	2	2	2	1	1	2	2	1	1	2	2	2	2	2	2	3	3	4	4	1	1	2	4	1	1	1	2	4	4	2	2
3631_2275_BR15-SOG22318-28	SOG2	2	3	1	4	1	3	2	2	1	4	3	3	0	0	4	4	4	4	1	2	1	3	1	1	1	1	4	4	2	2	2	4	3	4	2	4	1	1	2	4	1	1	1	2	4	4	2	2
3631_2275_BR15-SOG22318-30	SOG2	2	3	4	4	1	1	1	2	1	4	3	3	3	4	3	4	4	4	1	2	1	1	1	2	1	1	4	4	2	4	2	2	3	3	2	4	0	0	2	4	1	1	2	2	4	4	2	2
3631_2275_BR15-SOG22318-32	SOG2	2	2	4	4	1	3	2	2	4	4	2	2	3	3	3	4	2	4	2	2	1	3	2	2	1	1	4	4	2	4	2	2	3	3	2	4	1	1	2	2	1	1	1	1	4	4	2	4
3631_2275_BR15-SOG22318-34	SOG2	2	2	0	0	1	1	2	2	4	4	3	3	3	4	4	4	0	0	2	2	1	1	2	2	1	4	0	0	2	2	2	4	0	0	4	4	1	1	2	2	1	1	2	2	3	4	2	2
3631_2275_BR15-SOG22318-36	SOG2	2	3	1	4	1	1	2	2	4	4	3	3	3	4	3	4	4	4	2	2	1	3	2	2	1	1	2	4	2	2	2	2	3	3	2	4	1	2	2	2	1	1	1	2	3	4	2	2
3631_2275_BR15-SOG22318-38	SOG2	2	2	0	0	1	1	2	2	1	4	2	3	4	4	3	3	4	4	2	2	1	1	1	2	1	4	4	4	2	2	2	2	0	0	4	4	1	1	2	4	1	1	2	2	4	4	2	2
3631_2275_BR15-SOG22318-4	SOG2	2	3	4	4	1	1	2	2	1	4	2	3	3	4	3	3	2	4	1	1	1	1	2	2	1	1	4	4	2	4	2	4	3	4	4	4	1	1	2	2	1	1	2	2	4	4	2	2
3631_2275_BR15-SOG22318-40	SOG2	3	3	4	4	1	3	2	2	4	4	2	3	3	4	3	3	4	4	2	2	1	1	1	1	1	1	2	4	2	4	2	2	3	3	4	4	1	1	2	4	1	1	1	2	4	4	2	2
3631_2275_BR15-SOG22318-42	SOG2	3	3	4	4	1	1	2	2	1	4	2	3	3	3	3	4	0	0	1	2	1	1	1	2	1	1	2	2	2	2	2	2	3	3	4	4	1	1	2	2	1	1	2	2	4	4	2	2
3631_2275_BR15-SOG22318-44	SOG2	2	3	1	4	1	1	2	2	1	1	2	3	3	3	3	4	2	4	1	1	1	1	1	2	1	1	4	4	2	2	2	2	3	3	2	4	1	1	4	4	1	1	1	2	4	4	2	4
3631_2275_BR15-SOG22318-46	SOG2	2	2	1	4	1	1	2	2	4	4	2	3	3	3	3	4	2	4	1	2	1	1	1	1	1	4	2	4	2	2	2	2	3	3	4	4	1	1	2	2	1	1	1	2	4	4	2	2
3631_2275_BR15-SOG22318-48	SOG2	2	2	4	4	1	1	2	2	4	4	3	3	3	4	3	4	4	4	2	2	3	3	1	1	1	1	2	4	2	4	2	2	3	3	4	4	1	1	2	2	1	1	1	2	4	4	2	2
3631_2275_BR15-SOG22318-50	SOG2	2	2	4	4	1	1	2	2	4	4	3	3	3	4	3	4	4	4	2	2	1	1	2	2	1	1	4	4	2	4	2	2	3	3	2	4	1	1	4	4	1	1	2	2	4	4	2	2
3631_2275_BR15-SOG22318-6	SOG2	2	3	4	4	1	1	2	2	4	4	2	2	3	4	3	4	2	4	1	2	3	3	1	2	1	4	4	4	2	2	2	2	3	3	2	4	1	1	2	2	1	1	1	2	4	4	2	2
3631_2275_BR15-SOG22318-8	SOG2	2	2	4	4	1	1	2	2	1	4	2	2	3	4	4	4	2	4	2	2	1	1	1	2	1	4	2	4	2	2	2	2	3	3	4	4	1	2	2	4	1	1	1	2	3	4	4	4
3632_2275_BR15-SOG22319-1	SOG2	2	3	4	4	1	3	1	2	4	4	3	3	4	4	4	4	4	4	2	2	1	1	1	1	1	4	4	4	2	2	2	2	3	3	4	4	1	2	4	4	1	1	2	2	4	4	2	2
3632_2275_BR15-SOG22319-11	SOG2	2	3	4	4	1	1	2	2	1	4	2	3	3	4	3	4	4	4	1	2	1	3	1	1	1	4	2	4	2	4	2	2	3	4	2	4	1	1	2	4	1	1	2	2	4	4	2	2
3632_2275_BR15-SOG22319-13	SOG2	2	2	4	4	1	1	2	2	4	4	2	2	3	4	4	4	4	4	2	2	1	1	1	1	1	1	4	4	2	2	2	2	3	3	4	4	1	1	2	2	1	1	1	2	4	4	2	2
3632_2275_BR15-SOG22319-15	SOG2	3	3	4	4	1	1	2	2	4	4	2	3	3	4	3	4	4	4	2	2	1	1	1	1	1	1	4	4	2	4	2	2	3	3	4	4	1	1	4	4	1	1	1	2	4	4	2	4
3632_2275_BR15-SOG22319-17	SOG2	2	2	4	4	1	1	2	2	4	4	2	3	3	3	4	4	2	4	1	2	1	3	1	1	1	1	4	4	4	4	2	2	3	3	2	4	1	1	2	2	1	1	2	2	4	4	2	4
3632_2275_BR15-SOG22319-19	SOG2	3	3	4	4	3	3	1	2	1	4	3	3	4	4	4	4	4	4	2	2	1	1	1	1	1	1	4	4	2	4	2	2	3	4	2	4	1	1	2	4	1	1	1	2	4	4	2	4
3632_2275_BR15-SOG22319-21	SOG2	2	3	4	4	1	3	1	2	1	1	2	2	3	3	3	3	2	4	1	2	1	1	1	2	1	4	2	4	2	2	2	2	3	3	4	4	1	2	2	4	1	1	2	2	4	4	2	4
3632_2275_BR15-SOG22319-23	SOG2	2	3	4	4	1	3	1	2	1	4	2	2	3	3	3	4	4	4	2	2	1	3	1	2	1	1	4	4	2	2	2	2	3	4	2	2	1	2	2	2	1	1	1	2	4	4	2	2
3632_2275_BR15-SOG22319-25	SOG2	3	3	4	4	1	3	2	2	4	4	2	2	4	4	3	3	2	2	1	2	1	3	1	2	1	1	4	4	2	4	2	4	3	4	2	4	1	1	2	4	1	1	2	2	4	4	2	2
3632_2275_BR15-SOG22319-27	SOG2	2	3	1	4	1	1	2	2	4	4	2	3	4	4	3	4	4	4	1	2	1	1	1	2	1	1	2	4	2	4	2	2	3	4	2	4	1	1	4	4	1	1	1	2	3	4	2	2
3632_2275_BR15-SOG22319-29	SOG2	2	3	4	4	1	1	2	2	1	1	2	3	3	4	0	0	2	4	1	1	1	1	1	2	1	1	4	4	2	4	2	2	3	3	4	4	1	1	2	2	1	1	1	2	4	4	2	4
3632_2275_BR15-SOG22319-3	SOG2	2	2	4	4	1	1	2	2	4	4	2	3	4	4	3	3	4	4	2	2	1	1	2	2	1	4	0	0	2	2	2	2	3	3	4	4	2	2	2	2	1	4	1	2	3	3	2	2
3632_2275_BR15-SOG22319-31	SOG2	2	3	4	4	3	3	1	2	1	4	3	3	3	4	3	3	2	2	2	2	1	3	1	1	1	1	2	4	2	2	2	2	3	3	2	4	1	2	2	4	1	1	1	1	4	4	2	2
3632_2275_BR15-SOG22319-33	SOG2	2	3	4	4	1	3	2	2	4	4	2	3	3	4	3	3	2	2	2	2	1	1	2	2	1	4	2	2	2	2	2	2	3	4	2	2	1	1	2	4	1	1	2	2	4	4	4	4
3632_2275_BR15-SOG22319-35	SOG2	2	2	4	4	1	1	2	2	4	4	2	3	3	4	3	3	4	4	1	2	1	1	1	1	4	4	4	4	4	4	2	4	3	4	2	4	1	1	2	4	1	1	1	1	4	4	2	2
3632_2275_BR15-SOG22319-37	SOG2	2	3	4	4	1	1	2	2	1	4	3	3	0	0	3	4	4	4	2	2	1	3	2	2	1	1	4	4	2	2	2	2	3	3	4	4	1	1	2	2	1	1	1	2	4	4	2	2
3632_2275_BR15-SOG22319-39	SOG2	2	3	4	4	1	1	2	2	1	4	2	3	3	4	3	4	0	0	2	2	1	1	1	1	1	1	4	4	2	4	0	0	3	4	2	4	1	1	2	2	1	1	2	2	4	4	2	2
3632_2275_BR15-SOG22319-41	SOG2	3	3	4	4	1	1	2	2	4	4	3	3	4	4	3	4	2	4	1	2	1	3	1	2	1	4	2	2	2	4	2	2	3	3	4	4	1	2	4	4	1	1	1	2	4	4	2	2
3632_2275_BR15-SOG22319-43	SOG2	2	3	4	4	1	1	2	2	4	4	2	3	3	4	4	4	2	4	2	2	1	3	1	1	1	4	4	4	2	4	2	2	3	3	4	4	1	1	2	2	1	1	1	2	4	4	2	2
3632_2275_BR15-SOG22319-45	SOG2	2	3	4	4	1	3	2	2	1	1	2	2	3	3	4	4	2	4	2	2	0	0	1	1	1	4	4	4	2	2	2	2	3	3	2	4	1	1	2	2	1	1	2	2	4	4	2	2
3632_2275_BR15-SOG22319-47	SOG2	2	3	4	4	1	1	2	2	1	4	2	3	4	4	3	3	4	4	1	2	1	1	1	1	1	1	4	4	2	2	4	4	4	4	4	4	1	1	2	4	1	1	2	2	3	4	2	2
3632_2275_BR15-SOG22319-49	SOG2	3	3	0	0	1	3	2	2	4	4	2	3	3	3	3	3	0	0	2	2	1	1	1	2	1	1	0	0	2	4	2	2	0	0	4	4	0	0	2	2	1	1	2	2	4	4	0	0
3632_2275_BR15-SOG22319-5	SOG2	3	3	4	4	1	3	1	2	1	4	2	3	3	4	3	4	4	4	2	2	1	1	2	2	1	4	2	4	2	4	2	2	3	3	4	4	1	2	2	2	1	1	1	2	4	4	2	2
3632_2275_BR15-SOG22319-7	SOG2	2	2	4	4	1	1	2	2	1	4	2	3	4	4	3	4	4	4	2	2	1	3	1	1	1	4	4	4	2	2	2	4	3	3	2	2	1	1	4	4	1	1	1	2	4	4	2	2
3632_2275_BR15-SOG22319-9	SOG2	2	3	0	0	1	3	2	2	4	4	2	3	3	4	3	3	0	0	2	2	1	1	1	1	1	4	0	0	2	2	2	2	0	0	4	4	0	0	2	2	1	1	2	2	4	4	0	0
3633_2275_BR15-SOG22320-2	SOG2	2	3	1	4	1	3	2	2	4	4	2	2	3	3	4	4	4	4	2	2	1	1	1	1	1	4	4	4	2	2	2	2	3	3	4	4	1	2	2	4	1	1	2	2	4	4	2	2
3633_2275_BR15-SOG22320-4	SOG2	2	2	1	4	1	1	2	2	1	1	3	3	4	4	3	3	4	4	2	2	1	1	2	2	1	1	2	4	2	2	2	4	3	3	4	4	1	1	4	4	1	1	1	2	3	3	2	4
3633_2275_BR15-SOG22320-6	SOG2	3	3	4	4	1	1	2	2	4	4	3	3	3	4	3	4	2	4	2	2	1	3	2	2	1	4	4	4	2	2	2	2	3	3	2	2	1	2	2	4	1	1	2	2	4	4	2	4
3633_2275_BR15-SOG22320-8	SOG2	3	3	0	0	1	3	1	2	1	4	2	3	3	3	3	4	0	0	1	2	1	3	1	1	1	1	0	0	2	4	2	2	0	0	4	4	0	0	2	4	1	1	1	2	4	4	0	0
3635_2276_BR15-HAR22333-1	HAR1	2	2	4	4	1	1	2	2	1	4	2	3	3	3	4	4	0	0	1	2	1	1	2	2	1	1	2	2	2	2	2	2	3	3	4	4	1	1	2	2	1	4	2	2	3	4	2	2
3635_2276_BR15-HAR22333-10	HAR1	2	3	4	4	1	3	2	2	4	4	3	3	3	3	3	3	2	4	2	2	1	1	2	2	1	1	2	4	2	4	2	2	3	3	2	4	1	2	2	4	1	1	2	2	4	4	2	4
3635_2276_BR15-HAR22333-13	HAR1	3	3	4	4	1	1	2	2	1	4	2	2	0	0	4	4	2	2	1	1	1	1	1	2	1	4	2	4	2	2	2	4	3	3	4	4	2	2	2	4	1	1	2	2	4	4	4	4
3635_2276_BR15-HAR22333-16	HAR1	2	3	4	4	1	1	2	2	4	4	2	3	4	4	3	4	2	4	2	2	3	3	1	2	1	1	4	4	2	4	2	2	3	3	4	4	1	1	2	4	1	1	2	2	4	4	2	2
3635_2276_BR15-HAR22333-19	HAR1	2	2	4	4	1	1	1	2	4	4	2	3	0	0	4	4	4	4	1	2	1	1	1	2	1	1	2	2	2	2	2	4	3	3	2	2	1	1	2	4	1	1	2	2	3	4	2	4
3635_2276_BR15-HAR22333-22	HAR1	3	3	4	4	1	1	2	2	4	4	3	3	4	4	3	4	4	4	2	2	1	3	1	2	1	4	4	4	2	2	2	2	3	4	2	4	1	1	2	2	1	1	1	2	4	4	4	4
3635_2276_BR15-HAR22333-25	HAR1	3	3	4	4	1	1	2	2	4	4	3	3	3	3	3	3	0	0	1	2	1	3	1	1	4	4	4	4	2	2	2	2	3	3	4	4	1	1	2	4	1	1	1	2	4	4	2	2
3635_2276_BR15-HAR22333-28	HAR1	2	2	4	4	1	1	2	2	1	4	3	3	3	4	3	4	2	4	2	2	1	1	2	2	1	1	2	2	4	4	2	4	3	3	2	4	1	2	2	2	1	1	1	2	4	4	2	2
3635_2276_BR15-HAR22333-31	HAR1	2	3	1	4	1	3	2	2	1	4	2	3	3	4	3	3	2	2	2	2	1	1	1	1	1	1	2	4	2	2	2	2	3	4	2	2	1	2	2	4	1	1	0	0	4	4	2	2
3635_2276_BR15-HAR22333-34	HAR1	2	2	4	4	1	1	2	2	1	4	3	3	3	4	3	3	2	4	2	2	1	3	1	2	1	4	2	4	2	2	2	2	3	3	4	4	1	1	2	2	1	1	1	2	4	4	2	2
3635_2276_BR15-HAR22333-37	HAR1	2	3	4	4	1	1	2	2	4	4	2	2	4	4	3	3	4	4	2	2	1	1	1	2	1	4	4	4	2	2	2	4	3	3	4	4	1	1	2	2	1	1	2	2	4	4	2	2
3635_2276_BR15-HAR22333-4	HAR1	2	3	4	4	1	1	1	1	1	4	2	2	3	4	4	4	4	4	2	2	3	3	1	2	1	1	2	4	2	2	2	2	3	4	4	4	1	2	2	2	1	1	2	2	4	4	2	4
3635_2276_BR15-HAR22333-40	HAR1	2	2	4	4	1	1	2	2	4	4	2	3	3	3	3	4	4	4	2	2	1	1	1	2	1	1	2	4	0	0	4	4	3	3	2	4	1	1	2	4	1	1	1	2	4	4	2	2
3635_2276_BR15-HAR22333-43	HAR1	2	3	4	4	1	1	2	2	4	4	3	3	0	0	3	4	2	4	2	2	0	0	1	2	1	4	4	4	2	4	2	2	3	3	4	4	1	1	2	2	1	1	2	2	4	4	2	2
3635_2276_BR15-HAR22333-46	HAR1	2	3	4	4	1	1	2	2	1	4	2	3	3	4	3	4	2	4	1	2	1	1	1	1	1	4	2	2	2	4	2	2	3	3	2	2	1	1	2	2	1	1	2	2	4	4	2	2
3635_2276_BR15-HAR22333-49	HAR1	2	3	4	4	1	3	2	2	4	4	2	3	3	4	3	3	2	4	2	2	1	1	1	2	1	4	4	4	2	4	2	2	3	3	2	4	1	2	2	4	1	1	2	2	4	4	2	2
3635_2276_BR15-HAR22333-7	HAR1	3	3	4	4	1	3	1	2	4	4	2	3	3	3	3	3	2	4	1	2	1	1	1	2	1	1	2	4	2	2	2	2	3	3	4	4	1	1	2	4	1	1	2	2	4	4	2	4
3636_2276_BR15-HAR22337-1.11	HAR1	2	3	4	4	1	1	2	2	4	4	2	3	3	4	3	4	2	4	2	2	1	1	1	1	1	1	4	4	2	2	2	4	3	3	2	2	1	2	2	4	1	1	2	2	4	4	2	4
3636_2276_BR15-HAR22337-1.2	HAR1	2	2	1	4	1	1	2	2	1	4	2	3	4	4	4	4	4	4	1	2	1	1	2	2	1	1	2	4	2	2	2	4	3	4	2	4	1	1	2	4	1	1	1	2	4	4	2	4
3636_2276_BR15-HAR22337-1.5	HAR1	2	2	4	4	1	3	2	2	4	4	2	2	4	4	3	3	4	4	2	2	1	3	1	2	1	1	4	4	2	2	2	2	3	3	2	4	1	1	2	4	1	1	1	2	3	4	2	2
3636_2276_BR15-HAR22337-1.8	HAR1	3	3	4	4	1	1	2	2	4	4	3	3	4	4	3	4	4	4	1	2	1	1	1	1	1	1	2	2	2	2	2	2	3	4	2	2	1	2	2	4	1	1	1	2	4	4	2	2
3636_2276_BR15-HAR22337-2.11	HAR1	2	3	1	4	1	1	2	2	4	4	2	3	3	3	3	4	4	4	2	2	1	1	1	2	1	4	4	4	2	2	2	4	3	3	2	4	1	1	2	4	1	1	2	2	3	4	2	2
3636_2276_BR15-HAR22337-2.14	HAR1	3	3	4	4	1	1	2	2	1	4	2	3	4	4	3	3	2	2	2	2	1	3	1	2	1	4	2	2	2	4	2	2	3	4	2	4	1	1	2	4	1	1	1	2	3	4	2	2
3636_2276_BR15-HAR22337-2.17	HAR1	2	2	4	4	1	1	1	2	1	1	3	3	3	4	3	4	2	4	2	2	1	1	1	1	1	1	4	4	2	2	2	2	3	4	2	4	1	1	2	4	1	1	2	2	3	4	2	4
3636_2276_BR15-HAR22337-2.2	HAR1	2	2	4	4	1	1	2	2	1	4	2	2	3	4	3	3	2	4	2	2	1	1	2	2	4	4	4	4	2	4	2	2	3	4	4	4	1	1	2	2	1	1	2	2	4	4	2	2
3636_2276_BR15-HAR22337-2.20	HAR1	3	3	4	4	1	1	2	2	1	4	2	2	3	4	3	3	2	2	2	2	1	1	1	2	1	4	4	4	2	4	2	2	3	3	2	4	1	1	2	4	0	0	2	2	4	4	2	4
3636_2276_BR15-HAR22337-2.23	HAR1	2	3	4	4	1	3	2	2	1	4	2	3	4	4	3	4	2	4	1	2	1	3	1	2	1	1	2	4	2	2	2	2	3	3	2	4	1	2	2	4	1	1	1	2	4	4	2	2
3636_2276_BR15-HAR22337-2.26	HAR1	3	3	4	4	1	1	1	2	4	4	2	2	3	3	3	3	4	4	1	1	1	1	1	2	1	1	4	4	2	4	2	2	3	3	4	4	1	1	2	4	1	1	1	1	3	4	2	2
3636_2276_BR15-HAR22337-2.29	HAR1	3	3	4	4	1	1	2	2	4	4	2	2	3	4	0	0	4	4	2	2	1	1	1	2	1	4	4	4	2	2	0	0	3	3	2	2	1	2	2	4	1	1	2	2	3	4	2	4
3636_2276_BR15-HAR22337-2.32	HAR1	3	3	4	4	1	1	2	2	4	4	3	3	3	4	0	0	4	4	1	2	1	1	1	2	4	4	4	4	0	0	0	0	3	3	4	4	1	2	2	4	1	1	0	0	4	4	2	2
3636_2276_BR15-HAR22337-2.35	HAR1	2	2	4	4	1	3	2	2	1	4	3	3	3	3	3	4	2	2	2	2	1	1	1	2	1	4	2	4	2	4	2	2	3	3	2	4	1	1	4	4	1	4	2	2	3	3	2	2
3636_2276_BR15-HAR22337-2.38	HAR1	2	2	4	4	1	3	2	2	4	4	2	3	4	4	3	4	4	4	1	2	1	1	1	1	1	1	2	4	2	2	2	2	3	4	2	4	1	2	2	2	1	1	1	2	4	4	2	4
3636_2276_BR15-HAR22337-2.5	HAR1	2	2	4	4	1	1	2	2	4	4	3	3	3	3	3	3	2	2	2	2	1	1	1	1	1	4	4	4	2	4	2	2	3	3	4	4	1	1	2	2	1	1	1	2	4	4	2	4
3636_2276_BR15-HAR22337-2.8	HAR1	2	2	1	4	1	3	2	2	4	4	3	3	3	4	4	4	2	2	2	2	1	1	1	1	1	1	4	4	2	2	4	4	3	3	2	4	1	1	2	2	1	1	2	2	3	4	2	4
3637_2276_BR15-HAR22338-1.3	HAR1	2	3	1	4	1	1	2	2	4	4	3	3	4	4	3	4	2	2	2	2	1	3	2	2	1	1	2	4	2	4	2	2	4	4	2	4	1	1	2	2	1	1	2	2	4	4	2	2
3637_2276_BR15-HAR22338-1.6	HAR1	3	3	4	4	1	1	1	2	4	4	3	3	3	4	3	3	2	2	2	2	1	1	2	2	1	1	4	4	2	4	2	2	3	3	2	4	1	2	2	2	1	1	2	2	4	4	2	2
3637_2276_BR15-HAR22338-1.9	HAR1	2	2	4	4	1	3	1	2	1	4	2	3	4	4	3	3	4	4	1	2	1	1	2	2	1	1	4	4	2	2	2	2	3	3	4	4	1	1	4	4	1	4	1	1	4	4	2	4
3637_2276_BR15-HAR22338-2.11	HAR1	2	2	1	4	1	3	2	2	4	4	2	3	4	4	3	4	2	4	2	2	1	1	2	2	1	4	2	4	2	4	2	2	3	3	2	4	1	1	2	2	1	1	2	2	4	4	2	2
3637_2276_BR15-HAR22338-2.14	HAR1	2	3	4	4	1	1	2	2	4	4	2	3	3	4	4	4	2	4	2	2	1	3	2	2	1	1	4	4	2	4	2	2	3	3	4	4	1	1	2	4	1	1	2	2	4	4	2	2
3637_2276_BR15-HAR22338-2.17	HAR1	2	2	4	4	1	1	2	2	4	4	2	2	3	4	4	4	2	2	2	2	3	3	2	2	1	1	2	4	2	2	2	2	3	3	2	4	1	1	2	2	1	1	1	2	4	4	2	2
3637_2276_BR15-HAR22338-2.2	HAR1	2	3	4	4	1	1	2	2	4	4	2	3	3	4	4	4	2	4	1	2	1	3	1	1	1	4	2	4	2	2	2	2	3	3	4	4	1	1	2	4	1	1	1	2	3	4	2	4
3637_2276_BR15-HAR22338-2.20	HAR1	2	2	4	4	3	3	2	2	4	4	2	2	3	4	3	4	2	4	2	2	1	3	1	2	1	1	4	4	2	2	2	2	3	3	2	4	1	1	4	4	1	1	2	2	4	4	2	2
3637_2276_BR15-HAR22338-2.5	HAR1	2	3	4	4	1	3	2	2	4	4	2	3	3	4	3	4	4	4	1	2	1	1	1	1	1	1	0	0	4	4	2	2	3	3	4	4	1	2	0	0	1	1	2	2	4	4	2	2
3637_2276_BR15-HAR22338-2.8	HAR1	3	3	4	4	1	1	2	2	1	1	3	3	3	3	3	4	2	4	2	2	1	1	1	2	4	4	2	4	2	2	2	4	3	4	2	4	1	2	2	4	1	1	2	2	3	4	2	2
3637_2276_BR15-HAR22338-3.12	HAR1	2	3	4	4	1	1	2	2	1	4	3	3	3	4	3	4	4	4	1	2	1	1	1	2	1	1	4	4	2	2	2	2	3	3	2	2	1	2	2	4	1	1	2	2	3	3	2	2
3637_2276_BR15-HAR22338-3.15	HAR1	2	2	4	4	1	1	1	2	4	4	2	2	3	4	3	4	4	4	1	2	1	1	1	2	1	4	2	4	2	2	2	2	3	4	4	4	1	1	2	4	1	1	2	2	4	4	2	2
3637_2276_BR15-HAR22338-3.18	HAR1	2	3	4	4	1	1	2	2	1	1	2	3	3	4	4	4	2	4	1	2	1	1	1	2	1	4	2	4	2	4	2	2	3	3	4	4	1	2	2	2	1	1	1	1	4	4	2	2
3637_2276_BR15-HAR22338-3.3	HAR1	2	3	4	4	1	3	2	2	4	4	2	2	3	4	3	4	2	2	1	1	1	3	1	2	1	1	2	4	4	4	2	2	3	4	2	4	1	1	4	4	1	1	1	2	4	4	2	2
3637_2276_BR15-HAR22338-3.6	HAR1	3	3	1	4	1	3	2	2	1	4	2	2	3	4	3	4	2	2	1	2	3	3	1	2	1	1	4	4	2	4	2	4	3	3	4	4	1	2	2	4	1	1	2	2	4	4	2	4
3637_2276_BR15-HAR22338-3.9	HAR1	3	3	4	4	1	1	2	2	1	4	2	2	0	0	3	3	2	4	2	2	1	1	1	2	1	4	4	4	2	2	2	2	3	3	2	4	1	2	2	2	1	1	1	1	4	4	2	2
3638_2276_BR15-HAR22342-1.1	HAR1	2	3	1	4	1	3	1	2	4	4	2	3	4	4	4	4	2	2	1	1	1	1	1	1	1	4	4	4	2	4	2	2	3	3	4	4	1	1	2	4	1	1	2	2	4	4	2	4
3638_2276_BR15-HAR22342-1.10	HAR1	2	2	4	4	1	1	2	2	4	4	2	3	3	4	3	4	2	4	2	2	1	1	1	1	1	1	2	4	2	4	2	4	3	3	0	0	1	2	2	4	1	1	1	2	4	4	0	0
3638_2276_BR15-HAR22342-1.13	HAR1	2	2	4	4	1	3	2	2	1	4	3	3	3	4	3	3	2	4	1	1	1	1	1	2	1	4	4	4	2	4	2	4	3	3	4	4	1	1	2	2	1	1	1	2	4	4	2	2
3638_2276_BR15-HAR22342-1.16	HAR1	2	3	4	4	1	1	1	2	4	4	2	3	3	3	3	4	2	4	2	2	1	1	2	2	1	4	4	4	2	4	2	2	3	4	2	4	1	2	2	2	1	1	2	2	3	4	2	4
3638_2276_BR15-HAR22342-1.19	HAR1	2	2	4	4	1	1	2	2	1	4	2	2	3	4	3	3	2	2	1	2	1	3	1	1	1	4	4	4	2	2	2	2	3	3	2	2	1	1	4	4	1	1	1	2	4	4	2	2
3638_2276_BR15-HAR22342-1.4	HAR1	2	3	4	4	1	1	2	2	4	4	3	3	3	3	3	4	4	4	2	2	1	1	1	2	1	1	4	4	2	4	2	2	3	4	2	4	1	2	4	4	1	1	1	1	4	4	4	4
3638_2276_BR15-HAR22342-1.7	HAR1	2	3	4	4	1	1	2	2	1	4	3	3	4	4	4	4	4	4	2	2	1	3	1	2	1	4	2	4	2	4	2	2	3	3	4	4	1	1	4	4	1	1	1	1	4	4	2	2
3638_2277_BR15-HAR22342-1.22	HAR1	2	2	4	4	1	1	1	2	4	4	2	3	3	4	3	4	4	4	2	2	3	3	1	2	1	4	4	4	2	2	2	2	3	3	4	4	1	2	4	4	1	1	1	2	3	4	2	2
3638_2277_BR15-HAR22342-1.25	HAR1	2	2	4	4	1	1	1	2	4	4	3	3	4	4	3	4	2	4	2	2	1	1	1	2	1	1	4	4	2	2	2	2	3	3	4	4	1	1	2	2	1	1	1	2	3	4	2	4
3638_2277_BR15-HAR22342-2.12	HAR1	2	2	4	4	1	1	1	2	4	4	3	3	4	4	3	4	4	4	2	2	1	3	2	2	1	1	2	4	2	2	2	2	3	3	4	4	1	1	2	2	1	1	1	2	4	4	2	4
3638_2277_BR15-HAR22342-2.15	HAR1	2	2	4	4	1	3	1	2	4	4	2	3	4	4	3	3	2	4	1	2	1	3	1	2	1	4	4	4	2	2	2	2	3	3	4	4	1	1	2	4	1	1	1	1	4	4	2	4
3638_2277_BR15-HAR22342-2.18	HAR1	2	2	0	0	1	1	2	2	1	4	2	3	3	3	3	4	0	0	1	2	1	1	1	2	1	1	0	0	2	4	2	2	0	0	4	4	0	0	4	4	1	1	2	2	4	4	0	0
3638_2277_BR15-HAR22342-2.21	HAR1	2	2	4	4	1	1	2	2	1	4	2	3	3	4	3	4	4	4	1	2	1	1	1	1	1	1	4	4	4	4	2	2	3	3	2	4	1	2	2	4	1	1	1	2	4	4	2	2
3638_2277_BR15-HAR22342-2.24	HAR1	2	3	4	4	1	1	0	0	1	4	2	2	3	3	3	3	2	4	2	2	1	1	2	2	1	4	2	4	2	2	2	2	3	4	4	4	1	1	2	2	1	1	2	2	4	4	2	2
3638_2277_BR15-HAR22342-2.3	HAR1	2	2	4	4	1	1	1	2	1	4	2	3	4	4	3	4	2	2	1	2	1	1	1	1	1	1	2	4	2	4	2	2	3	3	4	4	1	1	2	4	1	1	1	2	4	4	2	2
3638_2277_BR15-HAR22342-2.6	HAR1	2	2	4	4	1	1	2	2	1	1	2	3	3	4	3	4	2	4	1	2	1	1	2	2	1	1	2	2	2	2	2	2	3	3	2	4	1	2	2	4	1	1	1	2	4	4	2	2
3638_2277_BR15-HAR22342-2.9	HAR1	3	3	4	4	1	3	2	2	1	1	2	2	3	4	4	4	4	4	2	2	1	1	1	2	1	1	4	4	2	2	2	2	3	3	4	4	1	1	2	2	1	1	1	2	4	4	2	2
3639_2277_BR15-HAR22343-11	HAR1	3	3	4	4	1	3	2	2	1	4	2	2	3	4	3	3	2	4	2	2	3	3	2	2	4	4	2	4	2	4	4	4	3	3	4	4	1	2	2	4	1	1	2	2	4	4	2	2
3639_2277_BR15-HAR22343-14	HAR1	2	2	1	4	1	1	2	2	1	4	2	3	0	0	3	4	4	4	2	2	1	3	1	1	1	1	4	4	2	4	2	2	3	3	4	4	1	2	2	4	1	1	1	2	4	4	2	2
3639_2277_BR15-HAR22343-17	HAR1	2	2	1	4	1	1	2	2	1	4	3	3	3	3	3	3	2	4	2	2	1	1	1	2	1	4	4	4	4	4	2	2	3	4	2	4	1	1	2	2	1	1	2	2	3	4	2	2
3639_2277_BR15-HAR22343-2	HAR1	3	3	4	4	1	1	2	2	4	4	2	3	3	3	3	3	2	2	2	2	1	1	1	2	1	1	2	4	2	2	2	2	3	3	4	4	1	1	4	4	1	4	1	2	3	3	2	2
3639_2277_BR15-HAR22343-20	HAR1	2	3	4	4	1	3	1	2	4	4	2	3	3	3	3	4	2	4	2	2	1	1	1	2	1	1	2	2	2	4	2	4	3	4	2	4	1	1	2	2	1	1	2	2	3	4	2	2
3639_2277_BR15-HAR22343-23	HAR1	2	3	4	4	1	3	2	2	1	4	3	3	3	4	4	4	2	4	1	1	1	1	1	2	1	1	4	4	2	2	2	2	3	3	2	4	1	1	2	4	1	1	2	2	3	4	2	4
3639_2277_BR15-HAR22343-26	HAR1	2	3	4	4	1	1	2	2	4	4	3	3	3	3	3	4	2	4	1	2	1	3	2	2	1	4	2	4	2	2	2	2	3	3	4	4	1	1	2	4	1	1	2	2	4	4	2	2
3639_2277_BR15-HAR22343-29	HAR1	3	3	1	4	1	1	1	2	4	4	3	3	3	4	0	0	2	4	1	2	1	3	2	2	1	1	4	4	2	2	2	2	3	3	2	4	1	1	2	2	1	1	1	2	4	4	2	2
3639_2277_BR15-HAR22343-32	HAR1	3	3	4	4	1	3	2	2	4	4	2	2	3	4	3	4	2	4	2	2	1	1	1	2	1	1	2	4	2	2	2	2	3	3	2	4	1	1	2	2	1	1	2	2	4	4	2	2
3639_2277_BR15-HAR22343-35	HAR1	2	3	4	4	1	1	2	2	4	4	2	3	4	4	3	3	4	4	2	2	1	3	1	1	1	4	2	4	2	4	2	4	3	3	2	4	1	1	4	4	1	1	1	2	4	4	2	2
3639_2277_BR15-HAR22343-38	HAR1	2	3	4	4	1	1	2	2	1	4	2	3	3	4	3	4	2	4	2	2	1	1	2	2	1	4	2	4	2	2	2	2	3	4	2	4	1	1	2	4	1	1	1	2	4	4	2	2
3639_2277_BR15-HAR22343-41	HAR1	2	2	1	4	1	1	2	2	4	4	3	3	3	3	4	4	2	4	1	2	1	1	1	2	1	4	2	4	4	4	2	2	3	4	2	4	1	1	2	2	1	1	1	2	3	4	2	2
3639_2277_BR15-HAR22343-44	HAR1	2	3	4	4	1	1	2	2	1	4	2	2	3	3	3	4	4	4	1	2	1	3	1	2	1	1	4	4	2	4	2	2	3	3	4	4	1	1	2	4	1	1	1	2	4	4	2	2
3639_2277_BR15-HAR22343-47	HAR1	2	3	4	4	1	1	1	2	4	4	3	3	4	4	3	4	0	0	1	2	1	1	1	2	1	1	4	4	2	4	2	2	3	3	4	4	1	2	2	2	1	1	2	2	4	4	2	2
3639_2277_BR15-HAR22343-5	HAR1	2	3	4	4	1	1	2	2	4	4	2	3	3	4	3	3	2	4	2	2	1	3	1	1	1	1	4	4	2	2	2	4	3	3	4	4	1	1	2	4	1	1	2	2	3	4	2	2
3639_2277_BR15-HAR22343-50	HAR1	3	3	4	4	1	1	2	2	1	4	3	3	3	3	3	4	2	2	2	2	1	1	1	1	1	4	4	4	4	4	4	4	3	3	4	4	1	1	2	2	1	4	1	2	4	4	2	2
3639_2277_BR15-HAR22343-8	HAR1	2	2	4	4	1	1	2	2	1	4	2	3	3	4	3	3	2	2	1	2	1	1	1	2	1	1	4	4	2	2	2	2	3	3	4	4	1	1	2	4	1	1	1	2	4	4	2	4
3642_2277_BR15-HAR22345-12	HAR1	3	3	4	4	1	1	2	2	1	4	2	3	4	4	3	3	4	4	2	2	1	1	1	2	1	1	4	4	2	2	2	2	3	3	2	4	1	2	2	4	1	1	2	2	4	4	2	4
3642_2277_BR15-HAR22345-15	HAR1	2	2	4	4	1	3	2	2	4	4	2	2	3	4	3	3	2	4	1	2	1	3	1	1	1	4	4	4	2	4	2	2	3	3	2	4	1	1	2	4	1	1	2	2	4	4	2	2
3642_2277_BR15-HAR22345-18	HAR1	2	3	4	4	1	1	2	2	1	4	2	3	3	4	3	3	2	4	2	2	1	3	1	1	4	4	2	4	2	2	2	2	3	3	2	4	1	1	2	2	1	4	2	2	4	4	2	2
3642_2277_BR15-HAR22345-21	HAR1	2	2	1	4	1	1	0	0	1	4	2	2	4	4	3	3	2	4	2	2	1	3	2	2	1	1	2	4	2	4	2	2	3	3	2	4	1	1	2	2	1	1	2	2	4	4	2	2
3642_2277_BR15-HAR22345-24	HAR1	2	2	4	4	1	1	2	2	4	4	3	3	3	3	4	4	4	4	1	2	1	3	1	2	1	1	4	4	2	4	2	2	3	3	2	2	1	2	2	4	1	1	1	2	4	4	2	2
3642_2277_BR15-HAR22345-27	HAR1	2	3	4	4	1	3	2	2	4	4	2	2	3	3	4	4	2	4	1	2	1	1	2	2	1	1	4	4	2	2	2	2	3	4	2	4	1	1	2	4	1	1	2	2	4	4	2	2
3642_2277_BR15-HAR22345-3	HAR1	3	3	4	4	1	3	1	2	4	4	3	3	3	4	3	3	2	4	2	2	1	1	2	2	1	1	4	4	2	2	2	2	3	3	4	4	2	2	2	4	1	1	2	2	4	4	2	2
3642_2277_BR15-HAR22345-30	HAR1	2	3	4	4	1	3	2	2	4	4	2	3	3	4	3	4	4	4	2	2	1	1	2	2	4	4	4	4	2	2	2	4	3	3	4	4	1	2	2	2	1	1	2	2	4	4	2	4
3642_2277_BR15-HAR22345-33	HAR1	2	2	4	4	1	3	2	2	1	4	2	2	3	4	3	4	2	4	2	2	1	3	1	2	1	1	2	4	2	4	2	2	3	4	4	4	1	1	2	2	1	1	2	2	4	4	2	4
3642_2277_BR15-HAR22345-36	HAR1	2	2	4	4	1	1	2	2	1	4	2	2	3	4	4	4	4	4	2	2	1	1	1	2	1	4	2	2	2	2	2	2	3	4	4	4	1	1	2	2	1	1	2	2	4	4	2	2
3642_2277_BR15-HAR22345-39	HAR1	2	2	4	4	3	3	2	2	1	4	2	2	3	4	3	4	4	4	1	2	1	1	2	2	1	1	4	4	2	4	2	2	3	3	4	4	1	1	2	4	1	1	0	0	3	4	2	4
3642_2277_BR15-HAR22345-42	HAR1	2	3	1	4	1	1	1	2	1	4	2	3	3	4	4	4	4	4	2	2	1	1	1	1	1	4	4	4	2	2	2	2	3	3	2	4	1	2	4	4	1	1	2	2	4	4	2	2
3642_2277_BR15-HAR22345-45	HAR1	2	2	4	4	1	1	2	2	4	4	2	2	3	4	3	4	2	4	2	2	1	1	1	2	1	1	4	4	2	2	2	2	3	3	4	4	1	1	2	2	1	1	2	2	3	4	2	2
3642_2277_BR15-HAR22345-48	HAR1	2	2	4	4	1	1	2	2	4	4	2	2	3	4	3	3	2	4	2	2	1	1	1	1	1	1	2	4	2	4	2	2	3	4	4	4	1	1	2	4	1	1	2	2	3	4	2	2
3642_2277_BR15-HAR22345-6	HAR1	2	2	4	4	1	1	2	2	4	4	2	3	4	4	3	3	2	4	2	2	1	1	2	2	1	4	2	4	2	4	2	2	3	3	4	4	1	2	4	4	1	1	2	2	4	4	2	2
3642_2277_BR15-HAR22345-9	HAR1	2	3	4	4	1	1	1	2	1	4	2	2	3	4	3	4	2	4	1	2	1	3	2	2	1	4	2	4	2	4	2	2	3	3	4	4	1	1	2	4	1	1	2	2	4	4	2	2
1470_756_587	HAR2	2	2	4	4	1	3	2	2	1	4	3	3	4	4	4	4	4	4	1	1	1	1	1	1	1	4	2	2	2	2	2	2	3	4	4	4	1	2	4	4	1	1	2	2	4	4	2	2
1470_756_588	HAR2	2	3	1	4	1	1	2	2	1	1	2	3	3	4	3	4	4	4	1	2	1	1	1	1	1	1	2	4	2	4	2	2	3	3	4	4	1	1	2	4	1	1	1	2	4	4	2	4
1470_756_589	HAR2	2	3	4	4	1	1	2	2	4	4	2	3	3	4	3	4	2	4	1	1	1	3	1	2	1	4	4	4	4	4	2	2	3	4	4	4	1	1	4	4	1	1	2	2	4	4	2	2
1470_756_590	HAR2	3	3	1	4	1	3	2	2	4	4	2	2	3	3	3	4	2	2	2	2	1	1	1	2	1	1	4	4	2	4	2	2	3	3	2	2	1	1	2	2	1	1	2	2	4	4	2	2
1470_756_591	HAR2	2	2	4	4	1	1	1	2	4	4	3	3	4	4	3	4	4	4	2	2	1	3	1	1	1	1	2	4	2	4	2	2	3	3	4	4	1	2	2	4	1	1	0	0	3	4	2	2
1470_756_592	HAR2	2	3	4	4	1	1	2	2	4	4	2	2	4	4	3	3	4	4	1	2	1	3	1	2	1	1	0	0	2	4	2	2	3	3	4	4	1	2	4	4	1	1	1	2	4	4	2	2
1470_756_593	HAR2	2	2	4	4	1	1	1	2	4	4	2	3	4	4	3	3	4	4	1	2	1	3	2	2	1	1	4	4	2	4	2	2	3	4	2	4	1	1	2	4	1	1	1	1	4	4	2	2
1470_756_594	HAR2	3	3	4	4	1	1	2	2	4	4	2	3	0	0	4	4	2	4	2	2	3	3	1	1	1	1	2	4	2	2	2	2	3	4	2	4	1	2	2	4	1	1	1	2	4	4	2	2
1470_756_595	HAR2	2	3	1	4	1	1	2	2	4	4	3	3	3	4	3	4	2	2	1	2	1	1	1	1	1	1	4	4	2	2	2	4	3	4	4	4	1	1	2	2	1	4	2	2	4	4	2	4
1470_756_596	HAR2	3	3	4	4	1	1	2	2	4	4	2	3	3	3	4	4	2	4	1	2	1	1	1	2	1	4	4	4	2	2	2	2	3	3	4	4	1	1	2	2	1	1	2	2	4	4	2	4
1470_756_597	HAR2	2	3	4	4	0	0	0	0	4	4	2	2	0	0	0	0	4	4	2	2	1	1	1	2	1	1	4	4	0	0	0	0	3	3	4	4	1	1	2	4	1	1	0	0	4	4	2	2
1470_756_598	HAR2	3	3	4	4	1	3	2	2	4	4	3	3	4	4	3	4	2	2	1	2	1	1	2	2	1	4	2	2	2	2	2	2	3	3	2	4	1	2	2	4	1	1	0	0	4	4	2	2
1470_756_599	HAR2	2	2	1	4	3	3	1	2	1	4	3	3	4	4	3	4	2	2	2	2	1	1	1	2	1	4	2	4	2	4	2	2	3	3	4	4	1	2	4	4	1	1	1	2	4	4	2	2
1470_756_600	HAR2	2	2	4	4	1	3	2	2	1	4	2	2	4	4	3	4	2	2	2	2	1	1	2	2	1	4	2	4	2	2	2	2	3	3	2	4	1	2	2	4	1	1	2	2	3	4	2	4
1470_756_601	HAR2	2	2	4	4	1	1	1	2	4	4	2	3	0	0	3	3	2	2	2	2	1	1	1	2	1	1	2	4	2	2	2	2	3	3	2	2	1	1	2	2	1	1	2	2	4	4	2	2
1470_756_602	HAR2	2	3	4	4	1	1	2	2	1	1	2	3	3	3	4	4	2	4	2	2	1	3	1	2	1	4	2	4	2	2	2	2	3	3	2	2	1	2	2	2	1	1	1	2	4	4	2	2
1470_756_603	HAR2	2	2	4	4	1	3	2	2	1	4	2	3	3	3	3	3	2	4	1	2	1	1	1	2	1	1	2	4	2	2	2	2	3	3	2	4	1	1	4	4	1	4	2	2	4	4	2	4
1470_756_604	HAR2	2	2	4	4	1	1	1	2	1	4	3	3	3	4	3	4	4	4	1	2	1	1	1	2	1	4	2	4	2	4	2	2	3	3	2	4	1	1	2	4	1	1	1	2	4	4	2	2
1470_756_605	HAR2	2	3	1	4	1	3	2	2	1	1	0	0	0	0	4	4	4	4	0	0	1	1	2	2	1	4	4	4	4	4	2	2	3	3	4	4	1	2	2	2	1	4	2	2	0	0	2	2
1470_756_606	HAR2	2	2	4	4	1	1	2	2	1	4	2	3	3	3	4	4	2	4	1	1	1	1	1	1	1	1	4	4	2	4	2	4	3	4	2	4	1	2	2	2	1	1	2	2	4	4	2	4
1470_756_607	HAR2	2	3	4	4	1	1	2	2	4	4	2	3	3	3	3	4	4	4	1	2	1	1	2	2	1	1	4	4	2	2	2	2	3	3	2	4	1	1	2	4	1	1	2	2	3	4	2	2
1470_756_608	HAR2	3	3	4	4	1	3	2	2	1	4	2	2	3	3	3	4	2	4	1	2	1	1	1	1	1	4	4	4	2	4	2	2	3	3	2	2	1	2	0	0	1	1	1	2	4	4	2	2
1470_756_609	HAR2	2	2	1	4	1	1	2	2	1	4	2	3	3	3	3	4	4	4	1	1	1	1	2	2	1	1	2	4	2	4	2	2	3	3	2	4	1	2	4	4	1	1	2	2	3	4	2	4
1470_756_610	HAR2	3	3	4	4	1	1	2	2	4	4	3	3	3	4	3	4	4	4	1	2	1	3	1	2	1	1	4	4	2	4	2	2	3	4	2	4	1	1	2	4	1	1	0	0	4	4	2	2
1470_756_611	HAR2	2	3	1	4	1	1	2	2	1	4	2	2	4	4	4	4	2	2	2	2	1	3	2	2	1	1	4	4	2	4	2	2	4	4	4	4	1	1	4	4	1	1	1	2	3	4	2	2
1470_756_612	HAR2	2	2	1	4	1	1	2	2	1	4	2	3	0	0	3	3	4	4	1	2	1	1	1	2	1	1	4	4	2	4	2	2	3	3	4	4	1	2	2	4	1	1	1	2	4	4	2	2
1470_756_613	HAR2	2	3	4	4	1	1	2	2	4	4	2	3	3	4	3	4	2	4	1	2	1	3	1	2	1	4	2	4	2	2	2	2	3	3	2	4	1	2	4	4	1	1	1	2	4	4	2	2
1470_756_614	HAR2	2	2	4	4	1	1	2	2	1	4	2	2	4	4	3	4	4	4	1	2	1	1	1	2	4	4	2	4	2	2	2	2	3	3	2	4	1	2	2	2	1	1	1	2	4	4	4	4
1470_756_615	HAR2	2	3	4	4	1	3	2	2	4	4	2	2	4	4	3	4	2	4	2	2	1	1	2	2	1	4	4	4	2	4	2	2	3	3	4	4	1	1	2	4	1	1	2	2	4	4	2	4
1470_756_616	HAR2	2	2	4	4	1	1	1	2	1	4	2	2	4	4	3	3	2	4	2	2	1	3	1	1	1	4	4	4	4	4	2	2	3	3	4	4	1	1	4	4	1	1	1	2	4	4	2	2
1470_756_617	HAR2	2	3	4	4	1	1	2	2	4	4	3	3	3	4	3	3	4	4	1	2	1	1	1	2	4	4	4	4	2	2	2	2	3	3	2	4	1	2	2	4	1	1	2	2	3	4	2	2
1470_756_618	HAR2	2	2	4	4	1	3	2	2	1	4	2	3	4	4	3	4	4	4	2	2	1	1	2	2	1	4	4	4	2	2	2	2	3	3	2	4	1	1	4	4	1	1	1	2	3	4	0	0
1470_756_619	HAR2	3	3	4	4	1	1	2	2	1	4	2	3	3	4	3	4	4	4	1	2	1	3	1	2	1	4	2	2	2	2	2	2	3	3	4	4	1	1	2	2	1	1	2	2	4	4	2	2
1470_756_620	HAR2	3	3	4	4	1	1	2	2	4	4	2	3	3	4	3	4	2	4	2	2	1	1	1	2	1	1	2	4	2	2	2	2	3	3	2	4	1	1	2	4	1	1	1	2	4	4	2	2
1470_756_621	HAR2	0	0	4	4	1	1	2	2	1	1	0	0	0	0	3	4	2	2	0	0	0	0	0	0	1	4	2	2	2	4	2	2	3	3	4	4	1	1	2	2	1	1	2	2	0	0	2	2
1470_756_622	HAR2	3	3	4	4	1	3	1	2	4	4	2	3	4	4	3	3	2	2	1	1	3	3	1	1	1	1	2	4	2	4	2	2	3	3	2	4	1	2	2	4	1	4	1	1	4	4	2	2
1470_756_623	HAR2	3	3	4	4	1	1	2	2	4	4	2	3	4	4	3	3	4	4	1	1	1	1	1	2	1	1	4	4	4	4	2	2	3	3	2	2	1	2	2	4	1	1	2	2	3	4	2	4
1470_756_624	HAR2	2	3	4	4	1	1	1	2	1	4	3	3	3	4	3	4	4	4	1	2	1	1	2	2	1	1	2	4	2	2	2	2	3	3	4	4	1	1	0	0	1	1	2	2	4	4	2	4
1470_756_625	HAR2	2	3	4	4	1	3	2	2	1	1	2	2	3	4	4	4	2	4	1	2	1	1	1	2	1	4	4	4	2	2	2	2	3	3	2	4	1	2	2	4	1	1	1	2	4	4	2	4
1470_756_626	HAR2	2	2	4	4	1	1	2	2	4	4	2	3	0	0	3	3	2	4	1	1	1	1	1	2	1	1	2	4	2	4	2	2	3	3	2	4	1	1	2	4	1	1	1	2	3	4	2	4
1470_756_627	HAR2	3	3	4	4	1	1	1	1	1	1	2	3	3	4	4	4	2	2	2	2	1	3	1	1	1	1	2	4	2	4	2	2	3	3	4	4	1	1	2	2	1	1	2	2	4	4	2	2
1470_756_628	HAR2	2	3	4	4	1	1	2	2	4	4	2	3	3	4	4	4	2	4	1	1	1	1	1	1	1	4	4	4	0	0	2	2	3	3	4	4	1	2	4	4	0	0	1	2	4	4	2	2
1470_756_629	HAR2	3	3	4	4	1	1	1	2	1	1	0	0	0	0	3	4	4	4	0	0	0	0	2	2	1	1	4	4	2	4	2	2	3	4	2	4	0	0	0	0	1	1	1	2	4	4	2	2
1470_756_630	HAR2	2	3	4	4	1	3	2	2	1	1	2	2	3	4	3	4	2	4	1	1	1	3	1	1	1	4	4	4	2	2	2	2	3	3	4	4	1	1	2	4	1	1	2	2	4	4	2	2
1470_756_632	HAR2	2	3	4	4	1	3	2	2	4	4	2	3	4	4	3	3	4	4	2	2	1	1	1	2	1	4	4	4	2	4	2	2	3	3	4	4	2	2	2	2	1	4	2	2	4	4	2	2
1470_756_633	HAR2	2	3	4	4	1	1	2	2	4	4	2	3	3	3	3	4	2	2	2	2	1	3	1	1	1	4	4	4	2	2	2	4	3	3	2	4	1	1	4	4	1	1	2	2	4	4	2	2
1470_756_634	HAR2	2	3	4	4	1	1	2	2	4	4	3	3	3	4	3	4	2	2	1	1	1	1	1	1	1	1	2	4	2	2	2	2	3	4	4	4	1	1	4	4	1	1	1	2	4	4	2	4
1470_756_635	HAR2	3	3	4	4	1	1	1	2	4	4	2	3	4	4	3	4	2	2	2	2	1	3	1	2	1	4	4	4	2	2	2	2	3	3	4	4	1	1	4	4	1	1	2	2	3	3	2	4
1470_756_636	HAR2	2	3	4	4	1	1	2	2	4	4	2	3	3	4	3	4	2	4	1	1	1	1	1	1	1	4	4	4	2	4	2	2	3	4	4	4	1	1	2	2	1	1	1	2	4	4	4	4
1470_756_637	HAR2	2	3	4	4	0	0	0	0	1	4	2	3	0	0	0	0	4	4	0	0	1	1	1	1	1	4	4	4	0	0	0	0	3	3	2	4	1	1	2	4	1	4	0	0	0	0	2	4
1470_756_638	HAR2	3	3	4	4	1	1	2	2	1	1	2	2	3	3	3	4	2	2	1	2	1	3	1	1	1	4	4	4	4	4	2	2	3	3	4	4	1	1	2	4	1	1	1	1	4	4	2	2
1470_756_639	HAR2	2	2	4	4	1	1	2	2	1	4	3	3	0	0	3	4	4	4	1	2	1	1	2	2	1	4	4	4	2	2	2	2	3	3	2	2	2	2	2	4	1	4	1	1	4	4	2	4
1470_756_640	HAR2	2	3	4	4	1	1	2	2	1	1	2	3	0	0	3	4	4	4	1	2	3	3	1	2	1	4	4	4	2	4	2	2	4	4	4	4	1	1	0	0	1	1	2	2	4	4	2	2
1470_756_641	HAR2	2	2	4	4	1	1	1	2	1	4	3	3	3	3	4	4	4	4	2	2	1	1	1	2	1	4	4	4	2	4	2	2	3	3	4	4	1	2	2	2	1	1	1	2	4	4	2	4
1470_756_642	HAR2	2	3	4	4	1	1	1	2	1	4	2	3	3	3	3	3	2	4	2	2	1	3	1	1	1	4	4	4	2	2	2	2	3	3	4	4	1	1	2	2	1	1	1	2	3	3	2	2
1470_756_643	HAR2	3	3	4	4	1	1	2	2	0	0	2	3	4	4	3	4	4	4	2	2	1	3	1	2	1	1	4	4	2	4	2	2	3	3	4	4	1	1	4	4	1	1	1	2	4	4	2	4
1471_756_644	HAR2	0	0	4	4	1	1	2	2	4	4	0	0	0	0	3	3	2	4	0	0	0	0	0	0	1	1	4	4	2	4	2	4	3	3	2	4	1	1	2	2	1	1	1	2	0	0	2	4
1471_756_645	HAR2	2	2	1	4	1	1	2	2	1	4	2	3	3	4	3	4	2	4	1	2	1	3	2	2	1	1	4	4	2	4	2	4	3	3	4	4	1	1	4	4	1	1	1	2	4	4	2	2
1471_756_646	HAR2	2	2	4	4	1	1	1	2	4	4	2	3	3	3	3	3	4	4	2	2	1	1	1	2	1	1	4	4	2	4	2	2	3	3	2	4	1	1	2	4	1	4	1	2	3	4	2	4
1471_756_647	HAR2	2	3	4	4	1	1	2	2	1	1	3	3	3	3	3	4	4	4	2	2	1	3	2	2	1	1	4	4	2	4	2	2	3	3	2	2	1	2	2	4	1	1	2	2	3	4	4	4
1471_756_648	HAR2	2	2	4	4	1	3	2	2	4	4	2	3	4	4	4	4	4	4	1	1	1	3	1	1	1	1	4	4	2	2	2	2	3	4	4	4	1	1	4	4	1	4	1	2	4	4	2	2
1471_756_649	HAR2	3	3	4	4	1	1	2	2	1	4	2	3	0	0	3	4	2	4	2	2	1	1	1	1	1	4	2	4	4	4	2	2	3	3	2	4	1	2	2	2	1	1	1	2	4	4	2	4
1471_756_650	HAR2	3	3	4	4	1	1	2	2	1	1	2	2	3	4	3	4	4	4	1	2	1	3	1	1	1	1	4	4	2	2	2	2	3	3	4	4	1	1	2	2	1	1	1	2	3	4	2	4
1471_756_651	HAR2	3	3	4	4	1	1	2	2	1	1	2	2	3	4	3	4	4	4	2	2	1	3	1	1	1	4	4	4	2	4	2	4	3	3	2	4	1	2	2	2	1	1	2	2	4	4	2	2
1471_756_652	HAR2	0	0	4	4	1	1	2	2	4	4	0	0	0	0	3	3	2	4	0	0	0	0	0	0	1	1	2	4	4	4	2	4	3	3	4	4	1	1	2	2	1	1	1	2	0	0	2	2
1471_756_653	HAR2	2	2	4	4	1	1	2	2	4	4	3	3	0	0	3	3	4	4	2	2	1	1	2	2	1	4	4	4	2	2	2	2	3	3	2	2	1	1	2	4	1	1	1	2	4	4	2	2
1471_756_655	HAR2	3	3	4	4	1	1	2	2	0	0	3	3	3	3	3	3	2	4	1	2	1	1	1	2	0	0	2	4	2	2	2	2	3	3	2	4	1	2	0	0	0	0	2	2	3	4	2	2
1471_756_656	HAR2	3	3	4	4	1	1	2	2	1	4	2	2	3	3	3	3	4	4	1	2	1	1	1	2	1	4	4	4	2	4	2	2	3	3	4	4	1	1	2	4	1	4	2	2	4	4	2	4
1471_756_657	HAR2	2	2	4	4	1	3	2	2	1	1	2	3	4	4	3	4	2	2	1	2	1	3	2	2	0	0	4	4	2	4	2	2	3	3	2	4	1	2	2	4	1	1	2	2	3	3	2	4
1471_756_658	HAR2	3	3	4	4	1	1	1	2	1	1	2	3	3	4	3	3	4	4	1	2	3	3	2	2	1	1	2	2	2	2	2	2	3	3	4	4	1	1	4	4	1	1	2	2	4	4	2	2
1471_756_660	HAR2	0	0	4	4	1	3	2	2	4	4	0	0	0	0	3	4	4	4	0	0	0	0	0	0	1	1	4	4	4	4	0	0	3	3	2	4	1	1	4	4	1	1	1	1	0	0	2	2
1471_756_661	HAR2	3	3	4	4	1	3	2	2	4	4	2	3	3	4	3	4	4	4	2	2	1	1	2	2	1	4	2	4	2	4	2	2	3	3	4	4	1	1	2	2	1	1	2	2	3	3	2	4
1471_756_662	HAR2	2	2	4	4	0	0	0	0	0	0	2	3	3	4	3	3	2	4	1	2	1	3	1	1	1	1	0	0	0	0	0	0	3	3	2	2	1	2	2	2	1	1	0	0	4	4	2	2
1471_756_663	HAR2	2	3	4	4	3	3	2	2	1	4	3	3	4	4	4	4	2	4	1	2	1	3	1	2	1	1	4	4	2	4	2	2	3	3	2	4	1	2	0	0	1	1	2	2	3	4	2	4
1471_756_664	HAR2	2	3	4	4	1	1	1	2	1	4	3	3	4	4	3	4	2	4	1	2	1	3	1	2	1	4	2	4	4	4	2	2	3	4	2	2	1	1	2	4	1	1	2	2	4	4	2	2
1471_756_665	HAR2	2	3	4	4	1	3	2	2	4	4	2	3	3	3	4	4	2	4	1	1	1	1	1	2	1	1	4	4	2	4	2	2	3	3	2	2	1	1	2	4	1	1	1	2	4	4	2	2
1471_756_666	HAR2	3	3	4	4	1	1	2	2	1	1	2	3	3	4	3	3	2	4	1	2	1	1	1	2	4	4	4	4	2	2	2	2	3	3	2	4	1	2	2	2	1	1	1	1	4	4	2	2
1438_748_201	HAR3	2	3	4	4	1	1	1	2	4	4	3	3	3	4	3	4	4	4	0	0	1	3	1	1	1	4	4	4	2	2	2	2	3	3	2	4	1	1	2	2	1	1	2	2	3	4	2	2
1438_748_202	HAR3	2	3	4	4	1	3	1	2	1	4	2	2	3	4	0	0	2	4	2	2	1	1	1	2	1	1	0	0	2	2	2	2	3	3	2	4	1	1	2	2	1	1	0	0	4	4	2	2
1438_748_205	HAR3	3	3	4	4	1	1	2	2	1	4	2	2	0	0	0	0	2	4	2	2	0	0	1	2	1	1	2	4	2	2	2	4	3	3	4	4	1	1	2	4	1	4	1	2	4	4	2	2
1438_748_206	HAR3	2	3	4	4	1	1	2	2	1	4	3	3	3	4	3	4	2	2	2	2	1	3	2	2	1	4	4	4	2	2	2	2	3	3	2	4	1	2	2	2	1	1	1	2	3	4	2	4
1438_748_207	HAR3	2	2	1	4	1	1	2	2	4	4	2	3	3	4	3	3	4	4	1	2	1	3	1	2	1	1	4	4	2	4	2	4	3	3	2	4	1	1	2	2	1	1	2	2	4	4	2	2
1438_748_208	HAR3	2	2	4	4	1	3	2	2	4	4	3	3	3	3	3	3	4	4	2	2	1	3	2	2	1	1	0	0	2	4	2	2	3	3	4	4	1	1	2	4	1	1	2	2	3	4	2	2
1438_748_209	HAR3	2	2	4	4	1	1	2	2	1	4	2	3	3	3	3	4	2	4	2	2	1	1	1	2	1	4	4	4	2	2	2	2	3	4	2	4	1	1	2	2	1	1	1	1	3	4	2	2
1438_748_210	HAR3	3	3	1	4	1	3	2	2	1	4	2	3	4	4	3	3	2	4	2	2	1	1	1	2	1	1	2	4	2	4	2	2	3	3	2	4	1	1	2	2	1	1	1	2	4	4	2	2
1438_748_213	HAR3	3	3	4	4	0	0	2	2	4	4	2	3	4	4	4	4	2	4	2	2	0	0	1	2	1	1	4	4	2	2	2	2	3	3	2	4	1	1	2	4	1	1	2	2	4	4	0	0
1438_748_214	HAR3	2	2	4	4	1	1	2	2	4	4	3	3	3	4	4	4	4	4	1	2	1	3	2	2	1	1	2	4	2	2	2	4	3	3	2	4	1	1	2	4	1	1	1	2	4	4	2	2
1438_748_215	HAR3	2	3	4	4	1	3	1	2	4	4	2	3	3	4	3	4	4	4	1	2	1	1	1	2	1	1	0	0	2	2	2	2	3	3	4	4	1	2	2	4	1	1	1	2	4	4	2	2
1438_748_216	HAR3	2	3	4	4	1	1	2	2	4	4	3	3	3	3	4	4	2	4	1	1	3	3	1	1	1	4	4	4	2	4	2	2	3	3	4	4	1	1	2	2	1	1	2	2	4	4	2	2
1438_748_217	HAR3	2	3	4	4	1	1	1	2	1	4	2	3	3	3	0	0	2	4	1	2	1	3	1	1	1	4	4	4	0	0	2	2	3	3	4	4	1	2	2	2	1	4	2	2	4	4	2	2
1438_748_218	HAR3	2	2	4	4	0	0	2	2	1	4	3	3	3	3	4	4	4	4	2	2	1	3	1	2	1	4	2	4	2	2	2	2	3	3	2	4	1	1	2	4	1	1	1	2	3	3	2	4
1438_748_219	HAR3	2	2	4	4	1	3	2	2	4	4	2	2	4	4	4	4	4	4	0	0	1	1	1	1	1	1	2	4	2	2	0	0	3	3	2	2	1	1	0	0	1	1	2	2	4	4	2	4
1438_748_220	HAR3	2	2	4	4	3	3	2	2	4	4	2	3	3	4	0	0	2	2	2	2	1	1	2	2	1	1	2	4	2	4	2	2	3	3	4	4	1	1	2	2	1	1	2	2	4	4	2	2
1438_748_221	HAR3	2	2	4	4	1	1	2	2	1	4	2	3	3	4	3	4	4	4	2	2	1	3	1	2	1	4	4	4	2	2	2	2	3	3	4	4	2	2	2	4	1	1	2	2	4	4	2	4
1438_748_222	HAR3	2	2	4	4	1	1	2	2	1	1	2	3	4	4	3	4	2	4	2	2	1	1	1	2	1	4	2	4	4	4	2	2	3	3	2	4	1	2	2	2	1	1	1	2	4	4	2	2
1438_748_223	HAR3	2	3	4	4	1	1	0	0	4	4	3	3	3	4	3	4	2	2	2	2	1	3	2	2	1	1	2	4	4	4	2	2	3	3	4	4	1	1	2	2	1	1	1	2	4	4	2	2
1438_748_224	HAR3	2	3	4	4	1	3	2	2	4	4	2	3	3	4	4	4	2	4	1	2	1	3	2	2	1	1	4	4	2	2	2	4	3	4	4	4	1	1	2	4	1	1	1	2	3	4	2	4
1438_748_225	HAR3	2	2	4	4	3	3	2	2	1	4	2	2	3	3	3	4	2	4	1	2	1	3	1	1	1	4	0	0	2	4	2	2	3	3	4	4	1	1	2	4	1	1	1	1	3	4	2	2
1438_748_226	HAR3	3	3	4	4	1	3	1	2	4	4	3	3	4	4	3	4	2	4	1	2	1	3	1	2	1	1	4	4	2	2	2	2	3	3	2	2	1	1	2	4	1	1	1	2	4	4	2	2
1438_748_227	HAR3	2	2	1	4	1	1	2	2	1	4	2	2	4	4	4	4	2	4	2	2	1	1	2	2	1	1	4	4	2	2	2	2	3	3	2	4	1	1	4	4	1	1	2	2	3	4	2	4
1438_748_228	HAR3	2	2	1	4	0	0	2	2	4	4	3	3	4	4	3	4	2	4	1	2	1	3	1	1	1	1	2	4	2	2	0	0	3	4	4	4	1	2	2	2	1	1	2	2	3	4	2	2
1438_748_229	HAR3	2	3	4	4	1	1	1	2	1	4	3	3	3	4	0	0	4	4	0	0	1	3	1	1	1	1	2	4	2	4	2	2	3	3	2	2	1	1	2	2	1	1	1	2	4	4	2	2
1438_748_230	HAR3	2	3	4	4	1	3	2	2	0	0	2	3	3	4	4	4	4	4	0	0	1	3	1	2	1	1	4	4	2	2	2	4	3	3	2	4	0	0	2	2	1	1	1	2	4	4	2	2
1438_748_231	HAR3	2	3	4	4	1	1	1	2	1	4	2	2	0	0	3	4	2	4	2	2	1	1	0	0	1	1	2	4	2	2	2	2	3	3	2	2	1	1	2	2	1	4	1	2	4	4	2	2
1438_748_232	HAR3	2	3	4	4	1	1	2	2	4	4	3	3	3	4	3	4	0	0	0	0	1	1	1	2	1	1	4	4	2	2	2	2	3	3	4	4	1	1	2	4	1	1	2	2	4	4	2	2
1438_748_233	HAR3	3	3	4	4	1	1	2	2	4	4	2	2	3	3	3	4	2	2	1	2	1	3	2	2	1	1	2	4	2	4	2	2	3	3	2	4	1	1	2	4	1	1	2	2	4	4	2	2
1438_748_234	HAR3	2	3	4	4	1	1	2	2	4	4	3	3	3	4	4	4	4	4	1	2	1	1	2	2	1	4	2	4	2	2	2	2	3	3	4	4	1	1	4	4	1	1	1	2	4	4	2	4
1438_748_235	HAR3	2	2	4	4	1	1	2	2	1	4	2	2	0	0	3	3	4	4	1	2	1	3	1	2	1	4	4	4	2	4	2	2	3	3	2	4	1	1	2	2	1	1	1	2	3	4	2	2
1438_748_236	HAR3	2	2	4	4	1	3	2	2	4	4	2	3	3	4	3	4	4	4	1	2	1	1	1	1	1	1	2	4	2	4	2	4	3	3	2	4	1	1	2	4	1	1	2	2	4	4	2	2
1438_748_237	HAR3	2	3	4	4	1	1	2	2	4	4	2	3	4	4	4	4	2	2	1	2	0	0	1	2	0	0	2	4	2	2	2	4	3	3	2	4	2	2	2	4	1	4	1	2	4	4	2	2
1438_748_238	HAR3	3	3	4	4	3	3	2	2	4	4	0	0	3	3	4	4	4	4	2	2	1	1	0	0	1	1	4	4	2	2	2	2	3	3	2	2	1	1	2	2	1	1	1	2	4	4	2	2
1438_748_239	HAR3	2	3	4	4	1	3	2	2	1	4	2	3	3	4	4	4	4	4	2	2	1	3	1	2	1	4	4	4	2	2	2	2	3	3	2	4	1	1	2	4	1	1	2	2	4	4	2	4
1438_748_240	HAR3	2	3	4	4	1	1	2	2	4	4	2	3	4	4	3	4	0	0	2	2	0	0	1	1	0	0	2	4	2	4	2	2	3	3	4	4	1	2	2	2	1	1	1	2	3	4	2	2
1438_748_241	HAR3	2	3	4	4	1	1	2	2	4	4	3	3	3	3	3	3	2	4	2	2	1	1	2	2	1	1	4	4	2	2	2	2	3	4	2	4	1	1	2	2	1	1	2	2	4	4	2	2
1438_748_242	HAR3	3	3	4	4	1	1	2	2	4	4	3	3	3	4	3	3	4	4	2	2	1	1	2	2	1	1	4	4	2	2	2	2	3	3	4	4	2	2	2	2	1	1	2	2	4	4	2	2
1466_748_243	HAR3	2	3	4	4	1	1	2	2	1	4	2	3	3	4	3	4	4	4	0	0	1	1	1	2	1	4	4	4	2	4	2	4	3	3	4	4	1	1	0	0	1	1	2	2	4	4	2	2
1466_748_244	HAR3	3	3	4	4	1	1	2	2	1	4	2	3	3	4	3	4	4	4	2	2	1	3	1	2	1	1	4	4	2	4	2	2	3	3	2	4	1	1	2	4	1	1	2	2	4	4	2	2
1466_748_245	HAR3	2	3	4	4	1	3	2	2	4	4	2	3	3	3	4	4	4	4	2	2	1	1	2	2	1	4	2	2	2	2	2	2	3	3	2	4	1	1	4	4	1	1	2	2	4	4	2	2
1466_748_246	HAR3	2	3	4	4	1	1	2	2	1	4	2	3	3	3	3	3	2	2	1	1	1	1	1	2	1	1	2	4	2	2	2	2	3	3	4	4	1	1	2	2	1	1	2	2	4	4	2	2
1466_748_247	HAR3	2	2	4	4	1	3	2	2	4	4	3	3	4	4	4	4	2	4	2	2	1	3	1	1	1	1	2	4	2	4	2	2	3	3	2	4	1	1	2	4	1	1	0	0	4	4	2	2
1466_748_248	HAR3	3	3	4	4	1	1	2	2	4	4	2	3	4	4	3	3	2	4	1	2	1	3	2	2	1	4	2	2	2	2	2	2	3	4	2	2	0	0	2	2	1	1	2	2	3	4	2	2
1466_748_249	HAR3	2	3	4	4	1	1	2	2	4	4	2	3	3	4	3	4	2	2	2	2	1	1	1	1	1	1	2	2	2	4	2	2	4	4	2	4	1	1	2	4	1	1	1	2	4	4	2	2
1466_748_250	HAR3	2	2	4	4	1	1	2	2	1	4	2	3	3	4	3	3	4	4	1	2	1	1	2	2	1	1	4	4	2	2	2	2	3	3	4	4	1	1	2	2	1	1	1	2	3	4	2	2
1438_727_101	HAR4	2	3	4	4	3	3	0	0	1	4	2	2	3	4	3	4	4	4	2	2	0	0	1	1	1	4	2	4	2	4	2	2	3	3	2	4	1	1	4	4	1	1	1	2	4	4	2	2
1438_727_102	HAR4	2	3	1	4	1	1	1	2	1	4	2	3	4	4	4	4	4	4	0	0	1	3	1	2	1	1	2	4	2	2	2	2	3	3	2	4	1	2	2	4	1	1	2	2	4	4	2	4
1438_727_103	HAR4	3	3	4	4	1	1	2	2	1	4	3	3	3	4	3	4	2	4	1	1	1	1	2	2	1	4	2	4	2	2	2	2	3	3	2	4	1	2	2	4	1	4	2	2	4	4	2	4
1438_727_104	HAR4	2	3	4	4	1	1	2	2	4	4	2	2	3	4	3	4	2	2	1	2	1	1	2	2	1	4	4	4	2	2	2	2	3	3	2	4	1	2	2	4	1	4	2	2	4	4	2	2
1438_727_105	HAR4	0	0	4	4	1	1	2	2	4	4	0	0	3	4	3	3	2	2	0	0	0	0	0	0	1	1	4	4	2	2	2	4	3	3	4	4	1	1	4	4	1	1	1	2	0	0	2	2
1438_727_106	HAR4	0	0	4	4	3	3	2	2	1	1	0	0	0	0	3	4	2	4	0	0	0	0	0	0	1	1	2	4	2	2	2	2	3	3	4	4	1	1	2	4	1	1	2	2	0	0	2	2
1438_727_107	HAR4	0	0	1	4	1	1	2	2	1	1	0	0	3	4	3	3	2	4	0	0	0	0	0	0	1	1	4	4	4	4	2	2	3	3	2	4	1	1	2	4	1	1	1	2	0	0	2	4
1438_727_108	HAR4	2	2	4	4	1	3	2	2	4	4	3	3	3	4	3	3	4	4	1	2	1	1	1	2	1	1	2	4	2	4	2	2	3	4	4	4	1	1	2	2	1	1	2	2	4	4	2	2
1438_727_109	HAR4	2	2	4	4	1	1	1	2	1	4	2	3	4	4	3	4	2	4	1	2	1	1	2	2	1	4	4	4	2	2	2	2	3	3	2	4	2	2	2	4	1	1	2	2	3	4	2	4
1438_727_110	HAR4	2	3	4	4	1	1	1	2	4	4	2	2	4	4	0	0	2	2	1	2	1	3	1	2	1	4	4	4	2	2	2	4	3	4	2	4	1	2	4	4	1	1	1	2	3	4	2	2
1438_727_111	HAR4	2	3	4	4	1	3	2	2	1	4	3	3	3	4	4	4	4	4	2	2	1	3	1	2	1	4	2	4	2	2	2	2	3	3	4	4	1	1	4	4	1	1	1	2	3	4	2	2
1438_727_112	HAR4	2	3	1	4	1	1	2	2	1	4	2	3	3	3	3	4	4	4	2	2	1	1	2	2	1	1	4	4	2	4	2	2	3	4	2	4	1	1	2	2	1	1	2	2	3	4	2	2
1438_727_113	HAR4	2	3	4	4	1	1	2	2	1	1	2	3	4	4	4	4	4	4	2	2	0	0	1	2	1	1	2	4	2	2	2	2	3	3	4	4	1	1	2	2	1	1	2	2	4	4	2	4
1438_727_114	HAR4	2	3	4	4	1	1	2	2	1	4	2	3	4	4	4	4	4	4	1	2	1	1	1	1	1	4	2	2	2	2	2	2	3	3	2	4	1	1	2	4	1	1	2	2	3	4	2	2
1438_727_115	HAR4	3	3	4	4	1	3	1	2	1	4	2	3	3	4	4	4	4	4	1	2	1	3	1	1	1	4	2	2	2	2	2	2	3	4	4	4	1	1	2	2	1	1	1	1	4	4	2	2
1438_727_116	HAR4	2	2	4	4	1	1	2	2	1	4	2	2	3	3	3	3	4	4	1	2	1	3	2	2	1	4	4	4	2	2	2	2	3	3	4	4	1	2	2	4	1	1	2	2	4	4	2	2
1438_727_117	HAR4	2	2	4	4	1	3	2	2	1	1	2	3	3	4	3	4	4	4	2	2	0	0	1	2	1	1	2	4	2	4	2	2	3	3	2	4	1	1	2	2	1	1	2	2	3	4	2	2
1438_727_118	HAR4	2	3	4	4	1	1	2	2	4	4	2	3	3	3	3	4	4	4	2	2	1	3	2	2	1	1	4	4	2	2	2	4	3	3	4	4	1	1	2	4	1	1	1	2	4	4	2	4
1438_727_119	HAR4	2	2	4	4	1	1	2	2	4	4	2	3	0	0	4	4	4	4	1	2	1	1	1	1	1	1	2	4	2	2	2	2	3	3	2	4	1	1	2	4	1	1	1	2	4	4	2	4
1438_727_120	HAR4	2	3	1	4	1	3	1	2	4	4	2	2	3	4	3	3	2	4	1	2	1	3	2	2	1	1	2	4	2	4	2	2	3	4	2	2	1	2	2	2	1	1	1	2	4	4	2	4
1438_727_121	HAR4	2	2	1	4	1	1	1	2	1	4	2	2	4	4	3	4	2	4	1	2	1	1	2	2	1	1	4	4	2	2	2	2	3	3	4	4	1	1	2	4	1	1	1	2	4	4	2	2
1438_727_122	HAR4	2	3	4	4	1	1	1	2	1	4	3	3	3	4	3	4	2	4	2	2	3	3	1	2	1	4	4	4	2	4	2	2	3	3	2	4	1	1	2	4	1	4	1	2	4	4	2	2
1438_727_123	HAR4	2	2	4	4	1	1	2	2	4	4	2	3	3	3	3	4	4	4	2	2	1	3	2	2	1	1	2	4	2	2	2	2	3	3	2	4	1	1	2	4	1	1	1	2	4	4	2	2
1438_727_124	HAR4	2	2	4	4	1	1	2	2	1	1	2	3	4	4	3	4	2	4	2	2	1	1	1	2	1	4	4	4	2	4	2	2	3	3	2	4	1	1	2	2	1	1	2	2	4	4	2	4
1438_727_125	HAR4	3	3	1	4	1	1	2	2	4	4	2	3	4	4	3	4	4	4	2	2	1	3	1	2	4	4	4	4	2	2	2	4	3	3	2	4	1	1	2	4	1	1	2	2	4	4	2	2
1438_727_126	HAR4	0	0	1	4	1	3	2	2	1	4	0	0	3	4	3	4	2	4	2	2	0	0	0	0	1	1	2	4	2	2	2	4	3	3	4	4	1	1	2	2	1	1	1	2	0	0	2	2
1438_727_127	HAR4	2	3	4	4	1	1	1	2	4	4	2	3	3	4	3	4	4	4	1	2	1	3	1	2	1	1	4	4	2	4	2	2	3	3	4	4	1	1	2	2	1	1	2	2	4	4	2	2
1438_727_128	HAR4	3	3	4	4	1	1	2	2	4	4	2	3	3	4	3	4	2	4	1	2	1	3	1	2	1	4	4	4	2	2	2	2	3	3	2	4	2	2	2	2	1	1	1	2	4	4	2	2
1438_727_129	HAR4	2	3	4	4	1	1	1	2	4	4	2	3	3	4	3	4	4	4	1	2	0	0	2	2	1	1	0	0	2	2	2	2	3	3	2	4	1	1	2	4	4	4	1	2	4	4	2	4
1438_727_130	HAR4	2	2	4	4	1	1	2	2	1	4	2	3	3	4	3	4	4	4	1	2	1	3	1	2	1	1	4	4	2	2	2	2	3	4	2	4	1	1	2	4	1	1	2	2	4	4	2	2
1438_727_131	HAR4	2	2	4	4	1	1	2	2	4	4	2	3	3	4	3	4	2	4	2	2	1	1	1	1	1	1	2	2	2	2	2	4	3	3	4	4	1	1	4	4	1	1	2	2	3	4	2	2
1438_727_132	HAR4	2	3	1	4	1	1	1	2	1	4	2	3	3	4	3	4	2	4	1	2	1	3	1	2	1	1	4	4	2	4	2	2	3	3	4	4	1	1	2	4	1	1	1	1	4	4	2	4
1438_727_133	HAR4	2	3	4	4	1	1	2	2	1	4	2	3	4	4	3	4	4	4	2	2	1	3	1	2	1	1	4	4	2	4	2	2	3	3	4	4	1	1	2	4	1	1	2	2	4	4	2	4
1438_727_134	HAR4	2	2	4	4	1	1	2	2	4	4	2	3	3	3	3	3	2	2	2	2	1	1	1	2	1	4	4	4	2	2	2	2	3	3	2	4	1	2	4	4	1	1	1	1	3	3	2	2
1438_727_135	HAR4	2	3	4	4	1	3	2	2	1	4	2	3	3	4	3	3	2	4	2	2	1	3	1	1	1	1	4	4	2	4	2	2	3	3	2	4	1	1	2	4	1	1	2	2	4	4	2	2
1438_727_136	HAR4	2	3	4	4	1	1	2	2	1	4	3	3	3	3	4	4	2	4	2	2	1	1	1	2	1	1	4	4	2	2	2	2	3	3	4	4	0	0	2	4	1	1	1	2	3	4	2	2
1438_727_137	HAR4	2	2	4	4	1	3	2	2	4	4	2	2	4	4	4	4	2	2	2	2	1	1	1	2	1	1	2	2	2	2	2	2	3	3	4	4	1	1	2	4	1	1	1	2	3	4	2	2
1438_727_138	HAR4	3	3	4	4	1	1	1	2	1	4	2	3	3	4	3	4	4	4	2	2	1	1	2	2	4	4	4	4	2	2	2	2	3	3	2	4	1	1	2	2	1	1	0	0	4	4	2	2
1438_727_139	HAR4	2	2	4	4	1	1	2	2	4	4	2	3	0	0	3	4	2	2	1	2	1	1	1	2	1	4	2	4	2	2	2	2	3	3	4	4	1	1	2	4	1	1	2	2	4	4	2	4
1438_727_140	HAR4	2	3	4	4	1	1	1	2	4	4	2	2	3	4	3	4	4	4	1	2	1	3	2	2	1	1	4	4	2	2	2	2	3	3	4	4	1	1	2	2	1	1	2	2	4	4	2	2
1438_727_141	HAR4	2	3	4	4	1	1	2	2	4	4	3	3	3	4	3	4	2	4	1	2	1	1	2	2	1	1	4	4	2	2	2	2	3	3	4	4	1	2	2	2	1	1	1	2	3	4	2	4
1438_727_142	HAR4	2	3	4	4	1	1	2	2	4	4	2	3	3	4	3	4	2	2	1	2	1	3	2	2	1	1	2	4	2	2	2	2	3	3	4	4	2	2	2	4	1	1	2	2	4	4	2	2
1438_727_143	HAR4	2	3	4	4	1	3	2	2	4	4	2	2	4	4	4	4	2	4	2	2	1	3	1	2	1	4	2	4	2	2	2	2	3	3	4	4	1	1	2	4	1	1	1	2	4	4	2	2
1438_727_144	HAR4	2	3	4	4	1	1	2	2	4	4	2	3	3	4	3	4	2	4	2	2	1	3	1	2	1	1	2	4	2	4	2	2	3	3	4	4	1	1	2	4	1	1	1	2	4	4	2	4
1438_727_145	HAR4	2	2	1	4	1	1	2	2	4	4	2	2	3	4	3	4	2	4	1	2	1	3	2	2	1	1	2	2	2	2	2	2	3	3	2	4	1	1	2	4	1	1	2	2	3	4	2	2
1438_727_147	HAR4	2	2	4	4	1	1	2	2	4	4	2	3	3	3	4	4	2	4	2	2	1	3	1	2	1	1	2	4	2	4	2	2	3	3	2	4	2	2	2	4	1	1	2	2	4	4	0	0
1438_727_148	HAR4	3	3	4	4	1	1	2	2	4	4	2	3	3	4	3	4	4	4	1	2	1	1	1	2	1	1	4	4	2	2	2	2	3	3	4	4	1	2	2	2	1	4	1	1	4	4	2	4
1438_727_149	HAR4	2	2	4	4	1	3	2	2	4	4	3	3	4	4	3	4	4	4	1	1	1	1	1	1	1	4	2	4	2	2	2	4	3	3	4	4	1	1	4	4	1	1	2	2	4	4	2	2
1438_727_150	HAR4	2	3	4	4	1	3	1	2	1	4	0	0	4	4	3	3	2	4	1	2	0	0	1	1	1	1	2	4	2	2	2	2	3	3	4	4	1	2	2	2	1	1	1	2	4	4	2	2
1438_727_151	HAR4	2	3	4	4	1	3	2	2	4	4	2	3	3	4	3	3	2	4	2	2	3	3	1	2	1	1	4	4	2	2	2	4	3	3	2	2	1	1	2	4	1	1	2	2	4	4	2	2
1438_727_152	HAR4	3	3	4	4	1	1	1	2	1	4	2	3	4	4	3	4	2	4	2	2	1	3	1	1	1	1	4	4	2	4	2	4	3	3	2	4	1	1	2	2	1	1	2	2	4	4	2	2
1438_727_153	HAR4	2	3	4	4	1	1	2	2	4	4	2	3	3	3	0	0	2	4	2	2	1	3	2	2	1	4	4	4	2	2	2	2	3	3	4	4	1	2	2	2	1	1	1	2	4	4	2	2
1438_727_154	HAR4	2	3	4	4	1	1	2	2	1	4	2	3	3	4	3	4	2	4	0	0	3	3	1	2	1	4	2	4	2	4	2	2	3	3	4	4	1	1	2	4	1	1	1	2	4	4	2	2
1438_727_155	HAR4	2	3	4	4	1	1	2	2	4	4	2	3	3	3	3	3	2	2	1	2	1	3	1	2	1	4	4	4	2	2	2	2	3	3	4	4	2	2	2	4	1	1	2	2	4	4	2	2
1438_727_156	HAR4	2	2	1	4	1	1	1	2	1	4	2	3	3	4	3	3	4	4	2	2	1	1	1	1	4	4	4	4	2	2	2	2	3	3	4	4	1	1	2	2	1	1	1	2	3	4	2	2
1438_727_157	HAR4	2	2	4	4	1	3	2	2	1	4	2	3	3	3	3	4	2	4	2	2	1	1	2	2	1	1	4	4	2	4	2	4	3	3	4	4	1	2	2	4	1	1	1	2	4	4	2	4
1438_727_158	HAR4	0	0	4	4	1	1	2	2	4	4	0	0	0	0	3	4	4	4	2	2	0	0	0	0	1	1	2	4	2	2	2	2	3	3	4	4	1	1	2	4	1	4	1	1	3	3	2	4
1438_727_159	HAR4	2	2	1	4	1	3	2	2	1	4	3	3	4	4	3	3	2	4	2	2	1	3	1	1	4	4	2	2	2	4	2	2	3	3	2	4	1	1	2	2	1	1	2	2	4	4	2	4
1438_727_160	HAR4	2	3	4	4	1	1	2	2	1	4	3	3	4	4	3	3	2	4	1	1	1	1	1	1	4	4	2	4	2	4	2	4	3	4	2	2	1	1	2	4	1	1	1	2	3	4	2	2
1438_727_161	HAR4	2	3	4	4	1	1	1	2	4	4	2	3	4	4	3	3	4	4	1	2	1	1	1	2	1	1	2	4	2	2	2	4	3	3	2	4	2	2	2	2	1	1	1	2	4	4	2	2
1438_727_162	HAR4	2	3	4	4	1	1	2	2	4	4	0	0	3	4	3	3	2	4	2	2	0	0	2	2	1	1	4	4	2	2	2	2	3	3	2	2	1	1	2	4	1	1	1	2	4	4	2	2
1438_727_163	HAR4	2	3	4	4	1	3	2	2	4	4	3	3	3	4	4	4	2	2	2	2	1	1	1	2	1	4	4	4	2	4	2	2	3	3	4	4	1	1	2	4	1	1	1	2	4	4	2	2
1438_727_164	HAR4	2	3	4	4	1	1	2	2	1	4	2	3	3	4	4	4	2	4	2	2	1	1	1	2	1	4	4	4	2	2	2	2	3	3	4	4	1	1	2	2	1	1	1	2	4	4	2	2
1438_727_165	HAR4	3	3	4	4	1	3	2	2	4	4	2	3	3	3	3	3	2	4	2	2	1	3	1	2	1	4	4	4	2	4	2	2	3	3	2	4	1	1	4	4	1	1	2	2	4	4	2	2
1438_727_166	HAR4	2	3	4	4	1	1	2	2	0	0	2	3	4	4	3	4	4	4	1	2	1	3	1	2	1	4	2	4	2	2	2	2	3	3	4	4	1	1	2	4	1	1	1	2	4	4	2	2
1438_727_167	HAR4	2	3	4	4	1	3	2	2	4	4	2	3	4	4	4	4	2	4	1	2	3	3	1	1	4	4	2	4	2	2	2	2	3	3	4	4	1	2	4	4	1	1	2	2	3	4	2	2
1438_727_168	HAR4	3	3	4	4	1	3	2	2	4	4	2	3	0	0	4	4	2	4	2	2	1	3	1	2	1	1	2	4	2	2	2	2	3	3	2	4	1	1	2	4	1	1	2	2	3	4	2	2
1438_727_169	HAR4	2	2	4	4	1	1	2	2	1	4	3	3	3	3	4	4	2	4	2	2	1	3	2	2	1	1	4	4	2	2	2	2	3	3	2	4	1	1	2	2	1	1	1	1	4	4	2	4
1438_727_170	HAR4	2	3	4	4	1	3	2	2	1	4	2	3	4	4	4	4	4	4	2	2	1	1	1	2	1	4	4	4	2	2	2	4	4	4	2	4	1	2	2	2	1	1	2	2	4	4	2	2
1438_727_171	HAR4	2	2	4	4	1	3	1	2	4	4	3	3	3	4	4	4	4	4	1	2	1	1	1	1	1	4	4	4	2	2	2	2	3	3	2	4	1	2	2	4	1	1	1	2	3	4	2	2
1438_727_172	HAR4	2	2	4	4	1	1	2	2	1	4	2	3	4	4	3	4	2	4	2	2	1	3	1	1	1	1	4	4	2	4	2	2	3	3	4	4	1	1	2	4	1	1	1	2	4	4	2	2
1438_727_173	HAR4	2	3	4	4	1	1	1	2	1	4	2	2	3	4	3	4	2	4	0	0	1	3	2	2	1	1	2	2	2	4	2	2	3	3	4	4	2	2	4	4	1	1	2	2	4	4	2	2
1438_727_174	HAR4	2	3	4	4	1	1	2	2	1	1	3	3	4	4	3	4	2	4	2	2	1	3	1	1	1	4	2	4	2	2	2	4	3	3	4	4	1	2	2	2	1	1	2	2	4	4	2	2
1438_727_175	HAR4	2	2	4	4	1	1	2	2	1	4	2	2	3	4	3	3	2	2	1	2	1	1	1	2	1	1	4	4	2	2	2	2	3	3	2	4	1	1	2	2	1	4	2	2	3	4	2	4
1438_727_176	HAR4	2	3	4	4	1	3	2	2	4	4	2	2	4	4	3	3	4	4	1	2	1	1	1	2	1	1	2	4	2	4	2	2	3	3	2	4	0	0	2	4	1	1	1	1	4	4	2	2
1438_727_177	HAR4	3	3	4	4	1	3	2	2	1	4	2	2	4	4	4	4	4	4	0	0	1	1	2	2	1	1	4	4	2	2	2	2	3	3	2	4	2	2	2	4	1	1	1	2	3	4	2	2
1438_727_178	HAR4	2	2	4	4	1	1	2	2	4	4	2	3	3	4	3	4	2	4	1	2	1	1	1	2	1	1	2	4	2	4	2	4	3	3	4	4	1	2	2	2	1	4	2	2	3	4	2	2
1438_727_179	HAR4	3	3	4	4	1	1	2	2	1	4	2	3	3	3	3	4	4	4	2	2	1	1	1	1	1	1	4	4	2	2	2	4	3	3	4	4	1	2	2	4	1	1	2	2	4	4	2	2
1438_727_180	HAR4	2	2	1	4	1	1	2	2	4	4	2	2	3	4	3	4	2	4	1	1	1	3	2	2	1	1	4	4	2	2	2	2	3	4	4	4	1	2	2	4	1	1	2	2	3	4	2	2
1438_727_181	HAR4	3	3	4	4	1	1	2	2	1	4	2	2	3	4	3	4	2	4	2	2	0	0	1	2	1	4	4	4	2	4	2	4	3	4	2	4	1	1	2	2	1	1	1	2	4	4	2	4
1438_727_182	HAR4	2	2	4	4	1	1	2	2	4	4	3	3	3	3	3	3	2	2	1	2	1	3	1	2	1	1	4	4	4	4	2	2	3	3	2	2	1	1	4	4	1	1	2	2	3	4	2	2
1438_727_183	HAR4	2	3	4	4	1	3	2	2	4	4	2	2	3	4	3	4	2	4	1	1	1	3	1	2	1	1	2	4	2	4	2	2	3	3	4	4	1	2	2	2	1	1	1	1	4	4	2	2
1438_727_184	HAR4	2	3	4	4	3	3	1	2	1	4	2	3	3	3	3	3	2	4	1	2	1	3	1	1	1	1	4	4	2	4	2	2	3	3	2	2	1	2	4	4	1	1	1	2	4	4	2	2
1438_727_185	HAR4	3	3	4	4	1	1	2	2	4	4	2	2	4	4	3	3	2	4	2	2	1	3	1	2	1	1	2	4	4	4	2	4	3	3	4	4	1	2	2	4	1	1	1	1	4	4	2	2
1438_727_186	HAR4	2	3	4	4	1	1	1	2	1	4	2	2	4	4	3	4	2	4	2	2	1	3	1	2	1	1	2	2	2	2	2	2	3	3	4	4	1	1	4	4	1	1	1	2	3	4	2	4
1438_727_187	HAR4	2	2	4	4	1	1	2	2	1	4	3	3	4	4	3	4	2	2	2	2	1	1	1	1	1	1	4	4	2	2	2	2	3	3	4	4	1	1	2	4	1	1	1	1	3	4	2	4
1438_727_188	HAR4	3	3	4	4	1	1	2	2	4	4	2	3	4	4	3	4	2	4	2	2	1	1	1	2	1	4	2	4	2	4	2	4	3	3	2	4	2	2	4	4	1	1	2	2	3	4	2	2
1438_748_189	HAR4	2	2	4	4	1	1	2	2	4	4	2	2	4	4	4	4	4	4	2	2	1	3	1	2	1	4	2	2	2	2	2	2	3	3	4	4	1	2	4	4	1	1	1	2	4	4	2	2
1438_748_190	HAR4	2	3	4	4	1	1	2	2	1	4	3	3	0	0	3	3	2	4	1	2	1	1	1	2	1	1	2	4	2	4	2	2	3	3	4	4	1	1	2	4	1	1	2	2	4	4	2	4
1438_748_191	HAR4	2	2	4	4	1	1	2	2	1	4	2	2	3	4	3	4	2	4	2	2	1	3	0	0	0	0	4	4	2	4	2	2	3	3	4	4	1	1	2	4	1	1	1	2	4	4	2	2
1438_748_192	HAR4	3	3	4	4	1	1	1	1	4	4	2	2	3	4	4	4	4	4	1	2	1	1	1	1	1	4	2	2	2	4	2	2	3	3	4	4	1	2	4	4	1	1	1	2	4	4	2	4
1438_748_193	HAR4	2	2	4	4	3	3	2	2	1	4	2	2	3	4	3	3	2	2	1	2	3	3	1	2	1	4	4	4	2	4	2	4	3	4	2	4	1	1	2	4	1	1	0	0	4	4	2	2
1438_748_194	HAR4	2	2	1	4	1	1	2	2	1	4	2	2	3	4	3	3	2	2	2	2	1	1	1	2	1	4	2	4	2	4	2	2	3	3	2	4	1	2	2	2	1	1	1	2	3	4	4	4
1438_748_195	HAR4	2	2	4	4	1	3	2	2	4	4	2	3	4	4	3	4	2	4	1	2	1	3	2	2	4	4	2	4	2	2	2	2	3	3	4	4	1	1	2	4	1	1	2	2	4	4	2	2
1438_748_196	HAR4	2	2	4	4	1	1	2	2	4	4	2	2	4	4	3	4	2	2	2	2	1	1	0	0	1	1	4	4	2	4	2	2	0	0	0	0	1	1	0	0	1	1	1	2	4	4	2	4
1438_748_197	HAR4	3	3	4	4	1	3	1	2	4	4	2	3	3	4	3	4	2	4	2	2	1	3	1	1	1	1	4	4	4	4	2	4	3	4	4	4	1	1	2	4	1	1	2	2	3	4	2	4
1438_748_198	HAR4	2	2	4	4	1	3	2	2	4	4	2	3	3	4	3	4	2	2	1	2	1	1	1	1	1	4	2	4	2	4	2	2	3	3	2	4	1	1	2	4	1	1	1	2	3	4	2	2
1438_748_199	HAR4	2	3	4	4	1	1	2	2	1	1	3	3	3	4	4	4	4	4	2	2	1	1	2	2	1	1	2	4	2	4	2	2	3	3	4	4	1	1	2	2	1	1	1	1	4	4	2	4
1438_748_200	HAR4	3	3	4	4	0	0	2	2	4	4	2	3	3	3	4	4	2	4	2	2	1	1	1	2	1	4	4	4	2	2	2	2	3	3	0	0	1	1	0	0	1	1	0	0	4	4	2	2
1438_726_1	LYS	2	3	4	4	1	1	2	2	4	4	2	3	4	4	3	3	2	4	2	2	1	3	1	1	1	4	4	4	2	4	2	2	3	3	4	4	1	1	2	4	1	1	1	2	4	4	2	2
1438_726_10	LYS	2	3	4	4	1	1	2	2	4	4	2	2	3	4	3	3	2	2	1	2	1	1	2	2	1	4	2	4	2	2	2	2	3	3	2	4	1	1	2	4	1	1	2	2	3	4	2	2
1438_726_11	LYS	2	2	4	4	1	1	2	2	4	4	2	2	4	4	3	3	2	4	1	1	1	3	1	2	1	1	4	4	4	4	2	4	3	4	2	2	2	2	2	2	1	1	2	2	4	4	2	2
1438_726_12	LYS	3	3	4	4	1	3	1	1	4	4	2	3	3	3	3	4	4	4	1	2	1	3	1	2	1	1	4	4	2	2	2	2	3	3	4	4	1	2	2	4	1	1	2	2	3	4	2	2
1438_726_13	LYS	2	3	4	4	1	1	2	2	1	4	2	3	4	4	4	4	4	4	1	2	1	1	1	2	1	1	4	4	2	4	2	4	3	3	4	4	1	1	2	4	1	1	2	2	4	4	2	2
1438_726_14	LYS	2	3	4	4	1	3	2	2	4	4	2	3	4	4	3	4	4	4	2	2	1	3	1	2	1	1	2	4	2	4	0	0	3	3	2	2	1	1	2	4	1	1	2	2	4	4	2	2
1438_726_15	LYS	2	3	1	4	1	1	2	2	1	4	2	3	4	4	3	3	2	2	1	1	1	3	1	1	1	1	4	4	2	2	2	4	3	3	2	4	2	2	2	2	1	1	1	2	4	4	2	2
1438_726_16	LYS	2	3	1	4	1	1	1	2	1	4	2	3	4	4	3	3	2	4	1	2	1	3	1	2	1	4	2	4	2	2	2	2	3	3	2	4	1	2	2	4	1	1	2	2	4	4	2	2
1438_726_17	LYS	2	2	4	4	1	1	2	2	1	4	3	3	3	3	3	3	2	4	2	2	1	1	1	1	1	1	2	4	2	2	2	2	3	3	2	4	1	2	2	4	1	1	1	2	3	4	2	2
1438_726_18	LYS	2	2	4	4	1	1	0	0	1	4	2	3	4	4	0	0	2	4	1	2	1	3	1	1	1	4	4	4	0	0	2	2	3	3	2	4	1	1	2	2	1	1	2	2	3	4	2	2
1438_726_19	LYS	2	3	4	4	1	3	2	2	1	4	2	2	4	4	3	4	2	2	2	2	3	3	1	1	1	1	4	4	2	2	2	2	3	3	2	4	1	1	2	2	1	1	1	1	4	4	4	4
1438_726_2	LYS	2	3	4	4	1	1	2	2	1	4	2	3	3	3	4	4	2	4	1	2	1	3	1	2	1	1	2	4	2	4	2	2	3	3	2	4	1	1	4	4	1	1	2	2	3	4	2	2
1438_726_20	LYS	2	3	4	4	1	1	2	2	4	4	0	0	0	0	4	4	2	4	0	0	0	0	1	2	1	1	4	4	2	4	2	4	3	3	4	4	1	1	2	4	1	1	2	2	4	4	2	2
1438_726_21	LYS	2	3	4	4	1	3	2	2	1	4	0	0	3	4	3	4	2	4	1	2	1	1	1	2	1	4	2	4	2	4	2	2	3	3	2	2	1	1	2	4	1	1	2	2	4	4	2	2
1438_726_22	LYS	2	2	4	4	0	0	2	2	4	4	3	3	3	4	3	4	4	4	1	2	3	3	1	1	1	1	4	4	2	2	2	2	3	3	4	4	1	1	2	4	1	1	1	1	4	4	2	4
1438_726_23	LYS	2	3	4	4	1	1	2	2	1	4	3	3	4	4	3	3	4	4	1	2	3	3	1	1	1	4	2	2	2	4	2	4	3	3	4	4	1	1	4	4	1	1	2	2	4	4	2	2
1438_726_24	LYS	2	3	4	4	1	1	2	2	4	4	2	2	3	4	3	3	2	2	1	2	1	1	2	2	1	1	4	4	2	2	2	4	3	4	2	4	1	1	2	4	1	4	2	2	4	4	2	4
1438_726_25	LYS	2	3	4	4	1	3	2	2	1	1	2	2	4	4	3	4	2	4	2	2	1	1	1	1	1	4	2	4	2	4	4	4	3	3	4	4	1	1	4	4	1	1	1	2	3	4	2	2
1438_726_26	LYS	2	3	1	4	1	1	2	2	1	4	3	3	3	4	3	4	2	4	1	2	1	1	1	2	1	1	2	4	2	2	2	2	3	3	4	4	1	1	2	2	1	4	2	2	3	4	2	4
1438_726_27	LYS	2	2	4	4	1	1	2	2	1	4	2	3	3	4	4	4	2	4	1	2	1	1	1	1	1	1	2	4	2	2	2	2	3	4	4	4	1	1	2	2	1	1	1	2	4	4	2	2
1438_726_28	LYS	2	3	4	4	1	1	2	2	4	4	3	3	3	4	3	4	2	4	1	2	1	1	2	2	1	4	4	4	2	2	2	2	3	3	4	4	1	2	2	4	1	1	1	2	4	4	2	2
1438_726_29	LYS	2	3	4	4	1	1	2	2	1	1	2	3	3	4	4	4	2	4	2	2	3	3	2	2	1	1	0	0	2	4	2	2	3	3	2	4	1	2	2	4	1	1	2	2	4	4	2	2
1438_726_3	LYS	2	2	1	4	1	1	2	2	4	4	2	3	3	4	3	3	2	4	1	2	1	3	2	2	1	1	4	4	2	2	2	2	3	4	4	4	1	2	2	4	1	1	2	2	3	4	2	4
1438_726_30	LYS	2	2	4	4	1	1	2	2	4	4	2	2	3	4	3	4	4	4	2	2	1	1	1	2	1	1	4	4	2	2	2	2	3	3	2	4	1	1	2	4	1	4	1	2	4	4	2	2
1438_726_31	LYS	3	3	4	4	1	1	2	2	1	1	2	3	4	4	3	3	4	4	1	2	1	1	2	2	1	1	4	4	2	2	2	2	3	3	2	2	1	1	4	4	1	1	2	2	4	4	2	2
1438_726_32	LYS	2	3	1	1	1	1	2	2	4	4	2	2	3	4	3	3	2	2	2	2	1	3	2	2	1	4	2	4	2	2	2	2	3	3	4	4	1	1	2	2	1	1	2	2	4	4	2	2
1438_726_33	LYS	3	3	4	4	1	1	2	2	4	4	2	3	3	3	3	4	2	4	2	2	1	1	1	2	1	4	4	4	2	2	2	2	3	3	4	4	1	2	2	2	1	1	2	2	4	4	2	2
1438_726_34	LYS	2	2	1	4	3	3	2	2	4	4	3	3	3	4	3	4	2	4	2	2	1	1	1	1	4	4	4	4	2	2	2	4	3	3	4	4	1	1	2	4	1	1	1	2	3	4	2	2
1438_726_35	LYS	2	2	4	4	1	1	2	2	4	4	2	3	3	4	3	4	4	4	1	2	1	3	1	2	1	4	4	4	2	4	2	2	3	3	2	4	1	2	2	4	1	1	1	2	3	4	2	2
1438_726_36	LYS	2	2	4	4	1	3	2	2	1	4	3	3	0	0	3	4	2	2	2	2	1	3	2	2	1	1	2	2	2	2	2	2	3	3	4	4	1	1	2	2	1	4	2	2	4	4	2	4
1438_726_37	LYS	2	3	4	4	1	1	2	2	4	4	2	3	3	4	3	3	2	4	2	2	1	3	1	1	1	4	2	4	2	2	2	2	3	3	2	4	1	1	4	4	1	4	2	2	4	4	2	2
1438_726_38	LYS	2	3	4	4	1	3	2	2	1	1	3	3	3	4	3	4	2	2	1	2	1	1	1	2	1	1	2	4	2	4	2	2	3	3	4	4	1	2	2	4	1	4	1	2	4	4	2	2
1438_726_39	LYS	2	2	4	4	1	3	2	2	4	4	2	3	3	4	4	4	4	4	1	2	1	1	1	1	1	1	4	4	2	4	2	4	3	3	2	2	1	2	4	4	1	1	1	2	4	4	2	2
1438_726_4	LYS	2	2	4	4	1	3	2	2	4	4	2	2	3	3	3	4	4	4	2	2	1	3	1	2	1	1	2	4	2	2	2	2	3	3	2	4	1	2	2	4	1	1	1	1	4	4	2	2
1438_726_40	LYS	2	3	4	4	1	1	2	2	4	4	2	3	3	4	4	4	4	4	1	1	1	3	1	1	1	1	4	4	2	2	2	2	3	3	2	4	1	2	2	2	1	4	2	2	4	4	2	2
1438_726_41	LYS	3	3	4	4	1	1	2	2	4	4	2	3	4	4	3	4	4	4	1	2	1	1	1	2	1	1	2	2	2	4	2	2	3	3	2	4	1	2	2	4	1	1	0	0	3	4	2	2
1438_726_42	LYS	2	2	4	4	1	1	0	0	4	4	3	3	3	3	3	3	4	4	2	2	1	1	1	2	1	4	2	4	2	2	2	2	3	4	2	4	1	2	2	4	1	1	1	1	4	4	2	2
1438_726_43	LYS	2	2	4	4	1	3	1	2	1	1	3	3	3	4	3	3	2	2	1	1	3	3	1	1	1	1	2	4	2	2	2	2	3	3	2	4	1	2	4	4	1	1	2	2	3	4	2	2
1438_726_44	LYS	2	2	4	4	1	1	2	2	4	4	2	3	4	4	3	3	2	2	2	2	1	1	1	2	1	4	2	4	4	4	2	4	3	3	2	4	1	1	2	2	1	1	1	2	4	4	2	2
1438_726_45	LYS	2	3	4	4	0	0	2	2	4	4	2	2	4	4	3	3	4	4	2	2	1	3	2	2	1	4	2	4	2	2	2	2	3	3	4	4	1	2	2	2	1	1	1	2	4	4	2	2
1438_726_46	LYS	2	3	4	4	1	1	2	2	4	4	2	3	4	4	3	4	2	4	1	2	1	3	1	1	1	4	2	4	2	2	2	2	3	3	2	4	1	1	4	4	1	1	2	2	4	4	2	2
1438_726_47	LYS	2	3	1	4	1	3	2	2	4	4	2	2	3	4	3	3	4	4	2	2	1	3	1	2	1	4	4	4	2	2	2	4	3	3	4	4	1	2	2	2	1	1	2	2	4	4	4	4
1438_726_48	LYS	3	3	4	4	1	1	0	0	4	4	2	3	3	4	3	3	4	4	2	2	1	3	1	1	4	4	2	4	0	0	2	2	3	4	4	4	1	2	2	2	1	1	2	2	4	4	2	2
1438_726_49	LYS	2	3	4	4	1	1	2	2	4	4	2	2	3	4	4	4	2	4	1	2	1	1	1	2	4	4	4	4	2	4	2	2	3	3	4	4	1	2	4	4	1	4	2	2	4	4	2	4
1438_726_5	LYS	2	3	4	4	1	1	2	2	1	4	3	3	3	4	4	4	2	4	2	2	1	1	1	2	1	4	4	4	2	2	2	2	3	3	2	2	1	1	2	4	1	1	2	2	4	4	2	2
1438_726_50	LYS	2	2	1	4	1	1	2	2	1	4	3	3	3	4	3	4	2	4	2	2	1	3	1	1	1	1	2	4	2	2	2	2	3	3	4	4	1	1	4	4	1	1	2	2	4	4	2	2
1438_726_51	LYS	3	3	4	4	1	1	1	2	1	4	2	2	3	3	4	4	0	0	1	2	1	3	2	2	1	1	4	4	2	2	2	2	3	3	4	4	1	1	2	2	1	4	1	2	4	4	2	2
1438_726_52	LYS	2	3	4	4	1	1	0	0	1	4	2	3	3	4	0	0	2	4	1	1	1	3	2	2	1	1	4	4	0	0	0	0	3	3	2	4	1	2	2	4	1	1	2	2	4	4	2	2
1438_726_53	LYS	2	3	4	4	1	3	2	2	1	1	2	2	3	4	3	3	4	4	2	2	1	1	2	2	1	1	2	4	2	2	2	2	3	3	4	4	1	2	2	2	1	1	2	2	4	4	2	2
1438_726_54	LYS	2	2	1	4	1	3	2	2	1	4	3	3	4	4	0	0	4	4	1	2	0	0	1	1	1	1	4	4	2	2	2	2	3	3	2	4	1	2	2	4	1	1	2	2	4	4	2	2
1438_726_55	LYS	2	2	4	4	1	1	2	2	4	4	3	3	3	4	3	4	2	2	2	2	1	3	1	2	1	1	2	4	2	2	2	2	3	3	2	4	1	2	2	4	1	1	2	2	3	4	2	2
1438_726_56	LYS	2	2	4	4	1	3	2	2	1	4	3	3	0	0	3	4	2	4	2	2	1	1	1	2	1	4	4	4	2	2	2	2	3	3	4	4	1	1	2	2	1	1	1	2	4	4	2	4
1438_726_57	LYS	2	2	4	4	1	1	2	2	4	4	2	3	3	4	3	4	2	4	2	2	3	3	1	2	1	1	2	4	2	4	2	4	3	3	2	2	1	2	2	2	1	4	2	2	3	4	2	2
1438_726_58	LYS	2	3	0	0	1	1	2	2	4	4	3	3	3	4	0	0	0	0	1	2	1	1	1	1	1	1	0	0	0	0	2	2	3	3	2	4	0	0	4	4	1	1	2	2	4	4	0	0
1438_726_59	LYS	2	2	4	4	1	3	2	2	1	4	2	2	3	3	3	4	2	4	1	2	1	1	1	2	1	1	2	2	2	4	2	2	3	4	2	2	1	2	2	4	1	1	2	2	3	4	2	4
1438_726_6	LYS	2	3	4	4	1	3	1	2	1	1	2	3	4	4	3	4	4	4	2	2	1	3	1	2	1	1	2	4	2	2	2	4	3	3	2	4	2	2	2	4	1	1	2	2	3	4	2	2
1438_726_60	LYS	0	0	4	4	1	3	2	2	4	4	0	0	0	0	4	4	2	4	0	0	0	0	0	0	1	1	4	4	2	2	2	2	3	3	2	4	1	2	2	2	1	1	2	2	0	0	2	2
1438_726_61	LYS	2	2	4	4	1	3	2	2	4	4	2	3	4	4	3	3	2	4	2	2	1	3	2	2	1	1	2	4	2	2	2	2	3	3	2	4	1	1	2	2	1	4	2	2	4	4	2	2
1438_726_62	LYS	3	3	4	4	1	1	2	2	4	4	3	3	3	4	3	4	2	2	1	2	1	1	1	2	1	1	2	4	2	2	2	2	3	3	2	4	1	1	2	4	1	1	1	2	4	4	2	2
1438_726_63	LYS	2	2	1	4	1	1	2	2	1	4	2	2	3	4	4	4	4	4	1	2	1	1	1	1	1	4	4	4	2	2	2	2	3	4	2	4	1	2	2	4	1	1	1	2	4	4	2	2
1438_726_64	LYS	2	3	4	4	1	1	2	2	4	4	2	2	3	4	4	4	2	4	1	2	1	1	1	1	1	4	4	4	2	2	2	2	3	4	4	4	2	2	2	4	1	1	1	2	4	4	2	4
1438_726_65	LYS	2	3	4	4	1	1	2	2	4	4	3	3	4	4	4	4	4	4	2	2	1	3	2	2	1	1	2	4	2	2	2	2	3	3	4	4	2	2	2	2	1	1	2	2	3	4	2	2
1438_726_66	LYS	2	3	4	4	1	3	2	2	4	4	2	3	3	4	3	4	2	2	1	2	1	1	1	2	1	4	4	4	2	2	2	2	3	3	2	4	0	0	2	4	1	4	2	2	4	4	2	2
1438_726_67	LYS	2	2	1	4	1	3	2	2	4	4	2	3	4	4	3	4	4	4	2	2	3	3	1	2	1	1	4	4	2	4	2	2	3	3	4	4	1	1	2	2	1	1	1	2	3	4	2	2
1438_726_68	LYS	3	3	4	4	1	1	2	2	1	4	2	3	3	4	4	4	4	4	2	2	1	1	1	1	1	4	2	4	2	2	2	2	3	3	2	4	1	1	2	2	1	1	2	2	4	4	2	4
1438_726_69	LYS	2	2	4	4	1	3	2	2	4	4	2	3	4	4	4	4	4	4	1	2	1	1	1	2	1	4	4	4	2	2	2	2	3	3	2	4	1	1	2	4	1	1	2	2	4	4	4	4
1438_726_7	LYS	2	3	4	4	1	3	2	2	4	4	2	3	4	4	3	4	4	4	1	2	1	3	2	2	1	1	4	4	2	2	2	2	3	3	4	4	1	2	4	4	1	1	1	2	4	4	2	2
1438_726_70	LYS	2	2	4	4	1	1	2	2	1	4	2	3	3	4	3	4	4	4	1	2	1	1	1	1	1	1	4	4	2	2	2	4	3	3	4	4	1	2	2	2	1	1	2	2	3	4	2	4
1438_726_71	LYS	2	2	4	4	1	3	2	2	4	4	2	2	3	3	4	4	2	4	2	2	1	3	1	2	1	1	2	4	2	2	2	4	3	3	2	4	1	1	2	4	1	1	1	2	4	4	2	4
1438_726_72	LYS	2	3	4	4	1	1	2	2	4	4	2	3	3	4	3	4	4	4	2	2	1	3	1	2	0	0	4	4	2	2	2	2	4	4	4	4	1	2	2	2	1	1	1	2	3	3	2	2
1438_726_73	LYS	2	2	4	4	1	3	2	2	4	4	3	3	3	4	3	3	0	0	2	2	1	1	2	2	1	1	4	4	2	2	2	2	3	3	4	4	1	1	2	2	1	1	2	2	3	3	2	2
1438_726_74	LYS	2	3	4	4	1	3	1	1	4	4	3	3	3	4	3	4	2	4	2	2	3	3	1	1	1	1	4	4	2	2	2	2	3	3	2	4	1	1	2	4	1	1	2	2	4	4	2	2
1438_726_75	LYS	2	2	4	4	1	1	1	2	4	4	3	3	3	4	4	4	2	2	1	2	1	1	2	2	1	1	4	4	2	2	2	2	3	4	2	4	1	1	2	2	1	1	2	2	4	4	2	4
1438_726_76	LYS	3	3	4	4	0	0	2	2	4	4	2	3	4	4	3	4	2	4	2	2	1	1	1	1	1	1	4	4	2	2	4	4	3	3	4	4	1	1	2	2	1	1	1	2	3	4	2	4
1438_726_77	LYS	2	3	1	4	1	1	2	2	1	4	2	2	3	4	4	4	2	4	2	2	1	3	1	2	1	1	2	4	2	2	2	2	3	3	4	4	1	1	2	2	1	1	1	2	4	4	2	4
1438_726_78	LYS	2	3	4	4	1	3	1	2	4	4	2	3	3	4	3	4	2	4	2	2	1	3	1	1	1	1	4	4	2	2	2	2	3	4	2	4	1	2	2	4	1	1	2	2	4	4	2	2
1438_726_79	LYS	3	3	4	4	1	1	2	2	4	4	2	3	3	4	3	3	2	4	2	2	1	1	1	1	1	1	2	4	2	4	2	4	3	3	2	4	1	1	2	2	1	1	1	2	4	4	2	2
1438_726_8	LYS	2	2	4	4	1	1	1	2	4	4	2	3	3	4	3	4	4	4	2	2	1	3	1	2	1	4	0	0	2	4	2	2	3	3	2	2	1	2	2	4	1	1	1	2	4	4	2	2
1438_726_80	LYS	3	3	4	4	1	1	2	2	4	4	3	3	4	4	4	4	2	2	1	2	1	3	1	2	1	4	2	4	2	4	2	2	3	3	2	4	1	1	2	4	1	1	2	2	4	4	2	2
1438_726_81	LYS	2	2	4	4	1	1	2	2	4	4	2	3	4	4	3	4	4	4	1	2	1	1	2	2	1	1	4	4	2	2	2	4	3	3	4	4	1	1	2	4	1	1	1	2	4	4	2	2
1438_726_82	LYS	2	3	4	4	1	1	2	2	1	4	2	3	3	3	4	4	2	4	2	2	1	1	1	2	1	4	2	2	4	4	2	4	3	3	4	4	1	1	2	4	1	1	1	2	4	4	2	4
1438_726_83	LYS	2	2	4	4	1	1	2	2	4	4	2	3	3	4	3	3	2	4	1	1	1	1	1	2	1	4	2	2	2	2	2	2	3	4	2	4	1	2	4	4	1	1	2	2	4	4	2	2
1438_726_84	LYS	2	2	4	4	1	1	2	2	4	4	3	3	3	3	4	4	2	2	1	2	1	3	1	2	1	1	2	2	2	4	2	2	3	3	4	4	1	2	2	4	1	1	2	2	4	4	2	2
1438_726_85	LYS	2	3	1	4	1	3	2	2	1	4	2	3	3	4	3	3	2	4	1	2	1	3	2	2	1	1	4	4	2	2	2	4	3	3	2	2	1	2	2	4	1	1	2	2	4	4	2	2
1438_726_86	LYS	2	3	4	4	1	1	2	2	4	4	3	3	3	4	3	4	2	4	1	2	3	3	1	2	1	1	4	4	2	4	2	2	3	3	2	4	1	1	4	4	1	4	2	2	4	4	2	2
1438_726_87	LYS	3	3	4	4	1	1	2	2	4	4	2	3	4	4	3	4	2	4	2	2	1	3	1	2	1	1	4	4	2	2	2	4	3	3	4	4	1	2	2	4	1	1	1	2	4	4	2	2
1438_726_88	LYS	2	2	4	4	1	3	2	2	4	4	2	3	3	4	3	4	2	2	1	2	1	1	1	1	1	1	2	4	2	4	2	2	3	3	4	4	1	1	4	4	1	1	2	2	4	4	2	4
1438_726_89	LYS	2	2	4	4	1	3	0	0	4	4	3	3	3	3	3	3	4	4	0	0	0	0	1	2	1	1	4	4	2	2	2	4	3	3	4	4	1	1	2	4	1	1	1	2	4	4	2	2
1438_726_9	LYS	2	3	4	4	1	1	2	2	1	4	2	3	4	4	3	4	2	4	2	2	0	0	1	2	1	4	2	4	2	2	2	2	3	3	4	4	1	1	4	4	1	1	2	2	4	4	2	2
1438_726_90	LYS	2	3	4	4	1	3	2	2	4	4	2	3	3	4	4	4	2	2	2	2	1	1	1	2	1	1	2	2	4	4	2	2	3	3	2	2	1	2	2	2	1	1	1	2	4	4	2	4
1438_726_91	LYS	2	3	4	4	1	1	2	2	4	4	2	2	3	3	4	4	2	2	1	2	1	3	1	1	1	1	4	4	2	4	2	2	3	3	4	4	1	1	2	4	1	1	1	2	4	4	2	2
1438_726_92	LYS	2	3	4	4	1	3	1	1	4	4	3	3	3	4	3	4	2	2	2	2	1	1	1	2	1	1	2	4	2	2	2	2	3	3	4	4	1	2	2	2	1	1	1	2	4	4	2	2
1438_726_93	LYS	2	3	4	4	1	1	2	2	1	4	2	3	0	0	3	3	4	4	1	2	1	1	2	2	1	4	2	2	4	4	2	4	3	3	2	2	1	2	2	2	1	1	1	2	4	4	2	2
1438_726_94	LYS	2	2	4	4	1	1	1	2	4	4	2	2	3	4	3	3	4	4	2	2	1	1	2	2	1	4	2	4	4	4	2	4	3	3	4	4	1	1	4	4	1	1	1	2	4	4	2	2
1438_727_100	LYS	2	3	4	4	1	1	2	2	4	4	3	3	3	3	3	4	4	4	2	2	1	1	1	1	1	4	4	4	2	2	2	2	3	3	4	4	1	2	2	4	1	1	2	2	4	4	2	2
1438_727_95	LYS	2	3	4	4	1	1	2	2	4	4	2	3	3	3	3	3	4	4	1	2	1	1	1	2	1	4	4	4	2	2	2	2	3	4	2	4	1	2	2	2	1	1	1	2	4	4	2	2
1438_727_96	LYS	2	3	4	4	1	3	2	2	4	4	3	3	3	4	4	4	2	2	2	2	1	1	1	1	1	4	2	2	2	2	2	2	3	3	4	4	1	2	2	4	1	1	1	2	4	4	2	2
1438_727_97	LYS	3	3	1	4	1	3	2	2	4	4	3	3	3	3	3	4	4	4	1	2	1	3	1	2	1	1	4	4	2	2	2	4	3	4	4	4	1	2	2	4	1	4	1	2	4	4	2	4
1438_727_98	LYS	2	2	1	4	1	1	2	2	4	4	2	2	3	4	3	4	2	2	1	2	1	3	2	2	1	4	2	4	2	4	2	2	3	3	2	4	1	2	2	2	1	1	1	2	4	4	2	2
1438_727_99	LYS	2	3	4	4	1	1	2	2	4	4	3	3	3	4	4	4	4	4	1	2	1	1	1	2	1	4	4	4	2	2	2	2	3	3	2	4	1	2	2	2	1	1	0	0	4	4	2	4
1467_751_337	OSL	2	2	4	4	1	3	2	2	4	4	2	2	3	4	3	3	2	4	2	2	1	3	1	1	1	1	4	4	2	4	2	2	3	4	2	4	1	1	2	4	1	1	1	2	3	4	2	4
1467_751_338	OSL	2	3	4	4	1	1	2	2	4	4	3	3	4	4	4	4	2	4	1	2	1	1	2	2	1	1	2	4	2	2	2	2	3	4	4	4	1	1	4	4	1	1	1	2	4	4	2	2
1467_751_339	OSL	2	2	4	4	1	3	1	2	4	4	2	3	4	4	3	4	2	4	1	2	1	3	1	2	1	1	4	4	2	2	2	2	3	3	4	4	1	1	2	2	1	1	2	2	4	4	2	2
1467_751_340	OSL	2	2	1	4	1	3	2	2	1	1	3	3	3	3	4	4	2	4	1	2	1	1	1	1	1	4	4	4	2	2	2	2	3	3	4	4	1	1	2	2	1	1	2	2	4	4	2	4
1467_751_341	OSL	2	3	1	4	1	1	2	2	4	4	2	3	3	4	3	4	4	4	2	2	1	1	1	1	1	4	2	2	2	2	2	2	3	3	2	4	1	1	2	4	1	1	1	2	4	4	2	4
1467_751_342	OSL	2	3	4	4	3	3	2	2	1	4	2	2	3	3	3	4	2	4	2	2	1	1	2	2	1	1	2	2	2	2	2	2	3	3	2	4	1	1	4	4	1	1	1	2	4	4	2	2
1467_751_343	OSL	2	3	4	4	1	1	1	2	4	4	2	3	3	3	4	4	4	4	1	2	1	3	1	2	1	4	2	4	2	2	2	2	3	4	2	4	1	1	4	4	1	4	2	2	4	4	2	2
1467_751_344	OSL	2	2	4	4	1	1	2	2	4	4	2	3	3	4	4	4	2	4	2	2	1	1	2	2	1	4	2	4	2	4	2	2	3	3	4	4	1	1	2	4	1	4	1	1	4	4	2	2
1467_751_345	OSL	2	3	4	4	1	1	2	2	4	4	2	2	3	3	3	4	2	4	2	2	1	3	1	2	1	1	2	4	2	4	2	4	3	3	2	2	1	1	2	4	1	4	2	2	4	4	2	2
1467_751_346	OSL	2	2	1	4	1	1	2	2	1	4	3	3	0	0	4	4	2	4	1	2	3	3	1	2	1	1	4	4	2	2	2	2	3	3	4	4	1	1	2	2	1	1	2	2	4	4	2	4
1467_751_347	OSL	2	3	4	4	3	3	2	2	4	4	2	3	3	3	3	4	4	4	1	2	1	3	1	2	1	1	2	4	4	4	2	4	3	3	4	4	1	1	2	4	1	1	2	2	4	4	2	2
1467_751_348	OSL	2	3	4	4	1	3	2	2	1	4	2	3	4	4	3	3	2	2	0	0	1	1	1	2	1	1	4	4	2	4	2	2	3	4	2	2	1	1	2	2	1	1	2	2	3	4	2	4
1467_751_349	OSL	2	3	4	4	1	1	2	2	4	4	2	3	3	4	3	3	2	4	2	2	1	1	1	1	1	4	2	2	2	2	2	2	3	3	2	2	1	1	4	4	1	1	1	2	4	4	2	4
1467_751_350	OSL	2	3	4	4	1	1	1	2	1	4	2	3	3	4	3	4	2	4	1	1	1	1	1	1	1	1	4	4	2	4	2	2	3	3	2	4	1	1	2	4	1	1	2	2	4	4	2	2
1467_751_351	OSL	2	2	4	4	1	3	2	2	1	1	2	3	4	4	3	4	4	4	2	2	1	3	2	2	1	1	2	4	2	4	2	2	3	4	2	2	1	2	4	4	1	1	2	2	4	4	2	2
1467_751_352	OSL	2	2	1	1	1	3	2	2	1	4	2	3	4	4	3	4	2	2	1	2	1	3	2	2	1	1	2	4	2	2	2	2	3	3	4	4	1	1	2	4	1	1	1	2	4	4	2	2
1467_751_353	OSL	3	3	4	4	1	1	2	2	1	4	2	3	4	4	3	3	4	4	2	2	1	3	2	2	1	1	4	4	2	2	2	2	3	4	2	2	1	1	2	2	1	1	2	2	3	4	2	2
1467_751_354	OSL	2	2	4	4	3	3	2	2	4	4	2	2	4	4	3	3	2	4	1	2	3	3	1	1	1	1	4	4	2	2	2	2	3	3	2	4	1	1	4	4	1	1	2	2	4	4	2	2
1467_751_355	OSL	2	2	4	4	1	1	2	2	4	4	3	3	4	4	3	4	2	4	2	2	1	3	1	2	1	1	2	2	2	2	2	4	3	3	2	4	1	1	2	4	1	1	2	2	4	4	2	2
1467_751_356	OSL	0	0	4	4	1	1	2	2	4	4	0	0	0	0	4	4	4	4	2	2	0	0	1	1	1	4	4	4	2	4	2	2	3	3	4	4	1	1	4	4	1	4	2	2	4	4	2	4
1467_751_357	OSL	2	3	1	4	1	1	2	2	4	4	2	3	3	3	3	3	2	4	1	1	1	3	1	2	1	1	2	4	2	2	2	2	3	3	2	4	1	1	2	4	1	1	1	2	4	4	2	4
1467_751_358	OSL	2	3	4	4	1	1	2	2	1	4	2	2	3	3	4	4	2	4	2	2	1	3	1	2	1	1	2	4	2	2	2	2	3	3	2	4	1	2	2	4	1	1	1	2	4	4	2	2
1467_751_359	OSL	3	3	4	4	1	1	2	2	4	4	3	3	4	4	3	4	4	4	1	2	1	3	1	1	1	1	2	4	2	4	2	2	3	3	2	4	1	1	2	4	1	1	2	2	4	4	2	4
1467_751_360	OSL	2	3	1	4	1	1	2	2	4	4	2	3	3	4	4	4	2	4	2	2	1	3	1	1	1	1	2	2	2	4	2	2	3	4	4	4	1	1	2	2	1	1	2	2	4	4	2	2
1467_751_361	OSL	2	2	4	4	1	1	2	2	4	4	2	3	0	0	3	4	2	2	2	2	0	0	1	1	1	4	2	4	2	2	2	2	3	3	4	4	1	1	2	4	1	4	1	2	4	4	2	4
1467_751_362	OSL	2	2	4	4	3	3	2	2	4	4	3	3	3	4	3	4	2	2	2	2	1	3	2	2	1	1	2	4	2	2	2	2	3	3	4	4	1	1	2	2	1	4	2	2	4	4	2	2
1467_751_363	OSL	3	3	1	1	1	1	1	2	4	4	2	3	4	4	3	3	4	4	1	2	1	1	1	2	1	1	4	4	2	2	2	2	3	3	2	4	1	1	4	4	1	1	1	2	4	4	2	2
1467_751_364	OSL	2	3	4	4	1	1	2	2	1	1	2	3	4	4	3	4	2	2	2	2	1	3	1	1	1	1	2	2	2	4	2	2	3	3	4	4	1	1	2	2	1	1	2	2	3	4	2	4
1467_751_365	OSL	3	3	4	4	1	3	1	2	1	4	2	3	4	4	3	4	4	4	1	2	1	3	1	2	1	1	4	4	2	2	2	2	3	3	2	4	1	2	2	2	1	1	1	1	4	4	2	2
1467_751_366	OSL	2	3	4	4	1	1	2	2	1	4	2	3	3	4	4	4	2	4	1	2	1	1	1	1	1	4	2	4	2	2	2	2	3	3	2	4	1	2	4	4	1	1	1	1	4	4	2	4
1467_751_367	OSL	2	3	1	4	1	1	1	2	4	4	2	2	3	4	3	4	4	4	2	2	1	1	1	2	1	1	2	4	2	4	2	2	3	4	4	4	1	1	2	2	1	1	2	2	4	4	2	2
1467_751_368	OSL	3	3	4	4	1	1	2	2	4	4	2	3	3	4	3	4	2	2	1	2	1	3	1	2	1	1	2	2	2	2	2	2	3	3	4	4	1	1	2	2	1	1	1	1	4	4	2	2
1467_751_369	OSL	2	2	4	4	1	1	2	2	4	4	3	3	3	4	3	4	2	4	1	2	1	3	2	2	1	1	2	4	2	2	2	2	3	3	2	4	1	2	2	4	1	1	1	2	4	4	2	4
1467_751_370	OSL	2	2	4	4	1	1	2	2	4	4	2	2	3	4	3	4	2	4	2	2	1	3	1	1	1	1	4	4	2	4	2	2	3	3	4	4	1	1	2	4	1	1	1	2	4	4	2	2
1467_751_371	OSL	2	3	4	4	1	3	1	2	4	4	3	3	3	3	4	4	2	4	1	2	3	3	1	2	1	4	2	4	2	2	2	2	3	4	4	4	1	1	2	2	1	1	2	2	4	4	2	2
1467_751_372	OSL	3	3	4	4	1	1	2	2	1	4	2	2	3	4	3	4	2	4	1	2	1	3	1	1	1	4	2	4	2	4	2	2	4	4	2	4	1	2	2	4	1	1	1	2	4	4	2	2
1467_751_373	OSL	2	2	4	4	1	1	2	2	4	4	2	2	3	4	3	3	2	4	1	2	1	3	1	1	1	1	2	4	2	2	2	4	3	3	4	4	1	1	2	4	1	1	2	2	4	4	2	2
1467_751_374	OSL	2	2	4	4	1	3	2	2	1	4	2	3	3	4	4	4	2	4	1	1	1	3	1	2	1	4	4	4	2	2	2	2	3	3	2	4	1	1	2	4	1	1	2	2	4	4	2	2
1467_751_375	OSL	2	2	1	4	1	3	2	2	1	4	2	3	3	4	4	4	4	4	1	2	3	3	1	2	1	1	4	4	2	2	2	2	3	3	4	4	1	1	2	2	1	1	1	1	4	4	4	4
1467_751_376	OSL	2	2	4	4	1	1	2	2	4	4	3	3	3	4	4	4	4	4	2	2	1	1	1	1	1	4	2	4	2	4	2	2	3	4	2	4	1	2	4	4	1	1	2	2	4	4	2	4
1467_751_377	OSL	3	3	4	4	1	3	2	2	1	4	3	3	4	4	3	4	2	4	1	1	1	3	1	1	1	1	4	4	2	4	2	2	3	3	2	2	1	2	2	4	1	1	1	2	4	4	2	2
1467_751_378	OSL	2	2	4	4	3	3	2	2	1	4	2	3	3	3	3	4	4	4	2	2	1	1	1	2	4	4	4	4	2	2	2	2	3	3	2	4	1	1	2	4	1	1	2	2	3	4	2	2
1467_751_379	OSL	2	2	4	4	1	1	2	2	4	4	3	3	3	4	4	4	0	0	2	2	1	1	1	2	1	1	2	4	2	2	2	2	3	4	4	4	1	2	2	2	1	1	0	0	4	4	2	4
1467_751_380	OSL	2	3	0	0	1	1	2	2	1	4	2	2	3	4	3	3	0	0	2	2	1	1	1	2	1	1	0	0	2	4	2	2	0	0	2	4	0	0	2	4	1	1	1	2	4	4	0	0
1467_751_381	OSL	2	2	4	4	1	3	2	2	4	4	2	3	3	3	3	4	4	4	1	1	1	1	1	1	1	1	4	4	2	2	2	2	3	3	4	4	1	1	2	4	1	1	2	2	4	4	2	4
1467_751_382	OSL	2	2	1	4	1	3	2	2	4	4	2	3	3	4	3	3	2	2	2	2	3	3	1	2	1	1	2	2	2	2	2	2	3	3	4	4	1	1	2	4	1	1	1	2	4	4	2	2
1467_751_383	OSL	2	3	4	4	1	3	2	2	1	4	3	3	4	4	3	4	2	4	2	2	1	3	2	2	1	1	2	2	2	2	2	2	3	3	2	2	1	1	2	2	1	1	1	1	4	4	2	2
1467_751_384	OSL	2	2	4	4	3	3	2	2	4	4	3	3	3	4	3	4	2	4	1	1	1	1	1	2	1	1	2	2	2	4	2	4	3	3	4	4	1	1	2	4	1	1	2	2	4	4	2	2
1467_751_385	OSL	2	2	4	4	1	1	2	2	4	4	2	2	3	4	3	3	2	4	1	2	1	1	1	2	1	1	2	2	2	2	2	4	3	3	4	4	1	1	4	4	1	1	1	1	4	4	2	2
1467_752_386	OSL	2	3	4	4	1	3	2	2	0	0	3	3	3	4	3	4	2	4	2	2	1	1	1	2	1	1	4	4	2	2	2	4	3	3	0	0	1	1	2	2	1	1	1	2	4	4	2	2
1467_752_387	OSL	2	2	4	4	1	3	2	2	1	1	2	2	3	3	3	3	2	4	1	2	1	1	2	2	1	1	4	4	4	4	2	4	3	4	4	4	1	2	2	2	1	1	1	2	4	4	2	2
1467_752_388	OSL	3	3	4	4	1	1	2	2	0	0	3	3	3	4	3	3	2	4	1	2	3	3	1	2	1	1	4	4	4	4	2	2	3	4	2	2	1	1	2	2	1	1	1	2	4	4	4	4
1467_752_389	OSL	2	2	4	4	1	3	2	2	4	4	2	3	4	4	4	4	2	4	2	2	1	1	1	1	1	1	4	4	2	2	2	2	3	3	4	4	1	1	2	4	1	1	1	2	3	4	2	2
1467_752_390	OSL	3	3	4	4	1	1	1	2	4	4	2	3	3	4	3	4	2	4	2	2	1	1	1	1	1	1	2	4	2	2	2	2	3	3	2	4	1	1	2	4	1	4	2	2	4	4	2	2
1467_752_391	OSL	2	2	4	4	1	1	2	2	1	4	2	2	4	4	4	4	2	2	1	1	1	3	1	2	1	1	2	4	2	2	2	2	3	3	4	4	1	1	2	4	1	1	2	2	4	4	2	4
1467_752_392	OSL	2	2	4	4	1	3	2	2	1	4	2	3	3	3	3	4	4	4	1	2	1	3	1	2	1	1	4	4	2	4	2	4	3	4	2	4	1	1	2	2	1	1	1	2	4	4	2	2
1467_752_393	OSL	3	3	4	4	0	0	0	0	1	4	3	3	4	4	0	0	4	4	1	2	1	1	2	2	1	1	2	4	0	0	0	0	3	4	4	4	1	1	2	2	1	4	0	0	3	4	2	2
1467_752_394	OSL	2	3	4	4	1	1	2	2	4	4	3	3	3	4	3	4	4	4	2	2	1	1	1	1	1	1	4	4	2	2	2	2	3	4	2	2	1	1	2	2	1	1	1	2	4	4	2	2
1467_752_395	OSL	2	3	4	4	1	1	2	2	1	4	2	3	4	4	3	3	4	4	1	1	1	1	1	1	1	1	2	4	4	4	2	4	3	4	2	4	1	1	4	4	1	1	1	2	3	4	4	4
1467_752_396	OSL	3	3	1	4	1	1	2	2	1	4	2	3	4	4	3	4	2	4	1	2	1	1	1	2	1	1	4	4	2	4	2	2	3	3	4	4	1	2	2	2	1	1	2	2	3	4	2	2
1467_752_397	OSL	2	3	4	4	1	1	2	2	4	4	2	3	3	4	3	3	0	0	1	2	3	3	2	2	1	4	4	4	4	4	2	2	3	3	2	4	1	1	2	4	1	1	2	2	4	4	2	2
1467_752_398	OSL	2	3	4	4	1	1	2	2	4	4	0	0	0	0	3	4	2	4	2	2	1	1	1	2	1	1	4	4	2	2	2	2	3	3	2	2	1	2	2	2	1	1	1	2	4	4	2	2
1467_752_399	OSL	2	2	4	4	1	3	2	2	1	4	2	3	3	4	3	4	2	4	1	2	1	1	1	2	1	1	2	4	2	2	2	2	3	3	2	4	1	1	2	4	1	1	1	2	4	4	2	2
1467_752_400	OSL	2	3	4	4	1	3	2	2	1	4	2	3	4	4	3	4	4	4	1	2	1	1	1	1	1	1	2	4	2	2	2	2	3	3	4	4	1	2	2	4	1	1	1	2	3	4	2	4
1467_752_401	OSL	2	2	4	4	1	3	2	2	4	4	2	2	3	3	3	3	0	0	2	2	1	1	2	2	1	4	4	4	2	2	2	2	3	3	4	4	1	1	2	4	1	1	1	2	3	4	2	2
1467_752_402	OSL	2	3	4	4	3	3	2	2	4	4	2	3	0	0	3	4	4	4	1	2	1	1	1	2	1	4	4	4	2	4	2	2	3	4	2	4	1	1	2	4	1	1	1	2	4	4	2	2
1468_752_403	OSL	2	2	1	4	1	3	2	2	1	1	2	2	3	3	4	4	4	4	2	2	1	3	1	1	1	4	2	4	2	2	2	2	3	3	4	4	1	2	2	4	1	1	1	2	4	4	2	2
1468_752_404	OSL	2	2	1	4	1	3	2	2	1	4	3	3	3	4	3	3	4	4	2	2	1	3	2	2	1	1	4	4	2	2	2	2	3	3	4	4	1	1	2	4	1	1	1	2	3	3	2	2
1468_752_405	OSL	2	2	4	4	1	1	2	2	1	4	2	2	3	4	3	4	2	4	2	2	1	1	2	2	1	4	2	4	2	2	2	2	3	3	4	4	1	2	2	4	1	1	1	2	4	4	2	2
1468_752_406	OSL	2	3	4	4	1	3	2	2	1	4	2	3	3	3	3	3	4	4	1	1	1	1	2	2	1	1	2	4	2	4	2	2	3	3	4	4	1	2	2	4	1	1	2	2	3	3	2	4
1468_752_407	OSL	2	3	4	4	1	3	2	2	1	4	2	3	4	4	3	4	2	2	1	1	1	1	1	2	1	1	4	4	2	4	2	2	3	3	2	4	1	1	2	4	0	0	2	2	4	4	2	4
1468_752_408	OSL	3	3	4	4	1	1	2	2	4	4	2	3	4	4	3	4	2	4	2	2	3	3	1	1	1	4	4	4	2	2	2	2	3	4	2	4	1	1	4	4	1	1	2	2	3	4	2	4
1468_752_410	OSL	2	2	4	4	1	1	2	2	4	4	3	3	4	4	0	0	4	4	1	1	1	1	1	1	1	4	2	2	2	2	2	2	3	3	4	4	1	2	2	4	1	1	1	2	3	4	2	2
1468_752_411	OSL	3	3	4	4	1	1	2	2	4	4	2	3	3	3	3	4	2	4	1	1	1	1	1	2	1	4	4	4	2	4	2	2	3	3	4	4	1	2	2	4	1	1	1	2	3	4	2	2
1468_752_412	OSL	2	3	4	4	1	1	2	2	1	1	2	2	4	4	3	4	2	4	2	2	1	1	1	2	1	4	2	4	2	2	2	2	3	3	4	4	1	1	2	4	1	1	1	2	4	4	2	2
1468_752_413	OSL	2	2	4	4	1	1	2	2	4	4	2	3	3	4	3	4	2	2	2	2	1	1	2	2	4	4	4	4	2	2	2	2	3	3	2	4	1	2	2	4	1	4	2	2	4	4	2	2
1468_752_414	OSL	2	3	4	4	1	1	2	2	1	1	2	3	4	4	4	4	2	2	1	2	1	1	1	2	1	4	4	4	2	2	2	4	3	3	2	4	1	2	2	4	1	1	2	2	3	4	2	2
1468_752_415	OSL	2	3	4	4	1	3	2	2	4	4	3	3	3	4	3	4	2	4	2	2	1	1	1	1	1	1	4	4	4	4	2	2	3	3	4	4	1	1	4	4	1	1	2	2	4	4	2	4
1468_752_416	OSL	2	3	4	4	1	1	2	2	4	4	2	3	3	3	3	4	4	4	1	2	1	3	1	2	1	1	4	4	2	2	2	2	3	3	4	4	1	1	2	2	1	1	1	2	4	4	2	4
1468_752_417	OSL	2	2	4	4	1	1	1	2	1	4	3	3	3	4	3	3	4	4	1	2	1	3	1	2	1	1	4	4	2	2	2	2	3	4	2	2	1	1	2	4	1	1	1	2	4	4	2	2
1468_752_418	OSL	3	3	4	4	1	3	2	2	4	4	2	3	4	4	3	4	2	4	2	2	1	3	1	2	1	1	0	0	2	2	2	2	3	3	4	4	1	1	2	2	1	1	2	2	4	4	2	4
1468_752_419	OSL	2	2	4	4	1	3	2	2	1	1	2	3	4	4	3	3	2	2	1	2	1	1	1	2	1	1	4	4	2	2	2	2	3	3	4	4	1	1	2	2	1	1	1	2	3	4	2	2
1468_752_420	OSL	2	3	4	4	1	1	2	2	1	4	0	0	0	0	3	4	2	4	0	0	0	0	1	1	1	1	4	4	2	2	2	2	3	3	4	4	1	1	2	4	1	1	1	2	0	0	2	2
1468_752_421	OSL	2	2	4	4	3	3	2	2	1	4	3	3	3	4	3	4	2	4	2	2	1	3	1	1	1	4	2	4	2	2	2	2	3	3	4	4	1	1	2	4	1	1	1	2	4	4	2	2
1468_752_422	OSL	2	3	4	4	1	1	2	2	4	4	2	3	3	4	3	3	4	4	2	2	1	3	1	2	1	1	4	4	2	4	2	2	3	3	2	4	1	1	2	2	1	1	1	1	4	4	2	2
1468_752_423	OSL	2	3	4	4	1	1	1	2	1	4	3	3	4	4	3	4	2	2	1	2	1	1	2	2	1	1	2	2	2	2	2	2	3	3	4	4	1	1	2	4	1	1	2	2	4	4	2	2
1468_752_424	OSL	2	2	1	4	1	1	2	2	4	4	2	3	3	3	3	4	4	4	2	2	1	1	1	2	1	1	0	0	2	4	2	2	3	3	2	4	1	1	2	4	1	1	1	2	4	4	2	2
1468_752_425	OSL	2	3	4	4	1	3	2	2	4	4	2	3	3	4	3	4	2	4	2	2	1	1	1	2	1	4	2	4	2	2	2	4	3	3	2	2	1	2	4	4	1	1	2	2	4	4	2	2
1468_752_426	OSL	2	2	4	4	1	1	2	2	0	0	2	2	3	3	3	3	4	4	2	2	1	1	1	2	1	1	2	4	2	2	2	2	3	3	0	0	1	1	0	0	1	4	2	2	4	4	2	2
LAND21902-1	LAND1	2	2	4	4	1	3	2	2	4	4	2	2	0	0	4	4	0	0	1	1	1	1	1	1	1	1	2	2	2	2	4	4	0	0	4	4	0	0	2	2	1	1	2	2	4	4	0	0
LAND21902-10	LAND1	2	2	4	4	1	3	2	2	4	4	2	3	4	4	3	4	4	4	1	2	1	1	2	2	1	1	2	4	2	2	4	4	3	3	4	4	1	1	0	0	1	1	2	2	4	4	2	4
LAND21902-12	LAND1	2	2	4	4	0	0	2	2	1	1	2	2	0	0	3	3	4	4	1	2	1	3	2	2	1	1	2	4	2	2	2	4	3	3	4	4	0	0	2	4	1	1	2	2	4	4	2	2
LAND21902-13	LAND1	2	2	4	4	1	3	2	2	4	4	2	2	3	3	3	4	2	4	1	1	1	1	2	2	1	1	2	2	2	2	2	4	3	3	4	4	2	2	2	4	1	4	2	2	4	4	2	2
LAND21902-14	LAND1	2	2	4	4	1	1	2	2	1	4	2	2	3	3	3	4	4	4	2	2	1	1	1	1	1	1	2	2	2	2	2	4	3	3	4	4	1	1	2	4	1	1	2	2	4	4	2	4
LAND21902-15	LAND1	2	2	1	4	1	1	2	2	1	4	2	3	3	4	3	4	4	4	1	2	1	3	1	2	1	1	4	4	2	2	4	4	3	3	2	4	0	0	2	4	1	1	2	2	4	4	2	2
LAND21902-16	LAND1	2	2	4	4	1	3	2	2	4	4	2	3	4	4	4	4	4	4	1	2	1	1	1	1	1	1	2	4	2	2	2	4	3	3	4	4	1	1	2	2	1	4	2	2	4	4	2	2
LAND21902-17	LAND1	2	2	0	0	1	3	2	2	4	4	2	3	3	4	3	4	2	4	2	2	1	1	1	1	1	1	4	4	2	2	4	4	3	3	4	4	1	1	2	4	1	1	2	2	4	4	2	2
LAND21902-18	LAND1	2	2	4	4	1	3	2	2	4	4	2	3	4	4	3	3	4	4	1	2	1	1	2	2	1	1	0	0	2	2	4	4	0	0	4	4	1	1	2	4	1	4	2	2	4	4	2	2
LAND21902-19	LAND1	2	2	4	4	1	1	2	2	4	4	2	2	0	0	3	4	2	4	1	1	1	1	2	2	1	1	2	2	2	2	2	4	3	3	4	4	1	1	4	4	1	1	2	2	4	4	2	2
LAND21902-2	LAND1	2	2	4	4	1	1	2	2	4	4	2	3	3	4	3	4	4	4	1	2	1	3	1	1	1	1	4	4	2	2	4	4	3	3	4	4	2	2	2	2	1	4	2	2	4	4	2	4
LAND21902-20	LAND1	2	2	4	4	1	1	1	2	4	4	2	2	0	0	3	4	4	4	2	2	1	1	2	2	1	1	2	4	2	2	2	4	3	3	4	4	1	1	4	4	1	1	2	2	4	4	2	2
LAND21902-21	LAND1	2	2	4	4	1	1	2	2	1	4	2	2	4	4	3	3	2	4	1	1	1	1	1	2	1	1	4	4	2	2	2	4	3	3	4	4	1	1	2	4	1	1	2	2	4	4	2	2
LAND21902-22	LAND1	2	2	4	4	1	1	2	2	4	4	2	2	3	3	3	4	2	4	2	2	1	1	1	2	1	1	2	2	2	2	2	4	3	3	4	4	1	1	2	4	1	1	2	2	4	4	2	2
LAND21902-23	LAND1	2	2	4	4	1	3	2	2	4	4	2	3	3	4	3	4	0	0	2	2	1	3	2	2	1	1	0	0	2	2	4	4	3	3	2	4	0	0	2	2	1	1	2	2	4	4	2	2
LAND21902-24	LAND1	2	2	4	4	1	3	2	2	4	4	3	3	4	4	3	4	2	4	1	1	1	1	1	2	1	1	4	4	2	2	2	4	3	3	4	4	1	1	4	4	1	1	2	2	4	4	2	2
LAND21902-25	LAND1	2	2	4	4	1	3	2	2	4	4	2	2	0	0	3	4	4	4	1	1	1	1	1	2	1	1	4	4	2	2	2	2	3	3	4	4	1	1	2	4	1	1	2	2	4	4	2	2
LAND21902-26	LAND1	2	2	4	4	3	3	2	2	4	4	2	2	0	0	3	3	4	4	1	2	1	1	1	2	1	1	2	4	2	2	2	4	3	3	2	4	1	2	2	2	1	1	1	2	4	4	2	2
LAND21902-27	LAND1	2	3	1	4	1	1	2	2	4	4	2	2	4	4	3	4	4	4	1	1	1	3	2	2	1	1	2	4	2	2	2	2	3	3	4	4	1	1	0	0	1	4	2	2	4	4	2	2
LAND21902-28	LAND1	2	3	4	4	1	3	2	2	4	4	2	2	3	4	3	3	2	2	2	2	1	1	1	2	1	1	2	4	2	4	4	4	3	3	2	4	2	2	2	4	1	1	2	2	4	4	2	2
LAND21902-29	LAND1	2	2	4	4	1	1	2	2	4	4	2	3	4	4	3	3	4	4	1	1	1	3	2	2	1	1	2	2	2	2	2	4	3	3	4	4	2	2	4	4	1	1	2	2	4	4	2	4
LAND21902-3	LAND1	2	3	4	4	1	1	2	2	4	4	2	2	3	3	3	3	2	4	2	2	1	3	1	2	1	4	4	4	2	4	2	2	3	3	4	4	1	1	4	4	1	1	2	2	4	4	2	4
LAND21902-30	LAND1	2	2	4	4	1	1	1	2	4	4	2	2	4	4	3	4	4	4	1	2	1	1	2	2	1	1	2	2	2	2	2	2	3	3	4	4	1	2	2	2	1	1	2	2	4	4	2	2
LAND21902-31	LAND1	2	2	4	4	1	3	2	2	1	1	3	3	4	4	3	4	2	4	1	2	1	1	1	2	1	1	2	2	2	2	2	4	3	3	4	4	1	1	2	4	1	1	1	2	3	4	2	2
LAND21902-32	LAND1	2	3	4	4	1	1	2	2	4	4	2	3	4	4	4	4	2	2	1	2	0	0	2	2	1	1	4	4	2	2	4	4	3	3	2	4	1	2	2	2	1	1	2	2	4	4	2	2
LAND21902-33	LAND1	2	2	1	4	1	3	2	2	4	4	2	3	0	0	3	4	4	4	2	2	1	3	1	2	1	1	2	2	2	2	4	4	3	3	4	4	1	1	2	4	1	1	2	2	4	4	2	2
LAND21902-34	LAND1	2	2	1	4	1	1	2	2	4	4	2	2	4	4	3	3	2	4	1	1	1	1	1	1	1	1	4	4	2	2	2	4	3	3	2	4	1	1	2	2	1	1	2	2	4	4	2	2
LAND21902-35	LAND1	2	2	4	4	1	1	2	2	4	4	2	2	4	4	4	4	2	4	1	2	1	1	1	1	1	1	4	4	2	2	2	4	3	3	4	4	1	1	2	4	1	1	1	2	4	4	2	2
LAND21902-36	LAND1	2	2	1	4	1	1	2	2	1	4	3	3	4	4	3	3	4	4	1	2	1	3	1	2	1	1	4	4	2	2	4	4	3	3	4	4	1	1	2	4	1	4	2	2	4	4	2	2
LAND21902-37	LAND1	2	3	1	4	1	1	2	2	4	4	2	3	3	4	3	3	2	4	1	2	1	3	1	1	1	1	4	4	2	2	2	4	3	3	4	4	2	2	0	0	1	1	2	2	4	4	2	2
LAND21902-38	LAND1	2	2	1	4	1	1	2	2	4	4	2	2	3	4	4	4	2	2	1	2	1	1	1	1	1	1	4	4	2	2	2	4	3	3	4	4	1	1	4	4	1	1	2	2	4	4	2	2
LAND21902-39	LAND1	2	2	4	4	1	3	2	2	1	4	2	2	4	4	3	3	2	4	1	1	1	1	1	1	1	1	2	2	2	2	2	4	3	3	4	4	1	1	2	4	1	1	1	2	4	4	2	4
LAND21902-4	LAND1	2	3	1	4	1	3	2	2	4	4	2	3	4	4	3	4	2	4	1	2	1	3	1	2	1	1	2	4	2	2	4	4	3	3	4	4	1	1	2	2	1	4	2	2	4	4	2	2
LAND21902-40	LAND1	2	2	4	4	1	1	2	2	1	4	3	3	4	4	3	3	4	4	1	2	1	3	1	2	1	1	2	2	2	2	4	4	3	3	4	4	1	2	2	2	1	1	2	2	4	4	2	4
LAND21902-41	LAND1	2	2	4	4	1	1	0	0	4	4	2	2	0	0	3	4	2	4	1	2	1	1	1	1	1	1	2	4	2	2	2	2	3	3	2	4	1	1	2	4	1	4	2	2	4	4	2	2
LAND21902-42	LAND1	2	2	1	4	1	3	2	2	4	4	2	3	0	0	3	4	4	4	1	1	1	1	1	2	1	1	2	4	2	2	4	4	3	3	4	4	1	2	4	4	1	1	2	2	4	4	2	2
LAND21902-43	LAND1	2	2	4	4	1	1	2	2	4	4	2	3	4	4	3	3	2	4	2	2	1	1	1	2	1	1	0	0	2	2	4	4	3	3	4	4	1	1	2	4	1	1	2	2	4	4	2	4
LAND21902-44	LAND1	2	2	4	4	1	3	2	2	4	4	2	2	4	4	3	3	2	2	1	1	1	3	1	2	1	1	2	4	2	2	2	4	3	3	4	4	1	1	2	4	1	1	1	2	4	4	2	2
LAND21902-45	LAND1	2	2	4	4	0	0	2	2	4	4	2	3	3	4	3	3	4	4	1	1	1	1	2	2	1	1	2	4	2	2	2	4	3	3	4	4	1	1	2	4	1	1	2	2	4	4	2	2
LAND21902-46	LAND1	2	3	4	4	1	3	2	2	4	4	2	3	4	4	3	4	4	4	1	2	1	3	2	2	1	1	2	4	2	2	4	4	3	3	4	4	1	2	2	4	1	1	2	2	4	4	2	2
LAND21902-47	LAND1	2	2	4	4	1	1	2	2	1	4	2	3	3	4	3	4	4	4	2	2	1	1	1	1	1	1	4	4	2	2	4	4	3	3	4	4	1	1	2	2	1	1	2	2	4	4	2	4
LAND21902-48	LAND1	2	3	0	0	1	3	2	2	4	4	2	3	3	4	3	4	0	0	1	2	1	1	1	2	1	1	0	0	2	2	2	4	0	0	4	4	0	0	2	2	1	1	2	2	4	4	0	0
LAND21902-49	LAND1	2	2	4	4	1	3	2	2	4	4	2	3	3	4	0	0	0	0	2	2	1	1	1	1	1	1	2	2	2	2	2	2	3	3	2	4	1	1	4	4	1	1	1	2	4	4	2	2
LAND21902-5	LAND1	2	2	4	4	1	1	2	2	4	4	2	3	3	4	4	4	0	0	2	2	1	1	1	1	1	1	0	0	2	2	2	4	3	3	4	4	1	1	2	2	1	1	1	2	4	4	2	2
LAND21902-50	LAND1	2	2	4	4	1	1	2	2	4	4	2	2	4	4	3	3	2	4	1	2	1	1	1	2	1	1	2	4	2	2	2	2	3	3	2	4	1	1	2	4	1	1	1	2	4	4	2	2
LAND21902-51	LAND1	2	3	4	4	1	1	2	2	1	4	2	3	3	4	3	4	0	0	2	2	1	1	1	1	1	1	2	2	2	2	2	4	3	3	4	4	1	1	2	2	1	1	2	2	4	4	2	2
LAND21902-52	LAND1	2	2	4	4	1	3	2	2	4	4	2	2	0	0	4	4	2	4	1	2	1	1	1	1	1	1	2	2	2	2	4	4	3	4	4	4	1	1	2	2	1	1	2	2	4	4	2	2
LAND21902-53	LAND1	2	2	1	4	1	3	2	2	4	4	2	3	4	4	3	3	4	4	2	2	1	1	2	2	1	1	0	0	2	2	4	4	3	3	4	4	1	1	2	4	1	4	1	2	4	4	2	2
LAND21902-54	LAND1	2	2	1	4	1	1	2	2	1	4	2	3	3	4	4	4	4	4	2	2	1	3	1	2	1	1	2	2	2	2	4	4	3	3	4	4	1	1	4	4	1	1	2	2	3	4	2	2
LAND21902-55	LAND1	2	2	4	4	1	3	2	2	4	4	2	3	3	4	3	3	0	0	2	2	1	3	1	2	1	1	0	0	2	2	2	4	3	3	2	4	1	1	4	4	1	1	2	2	4	4	2	2
LAND21902-56	LAND1	2	2	1	4	1	1	2	2	4	4	3	3	3	4	3	3	4	4	1	2	1	1	2	2	1	1	2	4	2	2	4	4	3	3	4	4	1	2	2	4	1	4	2	2	4	4	2	2
LAND21902-57	LAND1	2	2	4	4	1	3	2	2	4	4	2	2	4	4	4	4	4	4	1	1	1	1	2	2	1	1	2	2	2	2	4	4	3	3	4	4	1	1	2	4	1	1	2	2	4	4	2	2
LAND21902-58	LAND1	2	2	4	4	1	1	2	2	4	4	2	2	4	4	3	4	4	4	1	1	1	1	2	2	1	1	2	4	0	0	2	2	3	3	4	4	1	2	2	4	1	1	2	2	4	4	2	4
LAND21902-6	LAND1	2	3	4	4	1	1	2	2	4	4	2	2	4	4	3	4	4	4	1	2	1	1	1	2	1	1	2	4	2	2	4	4	3	3	4	4	1	2	2	2	1	1	2	2	4	4	2	2
LAND21902-7	LAND1	2	2	4	4	1	1	2	2	1	4	2	2	4	4	3	4	4	4	1	2	1	1	1	1	1	1	4	4	2	2	4	4	3	3	4	4	1	2	2	2	1	1	2	2	4	4	2	2
LAND21902-8	LAND1	2	2	4	4	1	3	2	2	1	4	2	2	3	4	3	4	4	4	1	2	1	3	1	2	1	1	2	4	2	2	4	4	3	3	4	4	1	2	2	2	1	1	2	2	4	4	2	2
LAND21902-9	LAND1	2	2	4	4	1	1	2	2	1	4	3	3	4	4	3	4	4	4	1	1	0	0	1	1	1	4	0	0	2	4	2	4	3	3	4	4	1	1	2	2	1	1	2	2	4	4	2	4
LAND21905-1	LAND2	2	3	4	4	1	1	2	2	1	4	2	3	4	4	3	4	4	4	1	2	1	3	0	0	1	1	2	4	2	2	2	4	3	3	4	4	1	1	2	4	1	1	2	2	4	4	2	2
LAND21905-10	LAND2	0	0	4	4	1	1	2	2	4	4	2	2	4	4	3	4	4	4	1	2	1	1	1	2	1	1	0	0	2	2	0	0	3	3	0	0	0	0	0	0	1	1	1	2	4	4	2	2
LAND21905-11	LAND2	2	2	4	4	1	1	2	2	4	4	2	2	3	4	3	3	4	4	1	2	1	1	1	1	1	1	2	2	2	2	4	4	3	3	4	4	1	2	2	4	1	1	2	2	4	4	2	2
LAND21905-12	LAND2	2	2	4	4	1	1	2	2	4	4	2	3	3	4	3	4	0	0	1	1	1	1	1	2	1	1	4	4	2	2	4	4	3	3	4	4	0	0	2	2	1	1	1	2	4	4	2	2
LAND21905-13	LAND2	2	2	4	4	1	1	2	2	4	4	2	2	4	4	3	4	2	4	1	1	1	1	2	2	1	1	2	4	2	2	4	4	3	3	4	4	1	2	4	4	1	4	2	2	4	4	2	2
LAND21905-14	LAND2	2	2	4	4	1	3	2	2	4	4	2	3	3	4	4	4	4	4	1	2	1	1	2	2	1	1	4	4	2	2	4	4	3	3	4	4	1	2	2	4	1	1	2	2	4	4	2	2
LAND21905-15	LAND2	2	3	4	4	1	1	2	2	4	4	2	2	3	4	3	4	4	4	1	1	1	1	1	1	1	1	4	4	2	4	4	4	3	3	4	4	1	1	2	2	1	1	2	2	4	4	2	2
LAND21905-16	LAND2	2	2	4	4	1	3	2	2	1	4	2	3	4	4	3	4	4	4	1	2	1	1	1	2	1	1	2	4	2	2	4	4	3	3	2	4	1	1	2	2	1	1	2	2	4	4	2	4
LAND21905-17	LAND2	2	2	4	4	1	1	2	2	1	4	2	2	3	4	3	3	2	4	1	2	1	1	1	1	1	1	4	4	2	2	2	2	3	3	4	4	1	1	4	4	1	4	2	2	4	4	2	2
LAND21905-18	LAND2	2	2	4	4	1	1	1	2	4	4	2	3	4	4	3	4	4	4	1	2	1	3	1	1	1	1	4	4	2	2	2	2	3	3	4	4	1	2	2	2	1	1	1	2	4	4	2	2
LAND21905-19	LAND2	2	2	1	4	1	1	2	2	4	4	2	2	3	3	3	4	4	4	1	2	1	1	1	1	1	1	2	4	2	2	4	4	3	3	4	4	1	1	2	2	1	1	2	2	4	4	2	4
LAND21905-2	LAND2	2	3	4	4	1	1	2	2	4	4	2	3	4	4	3	4	4	4	1	1	1	3	1	2	1	1	0	0	2	2	4	4	3	3	4	4	1	1	2	2	1	1	2	2	4	4	2	2
LAND21905-20	LAND2	2	2	4	4	1	3	2	2	1	4	2	3	3	3	3	3	2	4	2	2	1	1	1	2	1	1	4	4	2	2	4	4	3	3	4	4	1	1	2	4	1	1	2	2	4	4	2	2
LAND21905-21	LAND2	2	2	1	4	1	1	2	2	1	4	2	2	4	4	3	3	4	4	1	2	1	1	1	1	1	1	2	4	2	2	2	4	3	3	4	4	1	1	2	4	1	4	1	2	4	4	2	2
LAND21905-22	LAND2	2	2	1	4	1	1	2	2	1	4	2	2	0	0	3	3	2	4	1	2	1	3	2	2	1	1	2	4	2	2	4	4	3	3	4	4	1	1	2	2	1	1	1	2	4	4	2	2
LAND21905-23	LAND2	3	3	4	4	1	3	2	2	1	4	2	3	3	4	3	3	4	4	0	0	1	3	2	2	1	1	2	2	2	2	4	4	3	3	4	4	1	1	2	4	1	1	1	2	4	4	2	2
LAND21905-24	LAND2	2	2	1	4	1	3	1	2	4	4	2	3	3	4	4	4	2	4	1	2	1	1	1	1	1	1	2	2	2	4	2	2	3	3	4	4	1	2	2	4	1	1	1	2	4	4	2	2
LAND21905-25	LAND2	2	2	4	4	1	1	2	2	4	4	2	2	4	4	3	4	2	4	2	2	1	1	1	2	1	1	4	4	2	2	2	2	3	3	4	4	1	2	2	2	1	4	2	2	4	4	2	2
LAND21905-26	LAND2	2	3	1	4	3	3	2	2	4	4	2	2	4	4	0	0	2	2	1	1	1	1	1	2	1	1	4	4	2	2	4	4	3	3	4	4	1	2	2	4	1	1	2	2	4	4	2	2
LAND21905-27	LAND2	2	2	4	4	1	3	2	2	1	4	2	3	3	4	3	4	2	4	1	2	1	1	1	2	1	1	2	4	2	2	4	4	3	3	4	4	1	2	2	4	1	1	2	2	4	4	2	2
LAND21905-28	LAND2	2	3	0	0	1	3	1	2	4	4	2	2	3	4	0	0	0	0	1	2	1	1	1	1	1	1	0	0	2	2	2	4	3	3	4	4	0	0	2	2	1	1	2	2	4	4	2	2
LAND21905-29	LAND2	2	2	4	4	1	3	1	2	4	4	3	3	4	4	3	4	4	4	1	2	1	1	2	2	1	1	2	4	2	2	2	2	3	3	4	4	1	2	2	2	1	1	2	2	4	4	2	2
LAND21905-3	LAND2	2	2	4	4	1	1	1	1	4	4	2	3	3	4	3	3	0	0	1	1	1	1	1	2	1	1	4	4	2	2	2	2	3	3	4	4	1	2	2	4	1	1	2	2	4	4	2	2
LAND21905-30	LAND2	2	3	4	4	1	1	2	2	4	4	3	3	4	4	3	4	2	2	2	2	1	3	1	2	1	1	2	2	2	2	4	4	3	3	4	4	1	1	2	4	1	1	2	2	4	4	2	2
LAND21905-31	LAND2	2	3	4	4	1	1	2	2	4	4	2	3	3	4	3	3	4	4	1	2	1	1	1	1	1	1	2	4	2	2	2	4	3	3	4	4	1	2	2	2	1	1	1	2	4	4	2	2
LAND21905-32	LAND2	2	2	4	4	1	3	2	2	4	4	2	2	4	4	3	4	4	4	1	2	1	1	1	1	1	4	2	4	2	2	2	2	3	3	4	4	1	2	2	4	1	1	2	2	4	4	2	2
LAND21905-33	LAND2	2	2	4	4	1	3	2	2	4	4	2	3	3	4	3	4	4	4	1	2	1	3	1	2	1	1	2	4	2	2	2	4	3	3	4	4	1	1	2	2	1	1	2	2	4	4	2	2
LAND21905-34	LAND2	2	3	4	4	1	1	2	2	4	4	2	3	4	4	3	3	2	4	1	1	1	3	1	2	1	1	2	4	2	2	2	4	3	3	4	4	1	1	4	4	1	1	1	2	4	4	2	2
LAND21905-35	LAND2	2	2	4	4	1	3	2	2	1	4	2	3	3	4	3	3	2	4	2	2	1	3	1	1	1	1	4	4	2	2	4	4	3	3	4	4	1	1	4	4	1	1	2	2	4	4	2	2
LAND21905-36	LAND2	2	2	0	0	1	1	2	2	4	4	2	3	3	4	3	3	0	0	1	1	1	3	1	1	1	1	0	0	2	2	2	2	0	0	4	4	0	0	2	4	1	1	2	2	4	4	0	0
LAND21905-4	LAND2	2	2	4	4	1	1	2	2	1	4	2	3	3	4	4	4	0	0	1	1	1	1	1	1	1	1	4	4	2	2	2	2	3	3	4	4	0	0	2	4	1	1	1	2	4	4	2	2
LAND21905-5	LAND2	2	2	4	4	1	1	2	2	4	4	2	2	4	4	3	4	4	4	1	1	1	1	1	1	1	1	4	4	2	2	4	4	3	3	4	4	2	2	2	4	1	1	2	2	4	4	2	2
LAND21905-6	LAND2	2	2	1	4	1	1	2	2	1	4	2	2	4	4	0	0	2	4	0	0	1	1	2	2	1	1	2	4	2	2	2	4	3	3	4	4	1	1	2	2	1	1	2	2	4	4	2	2
LAND21905-7	LAND2	2	3	4	4	1	1	2	2	4	4	2	2	4	4	3	4	4	4	1	2	1	1	1	2	1	1	2	4	2	4	2	4	3	3	4	4	1	1	2	2	1	4	1	2	3	4	2	2
LAND21905-8	LAND2	2	2	4	4	1	3	2	2	4	4	2	3	4	4	3	4	4	4	1	2	1	1	2	2	1	1	4	4	2	2	2	2	3	3	4	4	1	1	2	2	1	1	2	2	4	4	2	2
LAND21905-9	LAND2	2	2	4	4	1	3	2	2	4	4	2	2	3	4	3	4	2	4	1	2	1	1	1	1	1	1	2	2	2	2	4	4	3	3	2	4	1	2	4	4	1	1	2	2	4	4	2	2
LAND21905-37	LAND2	2	2	4	4	1	1	1	2	4	4	2	2	0	0	4	4	4	4	1	2	1	1	2	2	1	1	2	2	2	2	0	0	3	3	4	4	0	0	2	2	1	4	2	2	4	4	0	0
LAND21905-38	LAND2	2	2	4	4	1	1	2	2	4	4	3	3	3	4	3	3	2	4	2	2	1	1	2	2	1	1	2	4	2	2	2	2	3	3	4	4	1	1	2	4	1	4	2	2	4	4	2	2
LAND21905-39	LAND2	2	2	4	4	1	1	2	2	4	4	2	3	4	4	3	3	4	4	1	2	1	1	1	2	1	1	2	4	2	2	2	4	3	3	4	4	0	0	2	2	4	4	2	2	4	4	2	2
LAND21905-40	LAND2	2	2	1	4	1	3	2	2	4	4	2	3	3	4	0	0	4	4	1	2	1	1	1	1	1	1	0	0	2	2	2	4	3	3	4	4	1	1	2	4	1	4	1	1	4	4	2	4
LAND21905-41	LAND2	2	2	4	4	1	3	2	2	1	4	3	3	3	3	4	4	4	4	1	1	1	1	1	2	1	4	4	4	2	2	2	2	3	3	4	4	1	2	0	0	1	1	1	2	4	4	2	2
LAND21905-42	LAND2	2	3	4	4	1	1	1	2	4	4	2	2	4	4	3	3	2	2	1	2	1	3	1	2	1	1	4	4	2	2	2	4	3	3	4	4	1	2	4	4	1	1	2	2	4	4	2	2
LAND21905-43	LAND2	2	2	4	4	1	3	2	2	4	4	2	2	3	4	3	3	4	4	0	0	1	1	2	2	1	1	2	4	2	2	2	2	3	3	4	4	1	1	0	0	1	1	2	2	4	4	2	2
LAND21905-44	LAND2	2	2	4	4	1	3	2	2	4	4	2	3	4	4	3	3	4	4	1	2	1	1	1	1	1	1	4	4	2	2	0	0	3	3	0	0	1	1	2	4	1	4	2	2	4	4	2	2
LAND21905-45	LAND2	2	3	4	4	1	3	0	0	4	4	2	2	4	4	0	0	4	4	1	1	1	1	2	2	1	1	2	2	2	2	0	0	3	3	4	4	1	1	2	2	1	1	0	0	3	4	2	2
LAND21905-46	LAND2	2	2	4	4	1	3	2	2	4	4	2	2	4	4	3	4	4	4	1	2	1	1	1	2	1	1	2	2	2	2	2	4	3	3	4	4	1	2	2	2	1	1	1	2	4	4	2	2
LAND21905-47	LAND2	2	2	4	4	1	3	2	2	4	4	2	3	0	0	0	0	4	4	0	0	1	1	1	2	1	1	2	4	2	2	2	4	3	3	4	4	1	2	2	4	1	4	2	2	4	4	2	2
LAND21905-48	LAND2	2	2	1	4	1	1	2	2	4	4	0	0	0	0	4	4	4	4	0	0	1	1	1	2	1	1	2	2	2	2	2	4	3	3	4	4	1	1	2	2	1	1	1	2	4	4	2	2
LAND21905-49	LAND2	2	2	4	4	1	1	2	2	1	4	2	2	0	0	3	4	4	4	1	2	1	1	1	2	1	1	2	2	2	4	2	2	3	3	4	4	1	2	2	4	1	4	2	2	4	4	2	2
LAND21906-1	LAND3	2	2	4	4	1	3	2	2	4	4	2	2	0	0	3	4	2	4	1	1	1	3	1	1	1	1	2	4	2	2	2	4	3	3	4	4	1	2	2	4	1	4	1	1	4	4	2	2
LAND21906-10	LAND3	2	2	4	4	1	3	1	2	4	4	2	2	3	4	3	4	0	0	1	2	1	3	2	2	1	1	2	2	2	2	2	2	3	3	4	4	1	1	2	4	1	1	2	2	4	4	2	2
LAND21906-11	LAND3	2	2	4	4	1	3	2	2	4	4	2	3	4	4	3	4	4	4	1	2	1	3	1	2	1	1	2	4	2	2	2	4	3	3	4	4	1	1	2	2	1	1	2	2	4	4	2	2
LAND21906-12	LAND3	2	2	4	4	1	1	2	2	4	4	3	3	4	4	3	3	2	2	1	2	1	1	1	1	1	1	4	4	2	2	2	2	3	3	4	4	1	1	2	2	1	1	2	2	4	4	2	2
LAND21906-13	LAND3	2	3	4	4	1	1	2	2	4	4	2	2	0	0	3	4	4	4	2	2	1	1	1	1	1	1	2	4	2	2	2	4	3	3	2	4	1	1	2	2	1	4	2	2	4	4	2	2
LAND21906-14	LAND3	2	2	4	4	1	1	2	2	4	4	2	3	3	4	3	4	4	4	1	2	1	1	1	2	1	1	2	4	2	2	2	4	3	3	4	4	1	1	2	2	1	1	2	2	4	4	2	2
LAND21906-15	LAND3	2	2	1	4	1	1	2	2	4	4	2	2	3	3	3	3	4	4	1	2	1	1	2	2	1	1	2	4	2	2	4	4	3	3	4	4	1	1	2	4	1	1	2	2	4	4	2	2
LAND21906-16	LAND3	2	2	4	4	1	1	2	2	4	4	2	3	3	4	3	4	4	4	2	2	1	3	1	1	1	1	2	2	2	2	2	4	3	3	4	4	1	1	2	4	1	1	2	2	4	4	2	2
LAND21906-17	LAND3	2	2	4	4	1	1	1	2	1	4	2	2	4	4	3	4	0	0	1	2	1	1	1	2	1	1	0	0	2	2	2	4	3	3	2	4	1	1	2	2	1	4	2	2	4	4	2	2
LAND21906-18	LAND3	2	3	4	4	1	1	2	2	4	4	2	2	4	4	3	4	4	4	1	2	1	1	1	2	1	1	4	4	0	0	4	4	3	3	4	4	1	1	2	2	1	1	2	2	4	4	2	2
LAND21906-19	LAND3	2	2	4	4	1	3	2	2	4	4	2	2	4	4	3	4	2	4	1	1	1	1	1	1	1	1	4	4	2	2	4	4	3	3	4	4	1	2	2	2	1	1	2	2	4	4	2	4
LAND21906-2	LAND3	2	2	0	0	1	3	2	2	4	4	2	2	4	4	3	4	0	0	1	2	1	1	1	2	1	1	0	0	2	2	4	4	0	0	2	4	0	0	2	4	1	1	2	2	4	4	0	0
LAND21906-20	LAND3	2	2	4	4	1	1	2	2	4	4	2	2	4	4	4	4	4	4	0	0	1	1	2	2	1	1	2	4	2	2	2	4	3	3	4	4	1	2	2	4	1	1	0	0	4	4	2	2
LAND21906-21	LAND3	2	2	4	4	1	1	2	2	1	4	2	2	0	0	4	4	4	4	1	1	1	1	1	2	1	1	2	4	2	2	2	4	3	3	2	4	1	1	2	4	1	1	1	2	4	4	2	2
LAND21906-22	LAND3	2	2	4	4	1	3	1	2	4	4	2	3	3	3	4	4	4	4	0	0	1	3	1	2	1	1	2	4	2	2	2	2	3	3	4	4	1	1	2	4	1	1	2	2	4	4	2	2
LAND21906-23	LAND3	2	2	4	4	1	3	2	2	4	4	2	2	0	0	3	4	4	4	0	0	1	1	1	1	1	1	4	4	2	2	4	4	3	3	4	4	1	2	4	4	1	1	2	2	0	0	2	4
LAND21906-24	LAND3	2	2	1	4	1	1	2	2	4	4	2	3	3	3	3	3	2	4	1	1	1	1	1	1	1	1	4	4	2	2	4	4	3	3	2	4	1	1	2	2	1	1	2	2	4	4	2	2
LAND21906-25	LAND3	2	2	4	4	1	1	2	2	4	4	2	2	0	0	3	3	2	4	0	0	1	1	1	2	1	1	4	4	2	2	2	2	3	3	4	4	1	2	2	2	1	1	1	2	4	4	2	2
LAND21906-26	LAND3	2	2	4	4	1	3	2	2	4	4	2	2	3	4	3	4	2	4	1	1	1	1	1	1	1	1	2	2	2	2	2	2	3	3	4	4	1	2	2	2	1	1	1	2	4	4	2	2
LAND21906-27	LAND3	2	3	4	4	1	1	2	2	4	4	2	2	3	4	3	3	4	4	1	2	1	1	1	1	1	1	4	4	2	2	2	4	3	3	4	4	1	2	2	4	1	1	1	2	4	4	2	2
LAND21906-28	LAND3	2	2	4	4	1	3	2	2	1	4	2	2	3	4	3	4	4	4	1	1	1	3	1	2	1	1	2	4	2	2	2	4	3	3	4	4	1	2	2	4	1	1	2	2	4	4	2	4
LAND21906-29	LAND3	2	2	1	4	1	1	2	2	4	4	2	3	3	3	3	3	4	4	1	2	1	3	2	2	1	1	2	2	2	2	4	4	3	3	4	4	1	2	2	2	1	1	2	2	3	4	2	2
LAND21906-3	LAND3	2	2	4	4	1	3	2	2	4	4	2	2	0	0	3	3	4	4	1	2	1	1	1	2	1	1	2	4	2	2	4	4	3	3	4	4	1	2	2	2	1	4	2	2	4	4	2	4
LAND21906-30	LAND3	2	2	1	4	1	1	2	2	4	4	2	2	3	4	3	3	2	4	2	2	1	1	1	1	1	1	2	2	2	2	4	4	3	3	4	4	1	1	2	4	1	4	2	2	4	4	0	0
LAND21906-31	LAND3	2	2	4	4	3	3	2	2	1	4	2	3	3	4	3	3	2	4	1	1	1	1	1	2	1	1	2	4	2	2	2	4	3	3	4	4	1	1	2	4	0	0	2	2	4	4	2	2
LAND21906-32	LAND3	2	2	4	4	1	1	2	2	4	4	3	3	3	4	3	4	0	0	1	2	1	3	1	1	1	1	0	0	2	2	2	2	3	3	2	4	0	0	2	2	1	1	1	2	4	4	2	2
LAND21906-33	LAND3	2	2	4	4	1	1	2	2	4	4	2	2	4	4	3	4	4	4	1	2	1	1	2	2	1	1	2	2	2	2	2	2	3	3	4	4	1	2	2	2	1	4	2	2	4	4	2	2
LAND21906-34	LAND3	2	2	0	0	1	3	2	2	4	4	2	3	4	4	3	3	0	0	2	2	1	1	2	2	1	1	2	2	2	2	4	4	3	3	4	4	1	2	2	4	1	1	2	2	4	4	2	2
LAND21906-35	LAND3	2	2	1	4	1	3	0	0	4	4	2	2	4	4	3	4	4	4	2	2	1	1	1	2	1	1	2	4	2	2	2	2	3	3	2	4	1	1	2	2	1	1	1	2	4	4	2	2
LAND21906-36	LAND3	2	2	0	0	1	3	2	2	4	4	2	3	4	4	3	4	4	4	1	2	1	1	1	1	1	1	0	0	2	2	4	4	3	3	4	4	1	1	2	2	1	1	2	2	4	4	2	2
LAND21906-37	LAND3	2	3	4	4	1	1	1	2	4	4	2	3	3	3	4	4	2	4	1	2	1	3	2	2	1	1	2	4	2	2	2	2	3	3	4	4	1	1	2	4	1	1	1	2	4	4	2	2
LAND21906-38	LAND3	2	2	4	4	1	3	2	2	4	4	2	3	3	4	3	4	2	4	1	2	1	1	1	2	1	1	2	2	2	2	2	4	3	3	4	4	1	1	2	2	1	1	2	2	4	4	2	2
LAND21906-39	LAND3	2	2	4	4	3	3	2	2	4	4	2	3	4	4	3	4	2	4	1	1	1	3	1	1	1	1	2	4	2	2	4	4	3	3	4	4	2	2	2	4	1	1	2	2	4	4	2	2
LAND21906-4	LAND3	2	2	1	4	1	1	2	2	0	0	2	2	0	0	4	4	2	4	1	1	1	1	2	2	1	1	2	4	2	2	2	4	3	3	0	0	1	2	4	4	1	1	2	2	4	4	2	4
LAND21906-40	LAND3	2	2	4	4	1	1	2	2	4	4	2	3	4	4	3	3	4	4	1	2	1	1	1	2	1	1	4	4	2	2	4	4	3	3	4	4	1	1	4	4	1	1	2	2	4	4	2	2
LAND21906-41	LAND3	2	2	1	4	1	3	2	2	4	4	2	3	4	4	3	4	4	4	1	2	1	3	1	1	1	1	2	4	2	2	2	4	3	3	2	4	1	1	2	2	1	1	1	2	4	4	2	2
LAND21906-42	LAND3	2	2	4	4	1	3	2	2	4	4	2	2	4	4	3	4	2	4	1	1	1	3	2	2	1	1	2	2	2	2	2	4	3	3	2	2	1	1	2	4	1	4	1	2	4	4	2	2
LAND21906-43	LAND3	2	2	4	4	1	3	2	2	4	4	2	3	4	4	3	4	2	2	1	1	1	1	2	2	1	1	2	4	2	4	4	4	3	3	4	4	1	1	2	2	4	4	2	2	4	4	2	2
LAND21906-44	LAND3	2	2	4	4	1	1	2	2	4	4	2	2	4	4	3	4	4	4	1	2	1	1	1	1	1	1	2	4	2	2	2	2	3	3	4	4	1	2	2	4	1	4	2	2	4	4	2	2
LAND21906-45	LAND3	2	2	4	4	1	3	1	2	4	4	2	2	3	4	3	3	4	4	1	1	1	1	1	2	1	1	4	4	2	2	4	4	3	3	4	4	2	2	2	4	1	4	2	2	4	4	2	2
LAND21906-46	LAND3	2	2	4	4	1	1	2	2	4	4	2	3	4	4	3	3	0	0	1	2	1	1	1	1	1	1	0	0	2	2	2	4	0	0	0	0	1	1	2	2	1	1	2	2	4	4	2	2
LAND21906-47	LAND3	2	3	1	4	1	1	2	2	4	4	2	2	4	4	3	3	2	4	1	2	1	1	2	2	1	1	2	2	2	2	4	4	3	3	4	4	1	1	2	4	1	1	2	2	4	4	2	4
LAND21906-48	LAND3	2	3	4	4	1	3	2	2	4	4	2	2	4	4	4	4	4	4	1	2	1	3	2	2	1	1	4	4	2	2	2	4	3	3	4	4	1	2	4	4	1	1	2	2	4	4	2	2
LAND21906-49	LAND3	2	3	1	4	1	3	2	2	4	4	2	2	3	3	3	4	4	4	1	1	1	1	1	1	1	1	2	2	2	4	4	4	3	3	4	4	1	2	2	2	1	1	2	2	4	4	2	2
LAND21906-5	LAND3	2	2	4	4	1	3	2	2	4	4	2	3	0	0	3	4	4	4	1	2	1	3	1	1	1	1	2	2	2	2	4	4	0	0	4	4	1	1	2	2	1	1	2	2	4	4	2	2
LAND21906-50	LAND3	2	3	1	4	1	3	1	2	4	4	2	2	4	4	3	4	2	4	1	1	1	1	1	2	1	1	4	4	2	2	2	4	3	3	2	4	1	1	2	2	1	4	2	2	4	4	2	2
LAND21906-51	LAND3	2	3	4	4	1	1	2	2	1	1	2	3	0	0	3	4	2	4	1	1	1	3	1	1	1	1	2	2	2	2	4	4	3	3	2	4	0	0	2	2	1	1	2	2	3	4	2	2
LAND21906-52	LAND3	2	2	4	4	1	1	2	2	4	4	3	3	3	4	3	4	4	4	0	0	1	3	1	1	1	1	0	0	2	2	4	4	0	0	4	4	1	1	2	4	1	1	2	2	4	4	2	2
LAND21906-53	LAND3	2	2	4	4	1	1	2	2	1	4	2	2	3	4	4	4	4	4	1	1	1	1	1	2	1	1	4	4	2	2	4	4	3	3	2	4	1	2	2	2	1	1	1	2	4	4	2	2
LAND21906-54	LAND3	2	2	4	4	1	1	2	2	4	4	2	2	4	4	3	4	4	4	1	2	1	1	1	1	1	1	0	0	2	2	2	4	3	3	4	4	1	1	2	4	1	1	2	2	4	4	2	2
LAND21906-55	LAND3	2	2	4	4	1	1	2	2	4	4	2	3	4	4	3	3	2	2	2	2	1	1	2	2	1	1	4	4	2	2	4	4	3	3	4	4	1	1	4	4	1	1	1	2	4	4	2	4
LAND21906-56	LAND3	2	2	4	4	1	1	2	2	4	4	2	3	3	3	3	4	2	4	1	2	1	1	1	1	1	1	2	4	2	2	4	4	3	3	4	4	1	2	2	4	1	1	2	2	4	4	2	2
LAND21906-57	LAND3	2	3	1	4	1	3	2	2	1	4	2	2	3	3	4	4	2	2	1	1	1	3	2	2	1	1	4	4	2	2	4	4	3	3	4	4	1	1	2	4	1	1	2	2	4	4	2	2
LAND21906-58	LAND3	2	2	4	4	1	1	1	2	1	4	3	3	3	3	3	4	2	4	2	2	1	1	1	2	1	1	4	4	2	2	2	4	3	3	4	4	1	1	2	4	1	1	1	2	4	4	2	4
LAND21906-59	LAND3	2	2	4	4	1	1	2	2	4	4	2	2	3	4	3	4	4	4	1	2	1	1	2	2	1	1	2	4	2	2	4	4	3	3	4	4	1	1	2	4	1	1	2	2	4	4	2	2
LAND21906-6	LAND3	2	2	4	4	1	3	2	2	4	4	2	3	4	4	3	3	2	2	1	1	1	1	1	2	1	1	0	0	2	2	2	4	3	3	4	4	1	2	2	4	1	1	2	2	4	4	2	2
LAND21906-60	LAND3	2	2	0	0	1	3	1	2	4	4	2	3	3	4	3	3	0	0	1	2	1	1	1	2	1	1	0	0	2	2	2	4	0	0	4	4	0	0	4	4	1	1	1	2	4	4	2	2
LAND21906-61	LAND3	2	2	4	4	1	1	1	2	1	4	2	3	4	4	3	3	2	4	1	1	1	3	1	2	1	1	2	4	2	2	2	2	3	3	4	4	1	1	2	4	1	1	1	1	4	4	2	2
LAND21906-62	LAND3	2	2	4	4	1	3	2	2	0	0	3	3	4	4	3	3	2	4	1	2	1	1	1	1	1	1	2	2	2	2	2	4	3	3	0	0	1	1	2	4	1	1	1	2	3	4	2	2
LAND21906-63	LAND3	2	2	1	4	1	3	2	2	4	4	2	2	4	4	3	3	2	4	2	2	1	1	2	2	1	1	4	4	2	2	2	2	3	3	4	4	1	1	2	4	1	1	2	2	4	4	2	2
LAND21906-64	LAND3	2	2	4	4	1	3	2	2	4	4	2	3	4	4	4	4	4	4	1	2	1	1	1	2	1	1	4	4	2	2	2	4	3	3	4	4	0	0	2	2	1	4	2	2	4	4	2	4
LAND21906-65	LAND3	2	2	4	4	1	3	2	2	1	4	2	3	4	4	3	4	2	4	1	2	1	1	1	2	1	1	2	4	2	2	4	4	3	3	4	4	1	1	0	0	1	1	1	2	4	4	2	4
LAND21906-66	LAND3	2	2	4	4	3	3	2	2	4	4	3	3	4	4	3	4	2	4	1	1	1	1	1	2	1	1	2	4	2	2	4	4	3	3	0	0	1	1	2	2	1	1	1	2	3	4	2	2
LAND21906-67	LAND3	2	2	4	4	1	3	2	2	4	4	3	3	4	4	3	4	4	4	1	1	1	3	1	2	1	1	2	4	2	2	4	4	3	3	4	4	1	2	2	4	1	1	2	2	4	4	0	0
LAND21906-68	LAND3	2	2	1	4	1	3	2	2	1	4	2	2	4	4	4	4	2	4	1	2	1	1	1	1	1	1	2	2	2	2	4	4	3	3	4	4	1	1	2	4	1	1	2	2	4	4	2	2
LAND21906-69	LAND3	2	2	4	4	1	3	2	2	4	4	2	3	3	3	3	4	4	4	1	2	1	1	1	1	1	1	4	4	2	2	2	4	3	3	4	4	1	1	2	2	1	1	1	2	4	4	2	2
LAND21906-7	LAND3	2	2	4	4	1	1	2	2	4	4	2	2	0	0	3	3	2	4	1	2	1	1	1	2	1	1	2	4	2	2	4	4	3	3	2	2	1	1	4	4	1	1	2	2	4	4	2	2
LAND21906-70	LAND3	2	2	0	0	1	1	2	2	4	4	2	2	4	4	3	3	0	0	0	0	1	1	1	1	1	1	0	0	2	2	4	4	0	0	4	4	0	0	2	4	1	1	2	2	4	4	0	0
LAND21906-71	LAND3	2	2	4	4	1	3	1	2	4	4	3	3	0	0	4	4	0	0	2	2	1	1	2	2	1	1	0	0	2	2	2	2	3	3	2	4	1	1	2	4	1	1	2	2	4	4	2	2
LAND21906-72	LAND3	2	2	4	4	1	1	1	2	4	4	2	2	4	4	3	4	4	4	1	1	1	3	1	2	1	1	2	2	2	2	2	4	3	3	4	4	1	1	2	4	1	1	2	2	4	4	2	2
LAND21906-73	LAND3	2	2	4	4	1	1	2	2	4	4	2	3	4	4	3	4	4	4	1	1	1	1	2	2	1	1	4	4	2	2	2	4	3	3	4	4	1	2	2	2	1	1	2	2	4	4	2	2
LAND21906-74	LAND3	2	2	1	4	1	3	2	2	4	4	2	2	3	4	3	3	2	4	1	2	1	1	1	2	1	1	2	4	2	2	4	4	3	3	4	4	1	2	4	4	1	1	1	2	4	4	2	2
LAND21906-75	LAND3	2	2	4	4	1	1	2	2	4	4	2	3	4	4	3	4	2	2	1	2	1	1	1	2	1	1	2	2	2	2	4	4	3	3	4	4	1	1	2	4	1	1	2	2	4	4	2	2
LAND21906-76	LAND3	2	3	4	4	1	3	2	2	1	4	2	2	3	4	3	4	2	4	1	1	1	1	1	1	1	1	4	4	2	2	2	4	3	3	4	4	1	1	2	4	1	1	2	2	4	4	2	2
LAND21906-77	LAND3	2	2	1	4	3	3	2	2	4	4	2	2	4	4	3	4	4	4	1	1	1	3	1	1	1	1	2	4	2	2	2	2	3	3	4	4	1	1	2	2	1	1	1	2	4	4	2	2
LAND21906-78	LAND3	2	3	4	4	1	3	2	2	4	4	2	3	3	4	3	4	4	4	1	2	1	3	2	2	1	1	2	4	2	2	2	4	3	3	4	4	1	1	2	2	1	1	2	2	4	4	2	4
LAND21906-79	LAND3	2	2	4	4	1	3	2	2	4	4	2	3	3	3	3	4	2	2	1	1	1	1	1	2	1	1	2	2	2	2	2	4	3	3	4	4	1	2	2	2	1	1	1	2	3	4	2	2
LAND21906-8	LAND3	2	3	4	4	1	1	2	2	4	4	2	2	0	0	3	4	2	4	0	0	1	1	1	1	1	1	0	0	2	2	2	4	3	3	4	4	1	1	2	2	1	1	1	2	4	4	2	2
LAND21906-80	LAND3	2	2	4	4	1	1	2	2	1	4	2	2	4	4	4	4	4	4	1	2	1	1	1	2	1	1	2	4	2	2	2	4	3	3	4	4	1	2	2	2	1	1	2	2	4	4	2	4
LAND21906-9	LAND3	2	2	4	4	1	3	2	2	4	4	2	3	4	4	3	3	4	4	1	1	1	1	1	1	1	1	2	4	2	2	2	4	3	3	4	4	1	1	2	4	1	1	2	2	4	4	2	2
LAND21906-100	LAND3	2	2	4	4	1	3	1	2	4	4	3	3	0	0	3	3	4	4	0	0	1	1	1	2	1	1	2	4	2	2	2	4	3	4	4	4	1	1	2	4	1	1	1	2	4	4	2	2
LAND21906-81	LAND3	2	2	4	4	1	1	2	2	4	4	2	2	0	0	3	4	2	2	2	2	1	1	2	2	1	1	2	4	2	2	2	4	3	3	4	4	1	1	2	4	1	1	2	2	4	4	2	2
LAND21906-82	LAND3	2	2	4	4	1	1	2	2	4	4	3	3	4	4	3	3	4	4	1	1	1	1	1	1	1	1	2	4	2	2	2	4	3	3	4	4	1	2	2	2	1	1	1	2	4	4	2	2
LAND21906-83	LAND3	2	2	4	4	1	1	2	2	4	4	2	3	3	4	3	4	4	4	1	2	1	1	1	1	1	1	2	4	2	2	2	4	3	3	4	4	1	2	2	4	1	1	2	2	4	4	2	2
LAND21906-84	LAND3	2	2	4	4	1	3	2	2	4	4	2	2	4	4	3	4	2	4	1	2	1	1	2	2	1	1	4	4	2	2	2	4	3	3	2	4	1	1	2	4	1	1	2	2	4	4	2	2
LAND21906-85	LAND3	2	2	4	4	1	3	2	2	4	4	2	3	3	4	3	3	4	4	1	2	1	3	1	1	1	1	2	2	2	2	2	4	3	3	0	0	0	0	2	2	0	0	2	2	4	4	2	4
LAND21906-86	LAND3	2	2	4	4	0	0	2	2	1	1	2	3	4	4	3	3	4	4	2	2	1	1	1	1	1	1	2	4	2	2	2	4	3	3	4	4	0	0	2	4	1	1	2	2	4	4	2	2
LAND21906-87	LAND3	2	2	4	4	1	3	1	2	4	4	2	3	4	4	3	3	4	4	1	2	1	3	2	2	1	1	4	4	2	2	2	2	3	3	4	4	1	1	2	2	1	1	2	2	4	4	2	2
LAND21906-88	LAND3	2	3	1	4	0	0	2	2	4	4	2	3	0	0	3	3	4	4	1	2	1	1	2	2	1	1	2	4	2	2	2	4	3	3	4	4	1	1	2	4	1	1	1	2	4	4	2	2
LAND21906-89	LAND3	2	2	0	0	1	1	2	2	1	4	2	2	3	3	3	3	0	0	1	1	1	1	1	2	1	1	0	0	2	2	2	2	0	0	4	4	0	0	2	2	1	1	2	2	4	4	0	0
LAND21906-90	LAND3	2	2	0	0	1	1	2	2	1	4	2	3	0	0	3	3	4	4	1	1	1	1	2	2	1	1	0	0	2	2	4	4	3	3	2	4	1	1	2	2	4	4	2	2	4	4	2	2
LAND21906-91	LAND3	2	2	4	4	1	1	2	2	4	4	2	2	3	4	3	4	2	2	2	2	1	3	2	2	1	1	2	2	2	2	2	4	3	3	4	4	0	0	2	4	1	4	2	2	4	4	2	2
LAND21906-92	LAND3	2	2	4	4	1	1	2	2	4	4	3	3	0	0	3	4	4	4	1	1	1	3	1	2	1	1	2	2	2	2	2	2	3	3	4	4	0	0	2	2	1	1	1	1	4	4	2	2
LAND21906-94	LAND3	2	2	1	4	1	1	1	2	4	4	2	3	4	4	3	3	2	4	1	1	1	1	1	1	1	1	4	4	2	2	2	2	3	3	4	4	1	1	2	2	1	1	2	2	4	4	2	2
LAND21906-95	LAND3	2	2	4	4	1	1	2	2	4	4	2	3	0	0	3	3	0	0	1	1	1	1	1	1	1	1	0	0	2	2	2	4	3	3	4	4	1	1	2	2	1	1	1	2	4	4	2	2
LAND21906-96	LAND3	2	2	4	4	1	1	1	2	4	4	2	3	3	4	3	3	0	0	2	2	1	3	2	2	1	1	2	4	2	2	2	4	3	3	4	4	1	2	2	2	1	1	2	2	4	4	2	2
LAND21906-97	LAND3	2	2	0	0	1	3	2	2	1	4	2	3	3	4	3	4	0	0	1	2	1	1	1	1	1	1	0	0	2	2	2	4	0	0	4	4	0	0	2	2	1	1	2	2	4	4	2	2
LAND21906-98	LAND3	2	2	0	0	0	0	2	2	4	4	2	2	0	0	3	3	0	0	2	2	1	1	1	2	1	4	0	0	2	2	4	4	0	0	4	4	0	0	2	2	1	1	1	2	4	4	2	2
LAND21906-99	LAND3	2	2	4	4	1	3	2	2	1	1	3	3	0	0	3	3	4	4	0	0	1	3	1	1	1	1	2	2	2	4	2	4	3	3	4	4	1	1	2	2	1	4	1	2	3	4	2	2
3645_2289_UV_08_11	UV	2	2	4	4	1	1	2	2	1	4	2	3	3	4	3	4	4	4	2	2	1	1	1	1	1	4	0	0	2	4	2	2	3	3	2	4	1	1	2	4	1	1	2	2	4	4	2	4
3645_2289_UV_08_12	UV	2	2	4	4	1	1	2	2	1	4	2	3	0	0	0	0	2	4	1	2	1	3	1	1	1	1	0	0	2	2	2	2	3	3	2	4	1	1	2	4	1	1	1	2	4	4	2	2
3645_2289_UV_08_17	UV	2	2	1	4	1	1	2	2	4	4	2	3	3	4	3	4	2	4	2	2	1	3	1	2	1	4	0	0	2	4	2	2	3	3	2	4	1	1	2	2	1	1	2	2	4	4	2	2
3645_2289_UV_08_21	UV	2	2	4	4	1	3	2	2	4	4	2	3	0	0	3	4	2	4	1	2	1	3	1	1	1	1	0	0	2	4	2	2	3	3	4	4	1	1	4	4	1	1	2	2	4	4	2	2
3645_2289_UV_08_23	UV	2	2	4	4	1	1	1	2	4	4	2	2	0	0	3	4	2	4	2	2	1	3	1	2	1	1	0	0	2	4	2	2	3	4	4	4	1	1	2	4	1	1	2	2	4	4	2	4
3645_2289_UV_08_25	UV	2	3	4	4	1	3	1	2	1	1	2	3	0	0	4	4	4	4	2	2	1	3	2	2	1	1	0	0	2	4	2	2	3	3	4	4	1	1	2	4	1	1	1	2	4	4	2	2
3645_2289_UV_08_27	UV	2	3	4	4	1	3	1	2	4	4	2	2	3	4	3	4	2	2	1	2	3	3	1	1	1	1	0	0	2	2	2	2	3	3	2	4	1	1	2	4	1	1	2	2	4	4	2	4
3645_2289_UV_08_31	UV	2	3	4	4	1	1	2	2	1	4	2	3	3	4	4	4	2	4	2	2	1	1	2	2	1	1	0	0	2	2	2	2	3	3	4	4	1	2	2	4	1	4	2	2	3	4	2	2
3645_2289_UV_08_32	UV	3	3	4	4	1	3	1	2	4	4	2	3	0	0	4	4	4	4	1	1	0	0	0	0	1	1	0	0	2	4	2	2	3	3	4	4	1	1	2	4	1	4	1	1	4	4	2	2
3645_2289_UV_08_33	UV	3	3	4	4	1	1	2	2	1	4	2	2	4	4	0	0	2	2	1	2	1	1	1	1	1	1	0	0	2	2	2	2	3	3	4	4	1	1	2	2	1	1	2	2	4	4	2	4
3645_2289_UV_08_34	UV	2	3	4	4	1	1	2	2	1	4	3	3	3	4	4	4	2	4	2	2	1	3	1	1	1	1	0	0	2	2	2	2	3	3	2	4	1	2	2	2	1	1	2	2	4	4	2	2
3645_2289_UV_08_35	UV	2	2	4	4	1	1	1	2	4	4	2	3	3	4	3	3	4	4	1	1	3	3	1	1	1	4	0	0	4	4	2	2	3	3	4	4	1	2	2	2	1	4	1	2	4	4	2	2
3645_2289_UV_08_42	UV	2	3	1	4	1	1	2	2	4	4	2	3	0	0	0	0	2	2	2	2	3	3	1	2	1	1	0	0	4	4	2	2	3	4	4	4	1	1	2	2	1	1	1	2	4	4	2	2
3645_2289_UV_08_43	UV	2	2	1	4	1	1	2	2	1	4	2	3	3	3	0	0	4	4	2	2	1	3	1	1	1	1	0	0	2	4	2	4	3	3	4	4	1	2	2	2	1	1	1	2	4	4	4	4
3645_2289_UV_08_47	UV	2	2	4	4	1	1	2	2	1	4	2	3	3	4	3	3	2	4	1	1	1	3	1	2	1	1	0	0	2	4	2	2	3	3	2	2	1	1	2	4	1	1	2	2	4	4	2	2
3645_2289_UV_08_49	UV	2	3	4	4	1	1	2	2	4	4	2	3	3	4	4	4	2	2	1	2	1	3	2	2	1	1	0	0	2	4	2	2	3	4	0	0	1	1	4	4	1	1	1	1	4	4	4	4
3645_2289_UV_08_50	UV	2	3	4	4	1	1	2	2	4	4	2	3	3	3	3	4	0	0	1	1	1	3	2	2	1	1	0	0	2	4	2	4	3	4	2	4	1	1	2	4	1	1	2	2	4	4	2	2
3645_2289_UV_08_52	UV	2	2	4	4	1	1	2	2	4	4	2	2	3	4	4	4	4	4	2	2	1	3	2	2	1	1	0	0	2	2	2	2	3	3	4	4	1	2	2	4	1	1	2	2	4	4	2	2
3645_2289_UV_08_54	UV	2	2	4	4	1	1	1	2	1	4	2	2	3	3	3	3	2	4	1	2	1	1	1	1	1	1	0	0	4	4	2	2	3	3	4	4	1	1	2	4	1	1	1	2	4	4	2	2
3645_2289_UV_08_55	UV	2	2	4	4	1	1	2	2	1	4	2	3	3	4	3	4	4	4	0	0	0	0	1	2	1	1	0	0	2	4	2	2	3	3	4	4	1	1	2	4	1	1	2	2	4	4	2	2
3645_2289_UV_08_59	UV	3	3	4	4	1	1	2	2	4	4	3	3	0	0	3	4	4	4	1	1	1	1	2	2	1	1	0	0	2	4	2	2	3	3	2	4	1	1	2	2	1	1	2	2	4	4	2	2
3645_2289_UV_08_60	UV	2	2	4	4	1	1	2	2	1	4	2	3	3	3	4	4	2	2	1	2	1	1	1	2	1	4	0	0	2	4	2	2	3	3	2	4	1	1	2	4	1	1	2	2	4	4	2	2
3645_2289_UV_08_61	UV	2	2	4	4	1	3	2	2	1	1	2	3	4	4	4	4	2	4	2	2	1	3	1	1	1	1	0	0	2	2	2	2	3	3	4	4	1	2	2	4	1	1	2	2	4	4	2	4
3645_2289_UV_08_62	UV	2	3	4	4	1	3	1	2	4	4	2	2	3	4	3	3	2	4	2	2	1	3	1	2	1	1	0	0	2	4	2	4	3	4	4	4	1	1	2	2	1	1	1	2	4	4	2	2
3645_2289_UV_08_68	UV	2	2	4	4	1	1	1	2	4	4	2	2	3	3	4	4	2	2	1	2	1	3	1	1	1	1	0	0	2	4	2	2	3	3	2	4	1	2	2	4	1	1	1	2	4	4	2	2
3645_2289_UV_08_69	UV	2	2	4	4	1	1	2	2	1	4	3	3	4	4	0	0	2	4	0	0	1	3	1	2	1	1	0	0	2	2	2	2	3	3	2	4	1	1	2	4	1	1	1	2	4	4	2	2
3645_2289_UV_08_71	UV	2	3	4	4	1	1	2	2	1	4	3	3	4	4	3	4	4	4	2	2	1	3	1	2	1	1	0	0	2	4	2	2	3	3	2	4	1	1	2	4	1	1	1	2	4	4	2	4
3645_2289_UV_08_72	UV	2	3	1	1	0	0	0	0	4	4	2	2	3	4	0	0	0	0	1	2	1	3	2	2	1	1	0	0	0	0	0	0	3	3	2	4	1	1	2	4	1	1	0	0	4	4	2	2
3646_2290_UV_08_100	UV	2	3	1	4	1	1	2	2	4	4	2	3	0	0	3	4	2	4	2	2	1	1	1	2	1	1	0	0	2	2	2	4	3	3	4	4	1	1	2	2	1	1	2	2	4	4	2	2
3646_2290_UV_08_102	UV	2	2	1	4	1	1	2	2	4	4	3	3	4	4	3	4	2	4	1	2	1	3	2	2	1	1	0	0	2	4	2	2	3	3	4	4	1	2	2	2	1	4	2	2	4	4	2	4
3646_2290_UV_08_106	UV	2	2	4	4	1	3	2	2	1	4	2	2	3	3	3	4	2	2	1	1	1	3	1	2	1	1	0	0	2	4	2	2	3	3	4	4	1	1	2	4	1	1	1	2	4	4	2	2
3646_2290_UV_08_108	UV	2	3	4	4	1	1	1	2	1	4	2	3	0	0	3	3	2	2	2	2	1	3	1	1	1	4	0	0	2	4	2	2	3	3	2	4	1	1	2	2	1	1	2	2	4	4	2	4
3646_2290_UV_08_109	UV	2	2	4	4	1	1	2	2	4	4	2	3	3	4	4	4	2	4	1	1	1	3	1	2	1	1	0	0	2	4	2	2	3	3	2	4	1	1	2	4	1	1	2	2	4	4	2	4
3646_2290_UV_08_110	UV	2	2	0	0	1	3	2	2	4	4	2	2	3	4	4	4	0	0	1	2	1	3	1	2	1	1	0	0	2	2	2	2	3	3	4	4	0	0	2	4	1	1	2	2	4	4	0	0
3646_2290_UV_08_111	UV	2	2	4	4	1	1	2	2	1	4	2	3	4	4	3	4	2	2	1	1	1	3	1	2	1	1	0	0	4	4	2	2	3	4	2	4	1	1	2	2	1	1	2	2	4	4	2	4
3646_2290_UV_08_114	UV	2	2	4	4	1	1	2	2	4	4	2	3	0	0	3	4	2	4	0	0	1	3	2	2	1	4	0	0	2	2	2	2	3	3	2	4	0	0	2	4	1	1	1	2	3	4	2	2
3646_2290_UV_08_117	UV	2	2	1	4	1	1	1	2	1	1	3	3	3	3	0	0	4	4	1	1	1	1	2	2	1	4	0	0	2	4	2	4	3	4	4	4	1	1	2	4	1	1	2	2	4	4	2	4
3646_2290_UV_08_119	UV	2	2	0	0	1	1	2	2	4	4	2	2	0	0	3	4	4	4	1	1	1	3	2	2	1	1	0	0	2	2	2	4	3	3	4	4	1	1	2	2	1	1	1	2	4	4	2	4
3646_2290_UV_08_120	UV	2	2	4	4	1	1	2	2	1	4	3	3	3	4	3	4	2	4	1	1	1	1	1	2	1	1	0	0	2	2	2	2	3	3	2	4	1	1	4	4	1	1	2	2	4	4	2	2
3646_2290_UV_08_123	UV	2	2	4	4	1	1	2	2	4	4	2	3	0	0	4	4	4	4	1	1	1	1	1	2	1	1	0	0	2	2	2	2	3	3	4	4	1	2	2	2	1	1	1	1	4	4	2	2
3646_2290_UV_08_125	UV	2	2	1	4	1	1	2	2	1	1	2	3	0	0	4	4	2	4	0	0	1	1	2	2	1	1	0	0	2	4	2	2	3	3	4	4	1	1	2	2	1	1	2	2	4	4	2	2
3646_2290_UV_08_127	UV	2	2	4	4	1	1	2	2	4	4	2	3	0	0	4	4	4	4	0	0	1	3	1	2	1	1	0	0	2	4	2	2	3	3	4	4	1	1	2	2	1	1	2	2	4	4	2	4
3646_2290_UV_08_131	UV	3	3	1	4	1	1	1	2	4	4	2	3	4	4	3	3	4	4	2	2	1	3	2	2	1	1	0	0	2	4	2	2	3	3	2	4	1	1	2	4	1	1	1	1	4	4	2	2
3646_2290_UV_08_132	UV	2	3	4	4	3	3	2	2	4	4	2	2	0	0	3	4	0	0	0	0	1	3	1	2	1	1	0	0	2	2	2	2	3	3	2	2	0	0	2	4	1	1	1	2	4	4	2	2
3646_2290_UV_08_133	UV	2	2	4	4	1	1	2	2	4	4	2	3	0	0	3	4	4	4	2	2	3	3	1	2	1	1	0	0	2	2	2	2	3	3	0	0	1	1	2	4	1	1	1	2	3	4	2	2
3646_2290_UV_08_136	UV	2	2	4	4	1	1	2	2	1	4	2	3	4	4	3	4	4	4	0	0	1	3	1	1	1	1	0	0	2	2	2	2	4	4	2	4	1	1	4	4	1	1	2	2	4	4	2	2
3646_2290_UV_08_138	UV	2	2	4	4	1	1	2	2	4	4	2	3	3	4	0	0	4	4	1	2	3	3	1	2	1	4	0	0	2	4	2	2	3	3	2	2	2	2	2	4	1	1	2	2	4	4	2	2
3646_2290_UV_08_139	UV	2	3	4	4	1	3	2	2	4	4	2	2	0	0	3	4	2	4	0	0	1	1	1	1	1	1	0	0	2	2	2	2	3	3	2	2	1	1	2	2	1	1	1	2	4	4	2	4
3646_2290_UV_08_73	UV	2	2	4	4	1	1	1	2	4	4	2	2	3	4	4	4	2	4	1	2	3	3	1	2	1	1	0	0	2	4	2	2	3	3	4	4	1	1	2	2	1	1	1	2	4	4	2	2
3646_2290_UV_08_74	UV	3	3	4	4	1	1	2	2	1	4	2	2	0	0	3	4	2	2	1	2	1	1	1	2	1	1	0	0	2	2	2	2	3	3	2	4	1	1	2	4	1	1	1	2	4	4	2	4
3646_2290_UV_08_78	UV	2	3	1	1	1	1	2	2	4	4	2	3	3	4	3	4	4	4	2	2	1	1	2	2	1	1	0	0	2	4	2	2	3	3	2	4	1	1	2	4	1	1	2	2	4	4	2	2
3646_2290_UV_08_79	UV	2	3	4	4	1	1	2	2	4	4	2	3	3	3	3	4	2	4	2	2	1	3	1	2	1	1	0	0	2	4	2	2	3	3	2	4	1	1	2	4	1	1	1	2	4	4	2	2
3646_2290_UV_08_84	UV	2	3	4	4	1	1	2	2	1	1	2	2	3	3	4	4	4	4	0	0	1	3	1	2	1	1	0	0	2	2	2	4	3	3	2	4	1	1	2	2	1	1	1	2	4	4	2	2
3646_2290_UV_08_86	UV	2	2	4	4	1	1	2	2	4	4	3	3	3	4	3	3	2	4	1	2	3	3	1	1	1	4	0	0	2	4	2	2	3	4	2	4	1	1	2	4	1	1	1	2	4	4	2	4
3646_2290_UV_08_87	UV	2	2	4	4	1	1	2	2	4	4	2	2	3	4	3	4	0	0	1	2	1	1	1	2	1	1	0	0	2	4	2	2	3	3	4	4	1	1	2	4	1	1	1	1	4	4	2	4
3646_2290_UV_08_95	UV	2	2	4	4	1	1	2	2	4	4	3	3	0	0	4	4	2	2	1	2	1	1	1	2	0	0	0	0	2	4	2	2	3	3	4	4	1	2	2	2	1	1	2	2	4	4	2	2
3646_2290_UV_08_96	UV	2	3	4	4	1	1	2	2	4	4	2	2	0	0	3	3	2	4	1	1	1	3	2	2	1	1	0	0	2	4	2	2	3	3	2	4	0	0	2	4	1	1	2	2	4	4	2	2
3646_2290_UV_08_97	UV	2	3	1	4	1	1	2	2	4	4	2	3	3	3	4	4	2	2	0	0	1	3	1	1	1	1	0	0	4	4	2	2	3	4	2	2	1	1	4	4	1	4	2	2	4	4	2	2
3646_2290_UV_08_99	UV	2	2	4	4	1	1	2	2	1	4	2	3	0	0	3	4	4	4	0	0	1	1	0	0	1	1	0	0	2	4	2	2	3	3	4	4	1	1	2	4	1	1	1	1	4	4	2	2
4699_2958_N-18_001	SK1	2	2	4	4	1	1	2	2	1	4	2	3	4	4	3	4	4	4	2	2	0	0	1	2	1	4	2	4	0	0	2	2	3	3	4	4	1	1	2	2	1	4	2	2	4	4	2	4
4699_2958_N-18_003	SK1	2	2	1	4	1	1	2	2	4	4	2	3	3	4	4	4	2	2	2	2	1	1	1	2	1	4	2	4	4	4	2	2	3	4	2	4	1	2	2	2	1	1	0	0	4	4	2	2
4699_2958_N-18_004	SK1	2	3	4	4	1	3	2	2	4	4	2	3	4	4	3	3	2	2	2	2	1	3	1	1	1	4	2	2	2	4	2	2	3	3	2	4	1	1	2	2	1	1	0	0	4	4	2	2
4699_2958_N-18_005	SK1	2	2	1	4	1	3	1	2	4	4	3	3	3	4	3	4	4	4	2	2	3	3	1	2	4	4	0	0	2	4	2	2	3	3	4	4	1	2	2	4	1	1	2	2	4	4	2	4
4699_2958_N-18_006	SK1	2	2	1	4	1	1	1	2	4	4	3	3	4	4	3	4	4	4	2	2	1	1	1	2	1	4	4	4	2	2	2	2	3	3	4	4	1	1	2	4	1	1	1	1	4	4	2	4
4699_2958_N-18_007	SK1	2	2	4	4	1	1	1	2	4	4	2	2	3	3	4	4	4	4	1	2	3	3	1	2	1	4	4	4	2	2	2	2	3	3	2	4	1	2	2	4	1	1	1	1	4	4	2	2
4699_2958_N-18_008	SK1	3	3	4	4	1	1	2	2	4	4	2	3	3	3	3	4	2	4	1	2	1	3	1	1	1	4	2	2	4	4	2	2	3	3	4	4	1	1	2	2	1	1	1	2	4	4	2	2
4699_2958_N-18_009	SK1	0	0	1	4	1	1	2	2	0	0	0	0	0	0	4	4	2	4	0	0	0	0	0	0	1	4	4	4	2	2	2	2	3	3	2	4	1	1	4	4	1	1	1	2	0	0	2	4
4699_2958_N-18_010	SK1	2	2	4	4	1	3	2	2	4	4	3	3	4	4	3	4	2	4	1	2	1	1	1	1	1	4	4	4	2	2	2	2	3	4	2	4	1	2	2	4	1	1	1	2	4	4	4	4
4699_2958_N-18_011	SK1	2	3	4	4	1	1	2	2	1	4	2	3	3	4	4	4	4	4	2	2	0	0	1	2	4	4	4	4	2	2	2	2	3	3	2	2	1	1	2	4	1	1	2	2	4	4	2	2
4699_2958_N-18_012	SK1	2	2	4	4	1	1	2	2	1	4	2	2	3	4	3	4	2	4	2	2	3	3	2	2	1	1	2	4	0	0	2	2	3	3	2	4	1	1	2	2	1	1	2	2	4	4	2	2
4699_2958_N-18_013	SK1	2	2	4	4	1	1	1	2	4	4	2	3	3	4	3	3	2	2	1	2	1	3	1	2	1	4	2	4	2	4	2	2	3	4	2	4	1	1	2	2	1	1	1	2	4	4	2	2
4699_2958_N-18_014	SK1	2	2	4	4	1	3	2	2	4	4	2	2	3	4	4	4	0	0	2	2	3	3	2	2	4	4	4	4	2	2	2	2	3	3	4	4	1	1	2	4	1	1	2	2	4	4	2	2
4699_2958_N-18_015	SK1	2	2	1	4	1	1	2	2	4	4	3	3	3	3	4	4	2	4	1	2	3	3	2	2	1	4	4	4	2	2	2	2	3	3	2	4	1	2	4	4	1	1	2	2	4	4	2	4
4699_2958_N-18_016	SK1	2	3	4	4	1	1	2	2	1	4	2	2	3	4	3	3	4	4	1	2	1	3	2	2	1	4	2	4	2	4	2	2	3	3	4	4	1	1	2	2	1	1	2	2	4	4	2	2
4699_2958_N-18_017	SK1	2	3	4	4	1	1	2	2	4	4	3	3	4	4	3	4	2	4	1	2	1	1	2	2	1	1	2	4	2	4	2	2	3	4	2	4	1	1	4	4	1	1	1	2	3	4	2	2
4699_2958_N-18_018	SK1	2	3	1	4	1	1	2	2	1	4	2	2	3	4	4	4	2	4	2	2	1	3	1	2	1	1	2	4	4	4	2	2	3	3	4	4	1	1	2	4	1	1	1	1	4	4	2	2
4699_2958_N-18_019	SK1	2	2	4	4	1	3	1	2	1	4	3	3	4	4	4	4	4	4	1	2	1	3	2	2	1	4	2	4	4	4	2	2	3	3	2	4	0	0	2	4	1	1	1	2	4	4	2	2
4699_2958_N-18_020	SK1	2	2	4	4	1	3	2	2	4	4	2	3	4	4	3	3	4	4	1	1	1	1	1	1	1	1	2	4	2	2	2	2	3	4	4	4	1	1	4	4	1	1	2	2	4	4	2	2
4699_2958_N-18_021	SK1	0	0	4	4	1	1	2	2	4	4	0	0	0	0	4	4	2	4	0	0	0	0	0	0	1	1	2	4	2	4	2	2	3	3	4	4	1	1	2	4	1	1	0	0	0	0	2	2
4699_2958_N-18_022	SK1	2	2	4	4	1	1	2	2	1	4	3	3	3	4	3	4	2	4	1	1	1	1	1	1	1	4	4	4	2	4	2	2	3	3	2	4	1	2	2	4	1	1	1	2	4	4	2	2
4699_2958_N-18_023	SK1	2	2	1	4	1	1	2	2	1	4	2	3	3	4	4	4	2	4	2	2	1	3	1	2	4	4	4	4	2	4	2	2	3	4	4	4	1	1	2	4	1	1	1	2	4	4	2	2
4699_2958_N-18_024	SK1	2	3	4	4	1	3	2	2	1	4	2	3	3	4	4	4	2	4	1	2	1	3	2	2	4	4	2	4	2	4	2	2	3	3	2	4	1	1	2	2	1	1	2	2	4	4	2	4
4699_2958_N-18_025	SK1	2	2	4	4	1	1	2	2	4	4	2	3	3	4	3	3	2	4	2	2	1	3	1	1	4	4	0	0	4	4	2	2	3	3	2	2	1	1	2	2	1	1	1	2	4	4	2	2
4699_2958_N-18_026	SK1	2	3	4	4	1	3	2	2	4	4	2	3	3	4	3	4	4	4	1	2	3	3	1	2	1	4	4	4	2	2	2	2	3	3	4	4	1	1	2	4	1	1	2	2	4	4	2	4
4699_2958_N-18_028	SK1	2	2	4	4	1	1	2	2	4	4	2	3	3	4	4	4	2	4	1	1	1	1	1	2	1	4	4	4	2	4	2	2	3	4	4	4	1	1	4	4	1	1	2	2	4	4	2	2
4699_2958_N-18_029	SK1	2	2	4	4	1	3	2	2	1	4	2	2	4	4	3	4	4	4	1	2	1	1	1	2	1	1	2	4	2	4	2	2	3	3	4	4	1	1	2	4	1	1	2	2	4	4	2	4
4699_2958_N-18_030	SK1	2	3	4	4	1	1	2	2	4	4	2	3	4	4	3	4	2	4	1	2	1	3	2	2	4	4	4	4	2	4	2	2	3	3	2	4	1	1	4	4	1	4	2	2	4	4	2	4
4699_2958_N-18_101	SK1	2	2	4	4	1	1	1	2	4	4	2	2	3	3	4	4	2	4	2	2	3	3	1	2	1	1	4	4	2	2	2	2	3	3	2	4	1	1	2	4	1	4	2	2	4	4	2	2
4699_2958_N-18_102	SK1	2	2	4	4	1	3	2	2	1	4	2	3	4	4	3	3	2	4	2	2	1	3	1	1	1	1	2	4	2	2	2	2	3	3	4	4	1	1	2	4	1	1	2	2	4	4	2	2
4699_2958_N-18_103	SK1	2	2	4	4	1	3	2	2	1	4	2	3	3	3	3	3	4	4	1	1	1	3	1	2	4	4	4	4	4	4	2	2	3	4	2	4	1	1	2	4	1	1	2	2	4	4	2	4
4699_2958_N-18_104	SK1	0	0	4	4	1	1	2	2	1	4	0	0	0	0	4	4	2	4	0	0	0	0	0	0	1	4	4	4	2	2	2	2	3	4	4	4	1	2	2	2	1	1	1	2	0	0	2	4
4699_2958_N-18_105	SK1	3	3	4	4	1	1	2	2	4	4	2	3	4	4	3	3	4	4	1	1	1	3	2	2	1	4	2	2	2	2	2	2	3	3	4	4	1	1	2	4	1	1	1	2	4	4	2	2
4699_2958_N-18_106	SK1	2	3	4	4	1	1	2	2	4	4	2	3	4	4	3	4	4	4	2	2	1	3	1	2	1	4	2	4	2	4	2	2	3	3	4	4	1	2	2	2	1	1	1	2	4	4	2	2
4699_2958_N-18_107	SK1	2	2	1	4	1	1	2	2	1	4	3	3	3	3	3	3	2	4	1	2	1	3	1	1	1	4	2	2	2	4	2	4	3	3	4	4	1	1	2	2	1	1	1	2	4	4	2	2
4699_2958_N-18_108	SK1	2	2	4	4	1	3	2	2	1	4	2	3	3	4	3	3	2	2	1	2	1	1	1	1	1	1	2	4	2	2	2	2	3	4	2	2	0	0	2	4	1	1	1	2	4	4	2	2
4699_2958_N-18_109	SK1	2	3	4	4	1	3	1	2	1	4	2	2	3	3	3	4	4	4	1	2	1	1	1	1	1	4	4	4	2	2	2	2	3	3	2	4	1	1	2	4	1	4	2	2	4	4	2	2
4699_2958_N-18_110	SK1	2	3	4	4	1	1	1	2	4	4	2	2	3	3	3	4	4	4	2	2	1	3	1	1	4	4	2	4	2	4	2	2	3	3	0	0	1	1	4	4	1	1	1	2	4	4	2	2
4699_2958_N-18_111	SK1	2	3	4	4	1	1	2	2	4	4	2	3	3	4	4	4	4	4	1	2	1	3	1	2	4	4	4	4	2	4	2	2	3	3	4	4	1	1	4	4	1	1	2	2	4	4	2	2
4699_2958_N-18_112	SK1	2	2	4	4	1	3	2	2	1	4	2	3	3	4	3	4	2	4	2	2	1	1	1	1	1	4	4	4	4	4	2	2	3	3	2	4	1	1	2	2	1	4	2	2	4	4	2	2
4699_2958_N-18_113	SK1	2	3	1	4	1	3	2	2	1	4	2	3	3	4	4	4	2	4	2	2	3	3	1	2	1	4	2	4	2	4	2	2	3	4	2	4	1	1	2	2	1	1	1	2	4	4	2	2
4699_2958_N-18_114	SK1	2	2	4	4	1	1	2	2	1	4	3	3	3	4	3	4	4	4	2	2	1	3	1	2	4	4	2	4	4	4	2	2	4	4	2	2	1	2	2	4	1	1	1	2	4	4	2	4
4699_2958_N-18_115	SK1	2	2	4	4	1	1	2	2	4	4	2	3	3	3	3	4	2	2	1	1	1	3	1	2	1	4	2	4	2	4	2	2	3	3	2	4	1	2	2	4	1	1	1	2	4	4	2	2
4699_2958_N-18_116	SK1	0	0	1	4	1	1	2	2	4	4	0	0	0	0	4	4	4	4	0	0	0	0	0	0	4	4	2	4	2	4	2	2	3	3	4	4	1	1	2	4	1	4	1	2	0	0	2	2
4699_2958_N-18_117	SK1	2	2	4	4	1	1	2	2	4	4	2	2	3	4	3	3	4	4	1	2	1	1	1	2	4	4	2	4	2	4	2	2	3	3	2	4	1	1	2	4	1	1	1	1	4	4	2	2
4699_2958_N-18_118	SK1	2	3	4	4	1	1	2	2	4	4	3	3	4	4	3	4	2	4	1	2	1	3	1	2	1	1	2	4	2	2	2	2	3	3	2	2	1	1	4	4	1	1	1	2	4	4	2	2
4699_2958_N-18_119	SK1	3	3	4	4	1	3	1	2	1	4	3	3	4	4	4	4	4	4	1	2	1	1	1	2	4	4	2	4	2	4	2	2	3	3	2	4	1	1	2	4	1	1	0	0	4	4	2	2
4699_2958_N-18_120	SK1	2	2	4	4	0	0	0	0	4	4	2	3	3	4	0	0	2	4	1	2	1	1	1	2	1	4	2	4	0	0	0	0	3	4	4	4	1	1	4	4	1	1	1	2	4	4	2	4
4699_2958_N-18_121	SK1	2	3	4	4	1	1	2	2	1	4	2	3	3	3	3	4	2	4	1	2	1	3	2	2	1	4	2	4	2	2	2	2	3	3	2	4	1	1	2	4	1	1	1	2	4	4	2	2
4699_2958_N-18_122	SK1	2	2	1	4	1	1	2	2	4	4	2	3	3	4	3	4	4	4	2	2	1	3	1	1	1	1	4	4	2	4	2	2	3	3	2	2	1	1	2	2	1	1	1	2	4	4	2	2
4699_2958_N-18_123	SK1	2	2	4	4	1	3	2	2	4	4	3	3	3	4	4	4	2	4	1	2	1	3	2	2	1	1	4	4	2	2	2	2	3	3	2	2	1	1	2	4	1	1	2	2	4	4	2	2
4699_2958_N-18_124	SK1	2	2	4	4	1	3	2	2	1	4	2	3	3	4	3	3	2	4	1	2	1	3	1	1	1	1	2	4	2	2	2	2	3	3	4	4	1	1	2	4	1	4	1	2	4	4	2	4
4699_2958_N-18_125	SK1	2	2	1	4	1	3	2	2	1	4	3	3	3	4	4	4	4	4	1	1	1	3	1	2	1	4	2	2	4	4	2	2	3	3	4	4	1	2	2	2	1	1	2	2	4	4	2	2
4699_2958_N-18_126	SK1	2	2	4	4	1	1	2	2	4	4	2	2	3	4	4	4	2	2	2	2	1	3	1	1	1	1	2	4	2	4	2	2	3	3	4	4	1	1	2	2	1	1	1	2	4	4	2	2
4699_2958_N-18_127	SK1	2	2	4	4	1	1	2	2	4	4	2	3	4	4	3	4	4	4	1	2	1	1	1	2	1	4	2	4	2	4	2	2	3	3	4	4	1	1	2	4	1	1	2	2	4	4	2	4
4699_2958_N-18_128	SK1	0	0	4	4	1	3	2	2	4	4	0	0	0	0	3	4	4	4	0	0	0	0	0	0	1	4	2	4	2	4	2	2	3	3	4	4	1	1	2	4	1	1	1	2	0	0	2	2
4699_2958_N-18_129	SK1	2	2	1	4	1	3	2	2	4	4	2	3	3	4	4	4	4	4	1	2	1	1	1	2	4	4	2	2	2	2	2	2	3	3	2	4	1	1	2	4	1	1	2	2	4	4	2	2
4699_2958_N-18_130	SK1	2	2	1	4	1	3	2	2	1	4	2	3	3	4	3	4	4	4	1	2	0	0	1	2	1	1	4	4	2	4	2	2	3	3	4	4	1	1	2	2	1	1	0	0	4	4	2	2
3646_2290_KS_06_06	SK2	2	3	4	4	1	1	2	2	4	4	2	3	3	4	3	4	4	4	2	2	1	3	1	2	1	1	0	0	2	4	2	2	3	4	2	4	1	2	2	2	1	1	1	2	4	4	2	2
3646_2290_KS_06_11	SK2	2	2	1	4	0	0	2	2	1	4	2	3	4	4	3	4	4	4	1	2	1	3	1	2	1	4	0	0	2	2	2	2	3	4	2	2	1	1	2	2	1	1	2	2	4	4	2	4
3646_2290_KS_06_13	SK2	2	2	4	4	1	1	1	2	1	4	2	2	4	4	4	4	2	4	2	2	1	1	1	1	1	4	0	0	4	4	2	2	3	3	2	4	1	1	4	4	1	1	2	2	4	4	2	2
3646_2290_KS_06_14	SK2	2	3	4	4	1	1	2	2	1	4	2	2	3	4	3	3	2	4	1	2	1	3	0	0	4	4	0	0	2	2	2	2	3	3	4	4	1	1	2	4	1	1	1	1	4	4	2	2
3646_2290_KS_06_15	SK2	2	2	4	4	0	0	2	2	4	4	2	3	4	4	3	4	2	4	1	1	1	1	2	2	1	1	0	0	2	2	2	2	3	3	2	4	1	1	2	4	1	1	2	2	4	4	2	2
3646_2290_KS_06_19	SK2	2	2	0	0	1	1	2	2	4	4	2	3	3	4	3	4	4	4	1	2	1	3	1	1	1	4	0	0	2	2	2	2	3	3	4	4	0	0	2	2	1	1	2	2	4	4	2	4
3646_2290_KS_06_21	SK2	2	2	4	4	0	0	0	0	1	4	2	3	3	3	0	0	2	4	1	2	1	3	1	2	1	4	0	0	0	0	0	0	3	3	2	4	1	1	2	4	1	1	0	0	4	4	2	2
3646_2290_KS_06_24	SK2	2	2	4	4	1	3	1	2	4	4	3	3	4	4	3	4	2	2	1	2	1	3	1	2	1	1	0	0	2	2	2	2	3	3	2	4	1	1	4	4	1	4	1	1	4	4	4	4
3646_2290_KS_06_32	SK2	2	2	1	4	1	1	2	2	1	1	2	3	3	3	3	4	2	4	1	2	1	3	1	2	1	4	0	0	2	2	2	2	3	3	4	4	1	1	2	4	1	1	1	2	4	4	2	4
3646_2290_KS_06_34	SK2	2	2	4	4	0	0	1	2	4	4	2	3	4	4	3	4	2	4	1	2	1	1	1	2	1	4	0	0	2	4	2	2	3	3	4	4	1	1	2	4	1	1	2	2	4	4	2	4
3646_2290_KS_06_39	SK2	0	0	4	4	1	3	2	2	4	4	2	3	4	4	3	4	4	4	1	2	0	0	1	2	1	4	0	0	4	4	2	2	3	3	2	4	1	1	2	2	1	1	2	2	4	4	2	2
3646_2290_KS_06_42	SK2	2	3	4	4	1	1	1	2	1	1	2	2	0	0	3	4	4	4	2	2	1	3	2	2	1	1	0	0	2	2	2	2	3	3	4	4	1	1	4	4	1	1	1	2	4	4	2	2
3646_2290_KS_06_47	SK2	2	2	4	4	1	1	2	2	4	4	3	3	0	0	3	4	2	4	2	2	3	3	1	2	1	4	0	0	2	4	2	2	3	3	2	4	1	2	4	4	1	4	1	2	4	4	2	2
3646_2290_KS_06_52	SK2	2	2	1	4	0	0	2	2	1	4	2	2	0	0	4	4	4	4	2	2	1	3	1	1	4	4	0	0	2	2	2	2	3	3	2	4	1	1	2	4	1	1	2	2	4	4	4	4
3646_2290_KS_06_54	SK2	2	2	4	4	0	0	1	2	1	4	0	0	4	4	3	4	2	4	2	2	0	0	1	1	4	4	0	0	0	0	2	2	3	3	0	0	0	0	4	4	1	1	1	2	4	4	2	4
3646_2290_KS_06_55	SK2	2	2	4	4	1	1	2	2	1	4	2	3	3	4	4	4	4	4	2	2	1	1	2	2	1	4	0	0	2	4	2	2	3	3	4	4	1	1	2	2	1	1	2	2	4	4	2	2
3646_2290_KS_06_56	SK2	2	2	4	4	1	1	2	2	4	4	2	2	4	4	3	3	2	2	1	1	1	3	1	1	1	1	0	0	2	2	2	2	3	3	4	4	1	2	2	4	1	1	1	2	3	4	2	2
3646_2290_KS_06_57	SK2	2	2	1	4	0	0	2	2	4	4	2	3	0	0	3	3	4	4	1	1	1	3	2	2	4	4	0	0	2	4	2	2	3	3	4	4	1	1	2	2	1	1	1	2	4	4	2	2
3646_2290_KS_06_58	SK2	2	2	1	4	1	1	2	2	1	4	3	3	3	4	3	3	2	4	1	2	1	1	1	2	1	4	0	0	2	2	2	2	3	4	4	4	1	2	2	2	1	1	2	2	4	4	2	4
3646_2290_KS_06_61	SK2	2	2	1	4	1	1	2	2	1	1	2	2	0	0	3	4	2	2	0	0	0	0	1	1	1	4	0	0	2	2	2	2	3	3	4	4	1	1	2	2	1	1	1	2	4	4	2	4
3646_2290_KS_06_62	SK2	2	2	4	4	1	1	2	2	4	4	2	3	3	4	4	4	2	4	1	2	1	3	2	2	1	1	0	0	2	4	2	2	3	3	2	2	0	0	2	4	1	1	1	2	4	4	2	4
3646_2290_KS_06_63	SK2	2	2	4	4	1	1	1	2	4	4	3	3	0	0	3	4	2	4	0	0	1	3	2	2	1	4	0	0	2	2	2	2	3	3	4	4	1	2	2	4	1	1	2	2	4	4	2	2
3646_2290_KS_06_66	SK2	2	2	4	4	1	1	2	2	4	4	2	3	3	3	3	4	2	4	2	2	1	3	1	2	1	1	0	0	2	4	2	2	3	3	4	4	1	1	4	4	1	1	1	2	4	4	2	2
3646_2290_KS_06_67	SK2	2	3	4	4	0	0	2	2	4	4	2	3	0	0	3	4	4	4	0	0	0	0	1	2	1	4	0	0	2	4	2	2	3	3	4	4	1	2	2	4	1	4	2	2	4	4	2	2
3646_2290_KS_06_71	SK2	2	3	4	4	1	1	2	2	4	4	2	2	4	4	3	4	0	0	1	2	1	3	1	2	4	4	0	0	2	4	2	2	3	3	2	4	1	1	2	2	1	4	2	2	4	4	2	2
3646_2290_KS_06_72	SK2	2	3	4	4	1	1	2	2	4	4	2	3	0	0	4	4	4	4	0	0	1	1	1	2	1	4	0	0	2	4	2	2	3	3	2	4	1	2	2	2	1	1	1	2	4	4	2	4
3646_2290_KS_06_73	SK2	2	2	4	4	1	1	2	2	0	0	3	3	4	4	3	4	4	4	1	2	1	3	1	2	1	1	0	0	2	4	2	2	3	3	2	2	1	2	2	2	1	1	1	2	4	4	2	2
3646_2290_KS_06_76	SK2	2	2	4	4	0	0	2	2	0	0	2	3	0	0	3	4	2	4	0	0	1	1	0	0	1	1	0	0	4	4	2	2	3	3	2	4	1	1	4	4	1	1	1	1	4	4	2	4
3646_2290_KS_06_80	SK2	2	2	4	4	1	1	1	2	4	4	3	3	3	4	3	4	4	4	1	2	1	1	1	2	1	1	0	0	2	2	2	2	3	3	4	4	1	1	2	4	1	1	1	2	4	4	2	2
3646_2290_KS_06_87	SK2	2	3	4	4	1	1	2	2	1	4	2	2	3	4	3	4	4	4	1	2	1	1	0	0	1	1	0	0	2	2	2	2	3	4	4	4	1	1	2	4	0	0	2	2	4	4	2	2
3646_2290_KS_06_88	SK2	2	3	4	4	1	1	1	2	1	4	2	3	3	4	4	4	4	4	0	0	1	3	1	1	1	4	0	0	2	2	2	2	3	3	0	0	0	0	2	4	1	1	2	2	4	4	2	2
3646_2290_KS_06_91	SK2	2	2	1	4	0	0	2	2	4	4	3	3	4	4	4	4	4	4	1	1	1	1	1	2	1	1	0	0	2	2	2	2	3	3	2	4	1	1	2	4	1	4	1	2	4	4	2	4
3646_2290_KS_06_92	SK2	2	2	4	4	1	1	2	2	4	4	3	3	3	3	4	4	0	0	2	2	3	3	1	2	1	4	0	0	2	2	2	2	3	3	2	4	1	1	2	4	1	1	1	2	3	4	2	2
3646_2290_KS_06_94	SK2	2	2	4	4	1	1	2	2	4	4	2	3	3	3	3	3	2	4	1	2	1	3	2	2	1	1	0	0	4	4	2	2	3	3	2	4	1	1	4	4	1	1	1	2	4	4	2	4
3646_2290_KS_06_95	SK2	3	3	4	4	1	1	2	2	4	4	0	0	0	0	3	4	2	4	2	2	0	0	2	2	1	4	0	0	2	2	2	2	3	3	2	4	1	1	2	4	1	4	1	1	0	0	2	2
3646_2290_KS_06_96	SK2	0	0	4	4	1	1	2	2	4	4	0	0	4	4	3	4	2	4	0	0	1	3	1	2	1	4	0	0	2	2	2	2	3	3	0	0	1	1	0	0	1	1	1	2	4	4	2	4
3646_2290_KS_06_97	SK2	2	2	4	4	1	1	2	2	4	4	2	2	3	3	3	4	4	4	2	2	1	3	1	1	1	1	0	0	2	4	2	2	3	3	4	4	1	1	2	4	1	1	1	2	4	4	2	2
3646_2290_KS_06_99	SK2	0	0	4	4	1	1	2	2	1	4	2	2	0	0	4	4	2	4	1	2	1	3	1	2	1	4	0	0	2	4	2	2	3	3	0	0	1	1	0	0	1	1	2	2	4	4	2	2
4699_2958_E-18_201	SK3	3	3	4	4	3	3	2	2	4	4	2	3	3	3	4	4	4	4	2	2	1	3	1	2	0	0	4	4	2	2	2	2	0	0	2	2	1	1	2	2	1	1	1	2	4	4	2	2
4699_2958_E-18_202	SK3	2	3	4	4	1	1	2	2	4	4	2	3	4	4	3	4	4	4	1	2	1	1	2	2	1	1	4	4	2	2	2	2	3	3	2	4	1	2	2	4	1	1	1	2	4	4	2	4
4699_2958_E-18_203	SK3	2	2	1	4	1	1	1	2	1	4	2	2	4	4	3	3	4	4	2	2	1	1	1	2	1	4	2	4	2	2	2	2	3	4	4	4	1	1	4	4	1	1	2	2	4	4	2	4
4699_2958_E-18_205	SK3	2	2	4	4	1	3	2	2	1	4	2	3	3	4	3	4	2	4	1	1	1	1	1	2	4	4	4	4	2	4	2	2	3	3	4	4	1	1	2	2	1	4	1	2	4	4	2	2
4699_2958_E-18_206	SK3	2	2	4	4	1	3	2	2	4	4	2	3	4	4	3	4	2	4	2	2	3	3	2	2	1	4	4	4	2	4	2	2	3	4	4	4	1	2	2	2	1	1	1	2	4	4	2	2
4699_2958_E-18_211	SK3	2	2	4	4	1	3	2	2	4	4	2	2	3	4	4	4	4	4	2	2	1	1	1	2	1	4	2	4	4	4	2	2	3	3	4	4	1	1	2	2	1	1	1	2	4	4	0	0
4699_2958_E-18_213	SK3	2	3	4	4	1	3	2	2	1	4	2	2	3	4	3	3	2	4	1	1	1	1	1	1	1	4	4	4	2	4	2	2	3	3	2	4	1	1	2	2	1	4	2	2	4	4	2	2
4699_2958_E-18_215	SK3	2	2	4	4	1	1	2	2	4	4	2	2	3	4	3	3	2	2	1	2	1	1	1	1	4	4	4	4	2	2	2	2	3	3	2	4	1	1	4	4	1	1	2	2	4	4	2	2
4699_2958_E-18_217	SK3	2	2	4	4	1	1	2	2	1	1	2	2	3	4	4	4	2	2	2	2	1	3	2	2	1	1	2	4	2	4	2	2	3	4	4	4	1	2	2	4	1	1	1	2	4	4	2	2
4699_2958_E-18_220	SK3	0	0	4	4	1	1	2	2	4	4	0	0	0	0	3	4	2	4	0	0	0	0	0	0	1	1	2	4	4	4	2	2	3	4	4	4	1	1	2	2	1	1	2	2	0	0	2	4
4699_2958_E-18_301	SK3	2	2	4	4	1	1	2	2	4	4	2	3	4	4	3	4	2	4	1	1	1	1	1	1	4	4	2	2	2	2	2	2	3	3	4	4	1	1	2	4	1	1	2	2	4	4	2	2
4699_2958_E-18_306	SK3	2	3	4	4	1	1	1	2	1	4	2	3	4	4	3	4	2	2	1	1	3	3	1	2	1	4	4	4	2	2	2	2	3	3	2	4	1	1	2	4	1	1	1	1	4	4	2	4
4699_2958_E-18_307	SK3	2	3	4	4	1	3	2	2	4	4	2	2	3	4	4	4	2	4	2	2	1	3	1	1	1	4	4	4	2	2	2	2	3	3	2	2	1	1	2	2	1	1	2	2	4	4	4	4
4699_2958_E-18_309	SK3	2	2	4	4	1	1	2	2	4	4	2	2	4	4	3	4	2	4	1	2	1	1	1	1	1	1	2	2	2	2	2	2	3	3	2	2	1	1	4	4	1	1	1	1	3	4	4	4
4699_2958_E-18_311	SK3	2	2	4	4	1	1	2	2	1	4	2	2	4	4	3	4	4	4	2	2	1	3	1	2	1	1	2	2	2	2	2	2	3	3	4	4	1	1	2	4	1	1	2	2	4	4	2	2
4699_2958_E-18_312	SK3	2	3	4	4	1	3	2	2	4	4	2	2	3	4	4	4	2	4	1	2	1	1	1	2	1	1	4	4	2	2	2	2	3	3	2	4	1	1	4	4	1	1	2	2	4	4	2	2
4699_2958_E-18_313	SK3	2	2	1	4	1	3	2	2	4	4	3	3	3	3	4	4	2	4	2	2	1	3	1	2	1	4	2	4	2	2	2	2	3	4	4	4	1	1	4	4	1	1	2	2	4	4	2	4
4699_2958_E-18_314	SK3	2	3	4	4	1	3	2	2	1	4	2	3	3	4	4	4	4	4	1	2	1	1	1	2	1	4	4	4	2	2	2	2	3	3	4	4	1	1	4	4	1	1	1	2	4	4	2	2
4699_2958_E-18_315	SK3	2	2	4	4	1	3	2	2	4	4	2	3	4	4	4	4	4	4	1	2	1	3	1	1	1	1	4	4	2	2	2	2	3	4	2	4	1	1	2	2	1	1	1	1	4	4	2	2
4699_2958_E-18_318	SK3	2	3	1	4	1	3	2	2	1	1	2	3	3	4	3	4	4	4	2	2	1	1	1	2	1	4	2	4	2	2	2	2	3	3	2	4	1	1	2	2	1	1	2	2	4	4	2	2
4699_2958_E-18_319	SK3	2	2	4	4	1	1	2	2	4	4	0	0	3	4	3	4	2	4	2	2	1	1	2	2	1	1	4	4	2	2	2	2	3	3	4	4	1	1	4	4	1	1	2	2	4	4	2	2
4699_2958_E-18_320	SK3	0	0	4	4	1	1	2	2	4	4	0	0	0	0	3	4	2	4	0	0	0	0	0	0	1	4	4	4	4	4	2	2	3	4	4	4	1	1	4	4	1	1	2	2	0	0	2	2
4699_2958_E-18_401	SK3	2	3	4	4	1	1	2	2	4	4	2	3	3	4	3	3	2	4	1	2	1	3	1	2	1	1	2	2	2	2	2	2	3	3	4	4	1	1	2	4	1	1	2	2	4	4	2	2
4699_2958_E-18_402	SK3	2	3	1	4	1	1	1	2	1	1	3	3	3	4	3	4	2	4	1	2	1	1	1	2	1	1	2	4	2	4	2	4	3	3	4	4	1	1	2	4	1	1	0	0	4	4	4	4
4699_2958_E-18_404	SK3	3	3	4	4	3	3	2	2	4	4	0	0	3	3	4	4	4	4	2	2	1	3	1	2	0	0	4	4	2	2	2	2	0	0	2	2	1	1	2	2	1	1	2	2	4	4	2	2
4699_2958_E-18_405	SK3	2	2	1	4	1	1	2	2	1	4	2	2	3	4	4	4	2	4	1	2	1	1	2	2	1	1	4	4	2	4	2	2	3	3	2	4	1	1	4	4	1	1	1	1	4	4	2	2
4699_2958_E-18_407	SK3	2	2	4	4	1	1	1	2	4	4	2	3	3	3	3	4	4	4	1	2	1	3	1	1	1	4	2	4	2	2	2	2	3	3	2	4	2	2	2	2	1	1	2	2	4	4	2	2
4699_2958_E-18_409	SK3	2	2	4	4	1	1	2	2	4	4	3	3	3	4	3	4	2	4	2	2	1	1	1	2	1	1	4	4	4	4	2	2	3	4	2	4	1	1	2	2	1	1	2	2	4	4	2	4
4699_2958_E-18_411	SK3	2	2	1	4	1	3	2	2	1	4	2	2	3	4	3	3	4	4	1	2	3	3	1	1	1	1	4	4	2	2	2	2	3	3	2	4	1	1	2	2	1	1	1	1	4	4	2	2
4699_2958_E-18_412	SK3	2	2	4	4	1	1	2	2	4	4	3	3	3	4	4	4	4	4	2	2	1	3	1	2	1	1	4	4	2	2	2	2	3	3	4	4	1	1	4	4	1	1	2	2	4	4	4	4
4699_2958_E-18_413	SK3	2	2	4	4	1	1	2	2	4	4	2	3	3	4	4	4	2	4	1	1	1	3	1	2	1	1	2	4	4	4	2	2	3	3	4	4	1	1	2	4	1	4	2	2	4	4	2	4
4699_2958_E-18_414	SK3	2	2	4	4	1	3	2	2	4	4	2	2	3	4	4	4	2	4	2	2	1	1	1	1	1	4	2	4	2	4	2	2	3	3	2	4	1	1	2	4	1	1	2	2	4	4	2	4
4699_2958_E-18_415	SK3	2	3	4	4	1	3	2	2	1	4	2	3	3	4	3	3	2	4	2	2	1	3	2	2	4	4	2	2	2	2	2	2	3	3	2	4	1	1	2	4	1	1	1	1	4	4	2	2
4699_2958_E-18_416	SK3	0	0	4	4	1	1	2	2	4	4	0	0	0	0	3	4	4	4	0	0	0	0	0	0	1	4	4	4	2	4	2	2	3	4	4	4	1	1	2	4	1	1	1	2	0	0	2	2
4699_2958_E-18_417	SK3	2	2	4	4	1	1	2	2	1	4	2	2	4	4	3	4	2	4	1	2	1	3	1	2	1	1	4	4	2	2	2	2	3	3	2	4	1	1	2	2	1	4	1	2	4	4	2	2
4699_2958_E-18_418	SK3	2	3	4	4	1	1	2	2	4	4	2	2	3	4	4	4	4	4	1	2	3	3	2	2	1	1	2	4	2	4	2	2	3	4	4	4	1	1	2	2	1	1	2	2	4	4	2	4
4699_2958_E-18_419	SK3	2	2	4	4	1	3	2	2	1	4	3	3	4	4	3	4	2	4	1	2	1	3	1	1	1	1	2	4	4	4	2	2	3	4	4	4	1	2	2	2	1	4	1	2	4	4	2	4
4699_2958_E-18_420	SK3	2	2	4	4	1	1	2	2	4	4	2	3	4	4	3	3	4	4	1	2	3	3	2	2	1	4	4	4	2	4	2	2	3	4	2	4	1	1	2	4	1	4	0	0	4	4	2	2
ST95_01	SK4	2	2	4	4	1	1	2	2	4	4	2	3	3	4	4	4	2	4	2	2	1	1	1	2	1	1	2	4	2	4	2	2	0	0	2	4	1	2	2	2	1	1	1	2	4	4	2	2
ST95_02	SK4	2	3	4	4	1	1	2	2	1	4	2	3	3	4	4	4	2	4	1	2	1	1	1	2	1	4	4	4	2	2	2	2	3	3	2	4	2	2	2	2	1	1	2	2	4	4	2	4
ST95_03	SK4	2	3	4	4	1	1	1	2	4	4	2	2	4	4	4	4	4	4	1	2	1	1	1	2	1	4	2	4	2	2	2	2	3	3	2	2	1	1	4	4	1	1	2	2	4	4	2	2
ST95_05	SK4	2	2	4	4	1	1	2	2	4	4	3	3	3	4	3	4	4	4	2	2	1	1	2	2	1	4	2	2	2	4	2	2	3	4	4	4	1	2	2	2	1	1	2	2	4	4	2	2
ST95_06	SK4	2	2	4	4	1	3	2	2	4	4	2	3	3	4	3	3	2	4	1	2	1	1	1	1	4	4	2	2	2	2	2	2	0	0	2	4	1	1	2	2	1	1	2	2	4	4	2	4
ST95_09	SK4	2	3	4	4	1	1	2	2	4	4	2	3	3	4	4	4	4	4	2	2	3	3	2	2	1	4	2	2	2	2	2	2	3	3	2	4	1	1	2	4	1	1	1	2	4	4	2	2
ST95_10	SK4	2	3	4	4	1	3	2	2	4	4	2	3	4	4	3	4	2	4	2	2	1	1	1	2	1	4	2	4	2	4	2	2	3	3	4	4	1	2	2	4	1	4	1	2	3	4	2	2
ST95_11	SK4	2	2	4	4	1	1	1	2	1	4	2	2	4	4	3	4	2	4	1	2	1	1	2	2	1	4	4	4	2	2	2	2	3	4	4	4	1	1	4	4	1	1	2	2	4	4	2	2
ST95_12	SK4	2	2	4	4	1	3	2	2	4	4	3	3	3	4	4	4	2	4	2	2	1	1	1	2	4	4	2	2	2	2	2	4	3	3	4	4	1	1	2	4	1	1	2	2	4	4	2	2
ST95_14	SK4	2	3	4	4	0	0	0	0	4	4	3	3	4	4	0	0	4	4	2	2	3	3	1	1	1	1	4	4	0	0	0	0	3	3	2	4	1	1	4	4	1	1	2	2	4	4	2	2
ST95_16	SK4	2	2	4	4	1	1	1	2	1	4	2	2	3	4	3	4	4	4	2	2	3	3	1	2	1	1	4	4	2	4	2	2	3	3	4	4	1	1	2	4	1	1	1	2	4	4	2	4
ST95_17	SK4	2	2	4	4	1	1	2	2	1	4	2	3	3	4	3	4	2	2	1	2	1	1	1	2	1	4	2	2	2	2	2	2	3	3	2	4	1	1	2	2	1	1	2	2	4	4	2	2
ST95_20	SK4	2	2	4	4	1	3	2	2	4	4	3	3	3	4	3	4	2	4	1	2	3	3	1	2	1	4	2	4	2	4	2	2	3	3	4	4	1	1	2	4	1	1	1	2	4	4	2	2
ST95_21	SK4	2	2	4	4	1	1	2	2	4	4	3	3	0	0	3	4	2	4	1	2	1	1	1	2	4	4	2	4	2	4	2	2	3	4	2	2	1	2	2	2	1	1	2	2	4	4	2	2
ST95_23	SK4	2	2	4	4	1	1	2	2	4	4	2	3	4	4	3	4	2	4	1	2	1	1	1	1	1	4	4	4	2	2	2	4	3	3	4	4	1	2	2	2	1	1	2	2	4	4	2	2
ST95_24	SK4	2	3	4	4	1	1	2	2	4	4	3	3	3	4	3	3	4	4	2	2	1	1	2	2	1	1	2	4	2	4	2	2	3	3	2	4	1	1	2	4	1	1	1	2	4	4	2	2
ST95_26	SK4	2	2	4	4	1	1	2	2	1	4	3	3	3	4	4	4	2	4	1	1	1	1	2	2	1	1	2	2	2	2	2	2	3	3	4	4	1	1	2	2	1	1	2	2	4	4	2	2
ST95_27	SK4	2	3	4	4	1	1	2	2	4	4	2	3	3	3	3	4	4	4	2	2	1	1	1	2	1	4	4	4	2	4	2	2	3	3	2	4	1	2	2	2	1	1	2	2	4	4	2	2
ST95_29	SK4	2	3	1	4	1	3	2	2	4	4	2	3	4	4	3	4	4	4	1	1	1	1	1	2	1	4	2	4	2	4	2	2	3	4	2	4	1	1	4	4	1	1	1	1	4	4	2	2
ST95_33	SK4	2	2	4	4	1	1	1	2	4	4	2	2	3	3	4	4	2	4	2	2	1	1	1	1	1	1	4	4	2	4	2	2	4	4	2	4	1	1	2	2	1	1	2	2	4	4	2	2
ST95_35	SK4	2	2	4	4	1	1	2	2	4	4	2	3	4	4	3	4	4	4	1	2	1	1	1	2	4	4	4	4	2	4	2	2	3	3	4	4	1	2	2	4	1	1	2	2	4	4	2	2
ST95_36	SK4	2	2	4	4	1	1	2	2	1	4	2	3	4	4	3	3	2	4	2	2	1	1	1	2	0	0	4	4	2	4	2	2	3	3	4	4	1	1	2	2	1	1	2	2	4	4	2	4
ST95_38	SK4	2	3	4	4	1	1	2	2	4	4	2	2	3	4	3	3	4	4	1	2	1	1	1	2	1	4	2	4	2	2	2	2	3	3	2	4	1	1	2	4	1	1	1	2	4	4	2	2
ST95_39	SK4	2	3	1	4	1	1	2	2	4	4	2	2	4	4	3	4	4	4	2	2	1	1	1	2	1	4	4	4	2	4	2	2	0	0	2	4	1	2	2	4	1	1	1	2	4	4	4	4
ST95_40	SK4	2	2	4	4	1	3	2	2	4	4	2	3	3	4	3	4	2	2	1	1	1	1	2	2	4	4	4	4	2	4	2	2	3	3	4	4	1	1	2	2	1	1	1	2	4	4	2	2
ST95_43	SK4	2	2	0	0	1	1	1	2	4	4	2	3	3	3	3	3	0	0	1	2	1	1	1	2	1	1	0	0	2	2	2	2	0	0	4	4	0	0	2	2	1	1	2	2	4	4	2	2
ST95_44	SK4	2	2	4	4	1	3	2	2	1	4	3	3	4	4	3	4	0	0	2	2	1	1	1	2	1	1	4	4	2	4	2	2	0	0	2	4	1	2	2	4	1	1	1	2	4	4	2	4
ST95_45	SK4	2	3	4	4	1	1	2	2	4	4	2	3	3	4	3	3	4	4	2	2	0	0	1	1	1	4	2	4	4	4	2	2	3	3	2	4	1	1	2	4	1	1	2	2	4	4	2	2
ST95_47	SK4	2	2	4	4	1	3	2	2	4	4	3	3	4	4	3	4	2	4	2	2	1	1	2	2	1	4	2	4	2	2	2	2	3	4	2	2	1	1	2	4	1	1	2	2	4	4	2	2
ST95_54	SK4	2	2	4	4	1	3	2	2	4	4	0	0	0	0	3	3	0	0	0	0	1	1	0	0	1	4	4	4	2	4	2	2	0	0	4	4	1	1	2	2	1	1	2	2	4	4	2	2
ST95_55	SK4	2	2	4	4	1	1	2	2	1	4	3	3	3	3	3	3	0	0	2	2	3	3	1	1	1	1	0	0	2	2	2	2	0	0	2	4	0	0	2	4	1	1	2	2	4	4	0	0
ST95_56	SK4	2	3	1	4	1	1	2	2	4	4	2	3	3	3	3	4	4	4	2	2	3	3	1	2	1	4	4	4	2	2	2	2	3	3	4	4	1	1	2	4	1	1	2	2	4	4	2	2
ST95_57	SK4	2	2	4	4	1	1	2	2	4	4	2	2	3	4	3	3	4	4	1	2	1	1	1	2	4	4	2	2	2	2	2	2	3	3	2	4	1	1	4	4	1	1	2	2	4	4	2	4
ST95_59	SK4	2	3	4	4	1	1	1	2	1	1	2	2	4	4	3	4	2	4	2	2	1	1	1	1	1	1	4	4	4	4	2	2	3	3	2	4	1	1	4	4	1	1	1	2	4	4	2	2
ST95_60	SK4	2	2	4	4	1	1	2	2	4	4	2	3	4	4	4	4	4	4	2	2	1	1	1	2	1	1	4	4	2	2	2	2	3	4	4	4	1	1	2	4	1	1	1	1	4	4	2	2
ST95_61	SK4	2	2	4	4	1	1	2	2	4	4	2	2	3	4	3	4	4	4	2	2	1	1	2	2	1	4	2	4	2	2	2	2	3	3	2	4	1	1	2	4	1	1	1	2	4	4	2	4
ST95_62	SK4	2	3	1	4	1	3	2	2	4	4	2	3	3	3	4	4	4	4	1	1	1	1	1	2	1	1	4	4	2	4	2	2	3	3	4	4	1	1	2	4	1	1	2	2	4	4	2	2
ST95_63	SK4	2	3	4	4	1	1	2	2	4	4	3	3	4	4	3	4	2	4	1	2	1	1	1	1	1	4	2	4	4	4	2	2	0	0	2	4	1	2	4	4	1	1	2	2	4	4	2	2
ST95_64	SK4	2	2	4	4	1	1	1	2	4	4	2	3	3	3	3	4	4	4	1	1	1	1	2	2	1	1	2	4	2	4	2	2	3	3	2	4	1	1	2	4	1	1	0	0	4	4	2	2
ST95_65	SK4	2	2	0	0	1	1	2	2	4	4	2	3	3	4	4	4	0	0	1	2	1	1	1	1	1	1	0	0	2	4	2	2	0	0	2	4	0	0	2	4	1	1	2	2	4	4	0	0
ST95_66	SK4	2	2	4	4	1	1	2	2	1	4	2	3	3	4	3	3	2	4	1	2	1	1	1	2	1	1	2	2	2	4	2	2	3	3	4	4	1	1	4	4	1	1	1	2	4	4	2	2
ST96_01	SK5	2	2	4	4	1	1	2	2	1	1	2	3	3	3	3	4	4	4	2	2	3	3	1	2	4	4	2	4	2	2	2	2	3	3	4	4	1	1	2	4	1	1	1	1	4	4	2	4
ST96_02	SK5	2	3	4	4	1	3	2	2	4	4	2	3	4	4	3	3	2	2	1	2	3	3	1	2	4	4	2	4	2	4	2	2	3	3	4	4	1	1	2	4	1	1	1	2	4	4	2	2
ST96_03	SK5	2	2	1	4	1	1	1	1	1	1	2	3	3	4	3	3	4	4	1	2	3	3	2	2	1	1	2	2	2	2	2	2	3	3	4	4	1	2	2	2	1	1	2	2	4	4	2	4
ST96_04	SK5	2	3	4	4	1	3	2	2	4	4	3	3	3	4	3	4	4	4	1	2	1	1	1	1	1	1	2	4	2	2	2	2	3	4	4	4	1	2	2	4	1	1	1	2	4	4	2	4
ST96_05	SK5	2	2	1	4	1	1	2	2	4	4	2	3	3	4	4	4	2	4	2	2	1	1	1	1	4	4	2	4	2	2	2	2	3	3	2	4	1	1	2	2	1	1	1	2	4	4	2	4
ST96_06	SK5	2	3	4	4	1	1	2	2	4	4	2	3	3	4	4	4	2	4	2	2	3	3	1	2	1	1	4	4	2	4	2	2	3	3	4	4	1	1	2	2	4	4	1	1	4	4	2	2
ST96_07	SK5	2	2	4	4	1	3	2	2	4	4	2	2	3	4	3	4	2	4	1	2	1	1	1	2	1	1	2	4	4	4	2	2	3	3	2	4	1	1	2	4	1	1	2	2	4	4	2	2
ST96_08	SK5	2	2	4	4	1	1	2	2	4	4	2	2	3	4	3	4	2	4	1	2	1	1	2	2	4	4	2	4	2	4	2	2	3	3	4	4	1	2	2	4	1	4	1	2	4	4	2	2
ST96_09	SK5	2	3	4	4	1	3	2	2	4	4	2	2	4	4	4	4	4	4	1	2	3	3	1	1	1	4	2	4	2	2	2	2	3	3	2	4	1	1	2	4	1	1	2	2	4	4	2	2
ST96_10	SK5	3	3	4	4	1	1	2	2	1	4	2	3	3	4	4	4	4	4	1	1	1	1	1	2	1	4	4	4	2	4	2	2	3	3	2	4	1	1	2	4	1	1	2	2	4	4	2	4
ST96_11	SK5	2	3	4	4	1	1	2	2	4	4	2	2	4	4	3	4	4	4	2	2	1	1	1	1	1	1	2	4	4	4	2	2	3	3	2	4	1	1	2	4	1	1	2	2	4	4	2	2
ST96_12	SK5	2	2	4	4	1	1	1	2	1	4	2	3	3	4	3	4	2	4	1	1	1	1	1	2	1	1	2	4	2	2	2	2	3	3	4	4	1	1	2	4	1	1	1	2	4	4	2	4
ST96_13	SK5	2	3	1	4	1	1	2	2	4	4	2	3	3	4	3	3	2	4	1	2	1	1	1	2	4	4	4	4	2	4	2	2	3	3	2	4	1	1	2	4	1	1	2	2	4	4	2	2
ST96_14	SK5	2	2	4	4	1	1	2	2	4	4	2	3	3	4	3	3	4	4	1	2	3	3	2	2	1	1	4	4	2	2	2	2	3	3	2	4	1	2	4	4	1	1	2	2	4	4	2	2
ST96_15	SK5	3	3	4	4	1	1	2	2	1	4	2	3	3	3	3	4	4	4	1	2	1	1	1	2	1	1	2	2	2	4	2	2	0	0	2	2	1	2	2	2	1	1	1	2	4	4	2	2
ST96_16	SK5	2	3	4	4	1	3	2	2	1	4	2	3	4	4	3	4	4	4	1	1	3	3	1	2	1	1	2	4	2	2	2	2	3	3	4	4	1	1	2	4	1	1	2	2	4	4	2	2
ST96_17	SK5	2	2	4	4	1	1	2	2	1	4	3	3	3	4	3	4	2	4	1	2	1	1	1	1	4	4	4	4	2	2	2	2	3	3	2	2	1	1	2	4	1	1	1	2	4	4	2	2
ST96_18	SK5	2	2	4	4	1	1	2	2	4	4	3	3	4	4	4	4	2	4	1	2	3	3	1	2	1	4	4	4	2	2	2	2	3	3	2	2	1	1	2	4	1	1	1	2	4	4	2	4
ST96_19	SK5	2	2	4	4	1	1	2	2	4	4	2	3	3	4	3	4	2	4	1	2	3	3	1	2	1	4	2	2	2	2	2	2	0	0	2	2	1	1	2	4	1	1	1	1	4	4	2	2
ST96_20	SK5	2	2	4	4	1	1	2	2	4	4	2	2	4	4	3	3	2	4	2	2	1	1	1	1	1	1	4	4	2	2	2	4	3	3	2	4	1	1	2	4	1	1	1	1	4	4	2	4
ST96_21	SK5	2	2	1	4	1	1	1	2	4	4	2	2	3	4	3	4	4	4	1	2	1	1	1	1	4	4	2	4	2	4	2	2	3	3	4	4	1	2	2	2	1	1	2	2	4	4	2	2
ST96_22	SK5	2	2	4	4	1	3	1	2	1	4	2	2	3	4	3	4	2	4	1	1	1	1	1	1	1	1	2	4	2	2	2	2	3	3	4	4	1	1	4	4	1	4	2	2	4	4	2	2
ST96_23	SK5	2	2	4	4	1	1	2	2	1	4	2	2	3	3	4	4	4	4	2	2	1	1	2	2	4	4	2	4	2	2	2	2	3	3	2	2	1	1	4	4	1	1	1	2	4	4	2	4
ST96_24	SK5	2	2	4	4	1	1	2	2	4	4	3	3	3	4	4	4	4	4	1	2	1	1	2	2	1	4	4	4	2	4	2	2	3	3	4	4	1	1	2	2	1	1	1	1	4	4	2	2
ST96_25	SK5	2	2	4	4	1	1	2	2	1	4	2	2	3	4	4	4	4	4	2	2	1	1	1	2	1	1	2	4	2	4	2	2	3	3	4	4	1	2	4	4	1	1	1	2	4	4	2	2
ST96_26	SK5	2	2	4	4	1	1	2	2	4	4	2	3	4	4	4	4	2	4	2	2	1	1	1	1	4	4	2	4	2	4	2	2	3	3	4	4	1	2	2	4	1	1	2	2	4	4	2	2
ST96_27	SK5	2	2	1	4	1	1	2	2	4	4	3	3	3	4	4	4	4	4	2	2	1	1	1	1	4	4	2	4	2	2	2	2	3	3	2	2	1	2	2	4	1	1	2	2	4	4	2	2
ST96_28	SK5	2	3	4	4	1	1	2	2	4	4	3	3	3	4	3	3	4	4	1	1	3	3	1	1	1	4	4	4	4	4	2	2	3	4	2	2	1	1	2	4	1	1	2	2	4	4	2	2
ST96_29	SK5	2	2	4	4	3	3	2	2	4	4	2	3	4	4	4	4	4	4	1	2	1	1	1	2	1	4	4	4	2	4	2	2	3	3	2	4	1	1	2	4	1	1	1	2	4	4	2	2
ST96_30	SK5	2	2	4	4	1	3	2	2	4	4	3	3	0	0	4	4	4	4	1	2	1	1	1	2	1	4	4	4	2	2	2	2	3	3	4	4	0	0	2	4	1	1	2	2	4	4	2	4
ST96_31	SK5	2	3	4	4	0	0	0	0	4	4	2	2	3	4	0	0	2	2	1	2	1	1	1	1	1	1	4	4	0	0	0	0	0	0	2	4	1	1	2	4	1	1	0	0	4	4	2	2
ST96_32	SK5	2	2	4	4	0	0	0	0	4	4	2	2	3	4	0	0	2	4	2	2	1	1	2	2	4	4	2	4	0	0	0	0	3	3	2	2	1	1	2	4	1	1	0	0	4	4	2	2
ST96_33	SK5	2	2	4	4	0	0	0	0	1	4	2	3	3	4	0	0	2	4	0	0	1	1	1	2	1	4	4	4	0	0	0	0	3	3	2	4	1	1	2	4	1	1	0	0	4	4	2	2
ST96_34	SK5	2	2	4	4	0	0	0	0	4	4	2	3	3	4	0	0	0	0	1	2	3	3	1	1	1	1	2	2	0	0	0	0	3	3	4	4	1	2	2	2	1	4	0	0	4	4	2	2
ST96_35	SK5	2	3	4	4	0	0	0	0	4	4	2	2	3	4	0	0	2	4	2	2	3	3	1	2	1	4	4	4	0	0	0	0	3	3	2	4	1	1	2	4	1	1	0	0	4	4	2	2
ST96_36	SK5	2	2	4	4	0	0	0	0	4	4	2	3	3	3	0	0	4	4	1	2	1	1	1	2	1	1	4	4	0	0	0	0	3	3	2	4	1	1	2	4	1	4	0	0	4	4	2	4
ST96_37	SK5	2	2	4	4	0	0	0	0	1	1	2	2	3	4	0	0	2	4	2	2	1	1	1	1	1	4	4	4	0	0	0	0	3	3	2	4	1	1	4	4	1	4	0	0	4	4	2	2
ST96_38	SK5	2	2	4	4	0	0	0	0	1	4	2	3	4	4	0	0	2	4	1	2	1	1	2	2	1	4	4	4	0	0	0	0	3	3	4	4	0	0	2	2	1	1	0	0	4	4	2	4
ST96_39	SK5	2	2	4	4	1	1	2	2	4	4	2	2	3	3	3	4	4	4	2	2	1	1	1	1	1	1	2	4	2	4	2	2	0	0	4	4	1	1	2	2	1	1	2	2	4	4	2	2
ST96_40	SK5	2	3	4	4	1	1	2	2	1	4	2	2	3	4	3	4	2	2	1	2	1	1	1	1	1	4	4	4	2	4	2	2	3	3	2	4	1	2	2	4	1	1	1	2	4	4	2	4
ST96_41	SK5	2	3	4	4	1	3	2	2	1	4	2	2	3	4	3	4	4	4	2	2	1	1	1	2	1	1	4	4	2	4	2	2	3	3	4	4	1	1	2	4	1	1	2	2	4	4	2	4
ST96_42	SK5	2	2	4	4	1	1	2	2	4	4	2	3	3	3	3	4	2	4	1	1	1	1	2	2	1	1	2	4	2	4	2	2	3	3	4	4	1	1	2	4	1	1	2	2	4	4	2	2
ST96_43	SK5	2	3	4	4	1	3	2	2	4	4	2	3	3	4	4	4	4	4	2	2	1	1	2	2	1	4	2	4	2	2	2	2	3	3	4	4	1	1	2	4	1	1	2	2	4	4	2	2
ST96_44	SK5	2	2	4	4	0	0	2	2	4	4	2	2	4	4	3	4	2	4	1	2	3	3	1	2	1	4	2	2	2	4	2	2	3	3	2	4	1	1	2	4	1	1	1	2	4	4	2	4
ST96_45	SK5	2	2	4	4	1	1	1	2	4	4	2	3	3	4	4	4	2	4	1	2	1	1	1	2	1	1	4	4	2	4	2	2	3	3	2	4	1	2	2	4	1	1	1	1	4	4	2	4
ST96_46	SK5	2	2	4	4	1	1	2	2	1	4	3	3	4	4	3	3	4	4	2	2	1	1	1	2	1	1	4	4	2	2	2	2	3	3	4	4	1	1	2	4	1	1	2	2	4	4	2	2
ST96_47	SK5	2	3	4	4	1	1	1	2	4	4	2	3	3	3	3	3	0	0	1	2	1	1	1	2	1	4	2	2	2	4	2	2	0	0	2	4	1	1	2	2	1	1	1	1	4	4	2	2
ST96_48	SK5	2	3	4	4	1	3	2	2	1	4	2	2	3	4	4	4	4	4	2	2	3	3	1	2	1	4	4	4	2	4	2	2	3	3	2	4	1	2	2	4	1	4	1	2	4	4	2	2
ST96_49	SK5	2	3	4	4	1	1	2	2	1	4	2	3	4	4	3	4	2	4	2	2	1	1	2	2	1	4	2	2	2	2	2	2	3	3	4	4	1	1	2	4	1	1	1	2	4	4	4	4
ST96_50	SK5	2	2	4	4	1	3	2	2	4	4	2	2	3	4	3	4	2	2	2	2	1	1	2	2	4	4	2	4	2	4	2	2	3	3	4	4	1	1	2	4	1	1	1	2	4	4	2	2
ST96_51	SK5	2	2	4	4	1	1	2	2	1	4	3	3	3	4	4	4	2	4	1	2	0	0	1	2	1	4	4	4	2	4	2	2	3	3	2	4	1	1	2	4	1	1	1	2	4	4	2	2
ST96_52	SK5	2	3	4	4	1	1	2	2	1	4	2	3	4	4	3	3	4	4	1	2	1	1	1	2	1	1	4	4	2	2	2	2	3	4	4	4	0	0	4	4	1	1	1	2	4	4	2	4
ST96_53	SK5	2	2	4	4	1	1	2	2	4	4	3	3	4	4	4	4	4	4	2	2	1	1	1	2	1	1	2	4	4	4	2	2	3	3	4	4	1	1	2	2	1	1	2	2	4	4	2	2
ST96_54	SK5	2	3	4	4	1	3	2	2	4	4	2	2	3	3	3	3	4	4	1	1	1	1	2	2	4	4	4	4	2	2	2	2	3	3	4	4	1	1	4	4	1	1	1	2	4	4	2	2
ST96_55	SK5	2	2	0	0	1	1	1	2	1	4	2	2	3	3	3	3	0	0	1	2	1	1	1	1	4	4	4	4	2	2	2	2	0	0	2	2	1	1	2	2	1	1	2	2	4	4	0	0
ST96_56	SK5	2	2	4	4	1	1	1	2	4	4	2	2	3	4	3	4	4	4	1	2	1	1	1	2	1	1	2	4	2	2	2	2	3	4	2	4	1	1	2	4	1	1	1	2	4	4	2	2
ST96_57	SK5	2	2	4	4	1	3	2	2	4	4	2	3	4	4	3	3	2	2	1	2	1	1	1	2	1	4	4	4	2	4	2	2	3	3	2	4	1	1	2	4	1	4	1	2	4	4	2	2
ST96_58	SK5	2	2	1	4	1	3	1	2	1	4	2	3	4	4	4	4	2	4	2	2	1	1	1	2	1	4	4	4	2	2	2	2	3	3	4	4	1	1	2	2	1	1	2	2	4	4	2	2
ST96_59	SK5	2	3	4	4	1	3	1	2	4	4	2	3	3	4	3	4	4	4	1	2	1	1	1	2	1	1	2	2	2	2	2	2	3	3	2	4	1	1	2	4	1	1	2	2	4	4	2	4
ST96_60	SK5	2	3	4	4	1	1	2	2	1	4	2	2	3	4	3	4	2	4	1	2	1	1	2	2	1	4	4	4	2	2	2	2	3	3	2	4	1	1	2	2	1	1	1	1	4	4	2	2
ST96_61	SK5	2	2	1	4	1	1	2	2	1	4	3	3	4	4	3	3	2	4	1	2	3	3	1	2	1	4	2	2	2	2	2	2	0	0	2	4	1	1	4	4	1	1	1	1	4	4	2	4
ST96_62	SK5	2	2	4	4	1	3	2	2	4	4	0	0	3	4	4	4	2	2	2	2	1	1	1	1	1	1	4	4	2	4	2	2	3	3	4	4	1	2	4	4	1	1	2	2	4	4	4	4
ST96_64	SK5	2	3	4	4	1	3	2	2	1	4	2	3	3	4	3	3	4	4	2	2	1	1	2	2	1	1	4	4	2	4	2	2	3	3	2	4	1	1	2	4	1	4	1	2	4	4	2	2
ST96_65	SK5	2	3	1	1	1	3	2	2	4	4	2	3	3	4	3	4	4	4	2	2	1	1	2	2	1	4	2	2	2	4	2	2	3	3	4	4	1	1	2	2	1	4	1	1	4	4	2	2
ST96_66	SK5	2	3	4	4	1	3	2	2	1	4	2	3	3	4	4	4	2	4	2	2	1	1	2	2	1	4	4	4	2	4	2	2	3	4	2	4	1	1	2	2	1	1	1	2	4	4	2	2
ST96_67	SK5	2	3	4	4	1	1	2	2	1	4	2	3	3	4	3	4	2	4	2	2	1	1	1	2	1	1	2	2	0	0	2	2	0	0	2	4	1	1	2	4	1	4	1	2	4	4	2	2
ST96_68	SK5	2	2	4	4	1	1	2	2	4	4	3	3	3	4	3	3	2	4	1	1	1	1	1	2	4	4	2	4	2	2	2	2	3	3	2	4	1	1	2	4	1	1	1	2	4	4	2	2
ST96_69	SK5	2	2	4	4	1	1	2	2	1	4	2	3	3	3	3	3	2	2	1	2	1	1	2	2	1	4	4	4	2	2	2	2	3	3	4	4	1	1	2	2	1	1	2	2	4	4	2	4
ST96_70	SK5	0	0	4	4	1	1	2	2	1	4	3	3	0	0	4	4	2	2	1	2	1	1	2	2	1	1	4	4	2	2	2	2	3	3	4	4	1	1	2	4	1	1	1	1	4	4	2	2
ST96_75	SK5	0	0	4	4	1	3	1	2	1	1	0	0	0	0	3	3	2	2	0	0	0	0	0	0	1	4	4	4	2	2	2	2	0	0	4	4	1	2	2	4	1	1	1	1	4	4	2	2
ST96_76	SK5	2	2	0	0	1	3	1	2	4	4	2	3	0	0	4	4	0	0	1	1	1	1	1	2	1	1	0	0	2	4	2	2	0	0	4	4	1	1	2	2	1	1	1	1	4	4	0	0
ST96_77	SK5	2	2	4	4	1	3	2	2	4	4	2	3	3	4	3	4	4	4	1	2	1	1	1	1	1	1	2	4	2	4	2	2	3	3	4	4	1	1	2	4	1	4	2	2	4	4	2	4
ST96_78	SK5	3	3	1	4	0	0	2	2	1	4	2	3	3	4	3	4	2	2	2	2	1	1	1	2	1	4	4	4	2	2	2	2	3	3	2	4	1	1	4	4	1	1	1	2	4	4	2	2
3647_2291_SB_06_40	GB	2	3	4	4	1	1	2	2	0	0	2	3	3	4	3	4	2	4	2	2	0	0	0	0	1	1	4	4	2	4	2	4	3	3	2	4	1	2	2	2	1	1	0	0	4	4	2	2
3647_2291_SB_06_41	GB	2	3	4	4	1	1	1	2	4	4	2	2	3	4	3	4	2	4	1	2	0	0	1	1	1	1	2	4	2	2	2	4	3	3	2	4	1	2	2	2	1	4	0	0	4	4	2	2
3647_2291_SB_06_42	GB	2	2	4	4	1	1	1	2	4	4	2	3	4	4	3	4	4	4	2	2	0	0	2	2	1	1	4	4	2	4	2	2	3	3	2	4	1	1	2	4	1	1	2	2	4	4	2	2
3647_2291_SB_06_43	GB	2	2	4	4	3	3	1	2	4	4	2	2	4	4	3	4	4	4	1	2	0	0	2	2	1	1	2	4	2	2	2	2	3	3	2	4	1	1	2	4	1	1	1	2	4	4	2	2
3647_2291_SB_06_44	GB	2	2	4	4	1	1	2	2	4	4	2	3	3	4	3	3	2	4	2	2	0	0	1	2	1	1	2	4	2	4	2	2	3	3	2	4	1	2	2	4	1	1	2	2	4	4	2	2
3647_2291_SB_06_45	GB	2	2	4	4	1	3	1	2	1	4	2	3	3	4	3	4	2	4	2	2	0	0	1	1	1	1	4	4	2	4	2	2	3	3	4	4	1	1	2	4	1	1	1	2	4	4	2	2
3647_2291_SB_06_46	GB	2	2	4	4	1	1	2	2	1	4	2	3	4	4	3	4	2	4	2	2	0	0	1	2	1	1	4	4	2	4	2	2	3	3	4	4	1	2	2	4	1	1	1	2	4	4	2	4
3647_2291_SB_06_47	GB	2	3	4	4	1	3	1	2	1	4	0	0	3	4	3	4	2	4	0	0	0	0	0	0	1	4	2	4	2	4	2	2	3	3	2	4	1	1	2	2	0	0	0	0	3	4	2	2
3647_2291_SB_06_48	GB	2	2	4	4	1	3	2	2	1	1	2	3	4	4	3	4	2	4	1	2	0	0	2	2	1	4	4	4	2	4	2	4	3	3	2	4	1	1	2	2	1	1	2	2	4	4	2	2
3647_2291_SB_06_49	GB	2	2	4	4	1	1	2	2	1	4	2	3	4	4	3	4	4	4	2	2	0	0	2	2	1	1	2	4	4	4	2	2	0	0	2	4	1	1	2	2	1	1	1	2	4	4	2	4
3647_2291_SB_06_50	GB	2	2	4	4	1	1	1	2	4	4	2	3	3	3	3	3	2	4	1	2	0	0	1	1	1	1	4	4	2	4	2	2	3	3	2	4	1	2	2	2	1	1	1	1	4	4	2	4
3647_2291_SB_06_51	GB	2	2	4	4	1	1	2	2	4	4	2	3	3	3	4	4	2	4	1	2	0	0	1	2	1	1	4	4	2	2	2	2	3	3	2	4	1	1	2	4	1	1	2	2	4	4	2	2
3647_2291_SB_06_52	GB	2	3	1	4	1	1	2	2	4	4	2	3	3	3	3	4	2	2	1	2	0	0	1	2	1	4	2	4	2	2	2	2	3	3	2	4	1	1	2	2	1	4	2	2	4	4	2	2
3647_2291_SB_06_54	GB	2	2	0	0	1	1	2	2	4	4	2	3	3	4	4	4	2	4	1	2	0	0	1	1	1	1	2	4	2	2	2	2	3	3	4	4	1	1	2	4	1	1	2	2	4	4	2	2
3647_2291_SB_06_55	GB	2	2	4	4	1	1	2	2	4	4	3	3	3	4	3	4	2	4	2	2	0	0	1	2	1	1	0	0	2	4	2	2	3	3	4	4	1	1	0	0	1	1	1	1	4	4	2	2
3647_2291_SB_06_57	GB	2	3	4	4	1	1	2	2	4	4	2	3	3	4	4	4	2	4	2	2	0	0	1	1	1	1	2	4	2	2	2	2	3	3	2	4	1	1	2	4	1	1	2	2	4	4	2	4
3647_2291_SB_06_61	GB	2	2	4	4	1	1	1	2	1	4	3	3	4	4	4	4	2	4	1	2	0	0	1	1	1	1	4	4	2	4	2	2	3	3	4	4	1	1	2	2	1	4	1	2	4	4	2	4
3647_2291_SB_06_62	GB	2	2	4	4	0	0	0	0	1	4	2	3	4	4	0	0	2	4	1	2	0	0	1	2	1	1	4	4	2	4	2	2	0	0	4	4	1	1	2	4	0	0	0	0	4	4	2	2
3647_2291_SB_06_63	GB	2	2	4	4	1	1	2	2	4	4	2	2	3	4	3	4	2	4	2	2	0	0	1	2	1	1	4	4	2	4	2	2	3	3	2	2	1	1	2	4	1	4	1	2	4	4	2	2
3647_2291_SB_06_64	GB	0	0	4	4	1	1	2	2	4	4	2	2	0	0	3	4	2	4	1	2	0	0	1	2	1	1	4	4	2	2	2	2	3	3	0	0	0	0	2	4	0	0	0	0	4	4	2	2
3647_2291_SB_06_65	GB	2	2	4	4	1	3	2	2	4	4	2	2	3	3	3	4	4	4	1	2	0	0	1	2	1	4	4	4	2	2	2	2	3	3	2	4	1	1	2	4	0	0	1	1	4	4	2	4
3647_2291_SB_06_67	GB	2	3	4	4	1	1	2	2	4	4	2	3	3	4	3	3	2	4	1	2	0	0	2	2	1	4	4	4	2	2	2	2	3	3	4	4	1	2	2	4	1	1	1	1	4	4	2	4
3646_2290_SB_06_01	GB	2	2	4	4	1	1	2	2	1	4	2	2	3	3	3	3	2	4	2	2	1	1	2	2	1	1	0	0	2	2	2	4	3	4	4	4	1	2	4	4	1	4	1	2	4	4	2	2
3646_2290_SB_06_02	GB	2	3	4	4	1	1	1	2	1	4	2	3	0	0	3	3	0	0	1	1	3	3	2	2	1	1	0	0	4	4	2	2	3	3	2	2	1	1	2	4	1	1	1	2	4	4	2	2
3646_2290_SB_06_03	GB	2	2	4	4	1	1	2	2	1	4	2	2	0	0	3	4	2	4	0	0	1	3	1	1	4	4	0	0	4	4	2	2	3	3	2	4	1	1	2	4	1	1	1	2	4	4	2	4
3646_2290_SB_06_04	GB	2	2	4	4	1	1	2	2	4	4	2	3	4	4	3	3	2	2	0	0	1	3	1	1	1	1	0	0	2	4	2	2	3	3	2	4	1	1	4	4	1	1	1	2	4	4	2	2
3646_2290_SB_06_09	GB	2	2	4	4	1	3	2	2	1	1	2	3	0	0	3	4	2	4	1	1	0	0	1	1	0	0	0	0	4	4	2	2	3	3	2	4	1	1	2	4	1	4	1	2	4	4	4	4
3646_2290_SB_06_10	GB	2	2	4	4	1	1	2	2	4	4	2	3	0	0	3	4	2	4	2	2	1	3	1	2	1	1	0	0	2	4	2	2	3	3	4	4	1	1	4	4	1	1	1	1	4	4	2	2
3646_2290_SB_06_11	GB	2	2	4	4	1	1	2	2	1	4	2	3	0	0	0	0	4	4	0	0	1	3	0	0	1	4	0	0	2	4	2	2	3	3	4	4	1	1	0	0	1	1	1	2	4	4	2	2
3646_2290_SB_06_12	GB	2	3	4	4	1	1	2	2	1	4	2	3	4	4	4	4	2	4	0	0	0	0	1	2	1	1	0	0	2	4	2	2	3	3	4	4	1	1	2	4	1	1	2	2	4	4	2	4
3646_2290_SB_06_13	GB	2	3	4	4	1	1	2	2	1	1	2	3	0	0	3	3	4	4	2	2	3	3	1	2	1	1	0	0	2	2	2	2	3	3	4	4	2	2	2	2	1	1	1	1	4	4	2	2
3646_2290_SB_06_15	GB	2	2	4	4	1	1	2	2	4	4	3	3	0	0	3	4	2	4	0	0	0	0	2	2	1	1	0	0	4	4	2	2	3	3	2	4	1	2	2	4	1	1	2	2	4	4	2	4
3646_2290_SB_06_17	GB	2	2	1	4	1	1	2	2	1	4	2	2	4	4	4	4	4	4	2	2	1	3	2	2	1	1	0	0	2	4	2	2	3	3	2	2	1	1	2	4	1	1	2	2	4	4	2	4
3646_2290_SB_06_18	GB	2	2	4	4	1	3	2	2	1	4	3	3	3	4	3	4	4	4	1	2	1	1	1	1	1	1	0	0	2	2	2	2	3	3	2	4	1	2	2	2	1	4	1	2	4	4	2	2
3646_2290_SB_06_20	GB	2	2	4	4	0	0	2	2	4	4	2	2	3	4	4	4	4	4	1	2	1	3	1	1	1	4	0	0	2	4	2	2	3	4	2	4	2	2	2	2	1	1	2	2	4	4	2	2
3646_2290_SB_06_21	GB	2	3	4	4	1	1	2	2	1	4	2	3	3	3	4	4	2	4	1	1	3	3	1	2	1	4	0	0	2	4	2	4	3	3	4	4	1	1	2	2	1	4	1	2	4	4	2	2
3646_2290_SB_06_22	GB	0	0	4	4	1	1	2	2	0	0	2	3	3	4	0	0	0	0	1	1	1	3	0	0	0	0	0	0	2	2	2	4	3	3	0	0	1	1	2	4	0	0	0	0	4	4	2	2
3646_2290_SB_06_24	GB	2	3	4	4	1	1	2	2	4	4	2	3	3	4	4	4	4	4	1	2	1	3	1	2	1	1	0	0	2	2	2	2	3	3	2	4	1	1	2	2	1	1	1	1	4	4	2	2
3646_2290_SB_06_25	GB	2	3	4	4	0	0	2	2	4	4	3	3	0	0	0	0	2	4	0	0	1	1	0	0	1	4	0	0	4	4	2	2	3	3	4	4	1	1	4	4	1	1	1	2	4	4	2	2
3646_2290_SB_06_26	GB	3	3	1	4	0	0	0	0	1	4	2	3	4	4	0	0	4	4	2	2	1	3	2	2	1	4	0	0	0	0	0	0	3	3	2	2	1	2	2	2	1	4	0	0	4	4	2	2
3646_2290_SB_06_27	GB	2	2	4	4	1	1	2	2	1	4	2	3	3	4	3	4	2	4	1	2	1	3	1	1	1	1	0	0	2	4	2	2	3	3	2	4	1	2	2	4	1	1	2	2	4	4	2	2
3646_2290_SB_06_28	GB	2	3	4	4	1	1	2	2	4	4	3	3	3	3	3	4	2	4	2	2	1	3	2	2	1	1	0	0	2	4	2	2	3	3	4	4	1	1	2	2	1	1	2	2	4	4	2	2
3646_2290_SB_06_30	GB	2	2	1	4	1	1	2	2	4	4	3	3	4	4	3	4	4	4	2	2	3	3	2	2	1	1	0	0	2	2	2	4	3	3	4	4	1	1	2	4	1	1	2	2	4	4	2	2
3646_2290_SB_06_33	GB	2	2	4	4	1	1	2	2	4	4	2	3	0	0	4	4	2	4	2	2	1	1	1	1	1	1	0	0	2	4	2	4	3	3	2	4	1	1	2	4	1	1	1	2	4	4	2	4
3646_2290_SB_06_35	GB	2	2	4	4	0	0	2	2	4	4	2	3	4	4	4	4	4	4	1	2	1	3	1	1	1	1	0	0	2	2	2	2	3	3	2	4	1	2	2	4	0	0	1	2	4	4	2	2
3646_2290_SB_06_38	GB	2	3	4	4	1	1	2	2	1	4	2	2	0	0	0	0	4	4	0	0	1	1	0	0	1	1	0	0	2	2	2	2	3	3	4	4	0	0	2	4	0	0	2	2	4	4	2	2
3646_2290_SB_06_39	GB	2	3	4	4	0	0	0	0	4	4	2	2	3	3	0	0	4	4	2	2	1	1	1	2	1	1	0	0	0	0	0	0	3	3	2	4	1	1	2	4	1	1	0	0	4	4	2	2
3647_2291_ØS_06_01	ØS	2	2	4	4	1	3	2	2	4	4	2	3	3	4	3	3	2	4	2	2	0	0	2	2	1	1	2	4	2	2	2	2	0	0	4	4	1	1	2	2	1	1	1	2	3	4	2	2
3647_2291_ØS_06_02	ØS	2	3	0	0	1	1	2	2	1	4	2	2	4	4	3	4	4	4	1	2	0	0	2	2	1	1	2	4	2	4	2	2	3	3	4	4	1	1	2	4	1	1	2	2	4	4	2	2
3647_2291_ØS_06_03	ØS	2	3	4	4	1	1	2	2	4	4	2	3	4	4	3	4	4	4	1	2	0	0	1	2	1	1	4	4	2	2	2	2	0	0	2	4	1	1	2	2	1	1	2	2	4	4	2	2
3647_2291_ØS_06_04	ØS	2	3	4	4	1	1	1	2	1	4	3	3	3	4	3	3	2	2	1	2	0	0	1	2	1	1	2	4	4	4	2	4	3	3	2	4	1	1	2	2	1	1	1	1	4	4	2	2
3647_2291_ØS_06_06	ØS	2	3	4	4	1	3	2	2	4	4	2	3	4	4	4	4	4	4	1	2	0	0	1	2	1	1	2	2	4	4	2	2	0	0	4	4	1	1	4	4	1	1	1	2	4	4	2	4
3647_2291_ØS_06_07	ØS	2	3	4	4	1	1	2	2	1	4	2	2	4	4	0	0	4	4	2	2	0	0	1	2	1	1	2	4	2	2	2	2	3	3	4	4	1	2	2	4	0	0	2	2	4	4	2	2
3647_2291_ØS_06_08	ØS	2	3	1	4	3	3	2	2	4	4	2	3	3	4	3	3	2	4	2	2	0	0	1	2	1	1	2	4	2	4	2	2	3	3	2	4	1	1	2	2	1	4	1	2	4	4	2	2
3647_2291_ØS_06_09	ØS	2	3	4	4	1	3	2	2	4	4	3	3	3	3	3	3	2	2	1	2	0	0	2	2	1	1	4	4	2	2	2	4	3	3	2	4	1	1	2	2	1	1	2	2	4	4	2	2
3647_2291_ØS_06_10	ØS	2	3	1	4	1	1	2	2	4	4	2	3	4	4	4	4	2	4	1	2	0	0	1	2	1	1	4	4	2	4	2	2	3	3	4	4	2	2	2	4	1	1	1	2	4	4	2	2
3647_2291_ØS_06_11	ØS	2	2	4	4	3	3	1	2	4	4	3	3	3	4	4	4	2	4	1	2	0	0	1	2	1	1	2	4	4	4	2	2	3	3	4	4	1	1	2	4	1	1	1	2	4	4	2	4
3647_2291_ØS_06_13	ØS	2	3	4	4	1	3	1	2	1	4	2	2	4	4	3	3	2	4	1	2	0	0	1	2	1	1	2	4	2	4	2	2	3	3	4	4	2	2	2	2	1	1	1	2	4	4	2	2
3647_2291_ØS_06_14	ØS	2	2	4	4	1	3	1	2	4	4	2	2	3	3	3	4	2	4	2	2	0	0	1	1	1	1	2	4	4	4	2	2	3	3	4	4	1	2	2	4	1	1	2	2	4	4	2	2
3647_2291_ØS_06_15	ØS	2	2	4	4	1	3	1	2	4	4	2	3	4	4	3	4	4	4	1	2	0	0	2	2	1	1	2	2	2	2	2	2	3	3	4	4	2	2	2	2	1	1	2	2	4	4	2	4
3647_2291_ØS_06_16	ØS	2	2	4	4	1	1	1	2	4	4	3	3	4	4	3	4	4	4	2	2	0	0	0	0	1	1	4	4	2	2	2	2	3	3	4	4	0	0	2	2	1	1	0	0	4	4	2	4
3647_2291_ØS_06_19	ØS	2	2	4	4	1	1	2	2	4	4	3	3	4	4	3	3	4	4	1	2	0	0	2	2	1	1	4	4	2	4	2	4	3	3	2	4	1	2	2	2	1	1	1	2	3	4	2	2
3647_2291_ØS_06_20	ØS	2	2	1	4	1	1	1	2	4	4	2	2	3	4	3	3	2	2	2	2	0	0	0	0	1	1	0	0	2	2	2	2	3	3	2	4	2	2	2	2	1	1	1	2	4	4	2	2
3647_2291_ØS_06_22	ØS	2	2	4	4	1	1	2	2	1	4	2	3	4	4	3	3	4	4	2	2	0	0	2	2	1	1	4	4	2	4	2	2	3	3	4	4	1	1	2	2	1	1	2	2	4	4	2	2
3647_2291_ØS_06_24	ØS	2	3	4	4	1	1	2	2	4	4	0	0	4	4	4	4	2	2	1	2	0	0	1	2	1	1	2	4	2	4	2	2	3	3	2	4	1	2	2	2	1	1	1	2	3	4	2	2
3647_2291_ØS_06_27	ØS	2	3	4	4	1	3	2	2	4	4	2	3	3	4	4	4	2	2	2	2	0	0	1	1	1	1	2	4	2	4	2	2	3	3	4	4	1	1	2	4	1	1	2	2	4	4	2	2
3647_2291_ØS_06_28	ØS	2	3	4	4	1	1	2	2	1	4	2	3	3	3	0	0	2	4	2	2	0	0	1	2	1	1	4	4	2	2	2	2	3	3	2	4	1	1	2	4	1	1	2	2	4	4	2	4
3647_2291_ØS_06_29	ØS	3	3	4	4	1	3	1	1	4	4	0	0	0	0	3	3	4	4	2	2	0	0	2	2	1	1	2	4	2	2	2	2	3	3	4	4	1	2	2	2	1	1	2	2	0	0	2	2
3647_2291_ØS_06_31	ØS	2	2	4	4	1	1	2	2	1	4	2	3	4	4	3	3	4	4	1	2	0	0	2	2	1	4	4	4	2	4	2	2	3	3	4	4	1	1	2	4	1	1	1	2	4	4	4	4
3647_2291_ØS_06_32	ØS	2	3	4	4	1	1	2	2	4	4	2	3	4	4	3	3	2	4	1	2	0	0	2	2	1	1	2	4	2	2	2	4	3	3	4	4	2	2	2	2	1	1	1	2	4	4	2	2
3647_2291_ØS_06_35	ØS	2	2	4	4	1	3	2	2	4	4	2	3	4	4	4	4	2	4	1	2	0	0	1	2	1	1	2	4	2	4	2	2	3	3	4	4	1	1	2	4	1	1	2	2	4	4	2	4
3647_2291_ØS_06_36	ØS	2	3	4	4	1	1	2	2	4	4	2	3	3	4	3	4	2	4	1	2	0	0	2	2	1	4	2	4	4	4	2	2	3	3	2	4	1	1	2	2	1	1	1	2	4	4	2	4
3647_2291_ØS_06_39	ØS	2	3	4	4	1	1	1	2	1	4	2	3	3	4	4	4	4	4	2	2	0	0	1	2	1	1	2	4	2	4	2	2	3	3	4	4	1	1	2	4	1	1	1	2	4	4	2	2
3647_2291_ØS_06_40	ØS	0	0	4	4	1	1	0	0	1	4	2	3	3	4	4	4	2	4	2	2	0	0	1	2	1	1	2	4	2	4	2	2	3	3	0	0	1	1	2	4	1	1	1	2	4	4	2	2
3647_2291_ØS_06_41	ØS	2	3	4	4	1	1	1	2	4	4	2	3	3	3	3	3	2	2	1	1	0	0	1	2	1	1	2	4	2	4	2	2	3	3	4	4	0	0	2	2	1	1	1	2	4	4	2	2
3647_2291_ØS_06_42	ØS	2	3	4	4	1	1	2	2	4	4	2	3	3	4	3	4	2	4	2	2	0	0	1	1	1	1	2	2	2	4	2	2	3	3	4	4	1	1	4	4	1	1	1	2	4	4	2	2
3647_2291_ØS_06_43	ØS	2	2	4	4	1	1	2	2	1	4	2	3	4	4	3	4	2	4	2	2	0	0	1	1	1	1	2	2	4	4	2	2	3	3	4	4	1	2	2	4	1	1	1	2	3	4	2	4
3647_2291_ØS_06_47	ØS	3	3	4	4	1	3	1	2	4	4	2	3	3	4	3	4	4	4	1	2	0	0	2	2	1	1	2	2	2	2	2	4	3	3	4	4	1	1	2	4	1	1	2	2	4	4	2	2
3647_2291_ØS_06_49	ØS	0	0	4	4	1	1	2	2	1	4	2	3	0	0	3	4	0	0	1	2	0	0	1	2	1	1	0	0	2	4	2	2	3	3	2	4	1	1	2	4	1	1	0	0	4	4	2	2
3647_2291_ØS_06_51	ØS	0	0	0	0	1	1	2	2	4	4	3	3	4	4	3	4	4	4	1	2	0	0	1	2	1	1	2	4	2	2	2	2	3	3	2	2	1	1	2	4	1	1	1	2	4	4	2	2
3647_2291_ØS_06_53	ØS	2	3	4	4	1	1	2	2	1	1	2	3	4	4	4	4	2	4	1	2	0	0	1	2	1	1	2	4	2	2	2	2	3	3	2	4	2	2	2	2	1	4	2	2	4	4	2	2
3647_2291_ØS_06_54	ØS	0	0	4	4	1	3	2	2	4	4	0	0	3	4	3	4	4	4	2	2	0	0	1	1	1	1	2	4	2	2	2	2	3	3	2	4	1	2	2	4	1	1	0	0	4	4	2	2
3647_2291_ØS_06_55	ØS	3	3	4	4	1	1	1	2	1	4	2	3	3	4	3	4	4	4	2	2	0	0	0	0	1	1	4	4	0	0	2	4	3	3	2	4	1	1	2	2	1	1	2	2	4	4	2	4
3647_2291_ØS_06_57	ØS	2	2	4	4	3	3	2	2	4	4	2	3	3	4	3	3	2	4	2	2	0	0	1	2	1	1	2	4	2	4	2	2	3	3	4	4	1	2	2	4	1	1	1	1	4	4	2	2
3647_2291_ØS_06_58	ØS	2	3	4	4	1	3	2	2	1	1	2	2	3	4	3	4	2	2	2	2	0	0	1	1	1	1	2	4	2	4	2	2	3	3	2	4	1	1	2	4	1	1	2	2	4	4	2	2
3647_2291_ØS_06_59	ØS	2	2	4	4	1	3	1	2	1	4	2	3	3	3	3	4	2	2	1	2	0	0	1	2	1	1	4	4	2	2	2	2	0	0	2	4	1	2	2	2	1	1	1	1	3	3	2	2
3647_2291_ØS_06_60	ØS	2	2	1	4	1	1	2	2	4	4	2	3	3	4	3	3	2	4	1	2	0	0	1	2	1	1	2	4	2	2	2	2	3	3	2	2	1	2	2	2	1	1	2	2	4	4	2	2
3647_2291_ØS_06_63	ØS	2	3	4	4	1	3	2	2	4	4	2	2	3	3	4	4	4	4	1	2	0	0	1	2	1	4	4	4	2	2	2	2	3	3	2	4	1	1	4	4	1	1	1	2	4	4	2	2
3647_2291_ØS_06_64	ØS	2	2	4	4	1	3	2	2	1	4	2	3	3	4	3	3	4	4	2	2	0	0	1	2	1	1	2	4	2	4	2	2	3	3	2	4	1	2	2	4	1	1	1	2	4	4	2	2
3647_2291_ØS_06_66	ØS	2	2	1	4	1	3	1	2	1	4	2	2	3	4	3	4	4	4	2	2	0	0	1	2	1	1	2	4	2	4	2	2	3	3	2	4	1	2	2	2	1	1	1	2	4	4	2	4
3647_2291_ØS_06_69	ØS	2	3	4	4	1	1	2	2	1	4	2	3	3	4	3	4	2	4	1	2	0	0	2	2	1	1	4	4	2	4	2	2	3	3	2	4	1	2	2	4	1	4	1	2	4	4	2	2
3647_2291_ØS_06_71	ØS	2	2	1	4	1	3	1	1	1	4	3	3	3	4	3	4	2	4	2	2	0	0	2	2	1	1	2	4	2	4	2	2	3	3	2	4	1	2	2	4	1	1	2	2	4	4	2	4
3647_2291_ØS_06_78	ØS	3	3	1	4	1	1	2	2	1	4	2	3	3	3	3	4	4	4	1	2	0	0	1	2	1	1	2	4	2	2	2	2	3	3	4	4	1	1	2	2	1	4	2	2	4	4	2	2
STA30_01	NS1	2	2	4	4	1	1	2	2	1	4	3	3	4	4	4	4	4	4	2	2	1	1	1	2	1	1	4	4	2	4	2	2	0	0	4	4	1	2	2	2	1	1	2	2	4	4	2	2
STA30_02	NS1	3	3	4	4	3	3	2	2	4	4	0	0	3	3	4	4	4	4	2	2	1	1	1	1	1	4	4	4	2	2	2	2	3	3	2	2	1	1	2	2	1	1	1	2	4	4	2	2
STA30_04	NS1	2	2	4	4	1	1	2	2	4	4	3	3	3	4	3	3	4	4	2	2	1	1	1	2	1	1	2	4	2	4	2	2	3	4	4	4	1	1	2	2	1	1	2	2	4	4	2	4
STA30_05	NS1	2	2	4	4	1	3	2	2	1	4	2	2	3	4	3	4	2	4	2	2	1	1	1	1	1	1	4	4	2	2	2	2	3	3	2	4	1	1	4	4	1	1	2	2	4	4	2	2
STA30_07	NS1	2	2	4	4	1	1	1	2	1	1	3	3	4	4	3	3	4	4	1	2	1	1	1	2	1	1	4	4	2	4	2	4	3	3	2	4	1	1	4	4	1	1	2	2	4	4	2	4
STA30_08	NS1	2	2	4	4	1	1	2	2	4	4	3	3	3	4	3	4	2	2	1	2	1	1	2	2	1	1	2	4	2	2	2	2	0	0	2	2	1	1	2	4	1	1	1	2	4	4	2	2
STA30_09	NS1	2	2	1	4	1	1	2	2	4	4	2	2	3	4	4	4	2	4	1	2	1	1	1	1	1	4	2	4	4	4	2	2	3	3	4	4	1	1	2	4	1	4	1	2	4	4	2	4
STA30_10	NS1	2	2	4	4	1	1	1	2	4	4	2	3	3	4	4	4	2	2	1	2	3	3	1	1	1	1	2	4	2	4	2	2	3	3	2	4	1	1	2	2	1	1	1	2	4	4	2	4
STA30_12	NS1	2	2	4	4	1	1	2	2	4	4	2	3	3	3	3	4	2	2	1	2	1	1	1	2	1	4	4	4	4	4	2	2	3	3	4	4	1	1	4	4	1	1	1	2	4	4	2	4
STA30_14	NS1	2	3	4	4	1	1	2	2	1	4	2	3	4	4	3	4	4	4	1	2	1	1	1	2	4	4	2	2	2	4	2	2	3	3	2	4	1	1	2	2	1	4	2	2	4	4	2	2
STA30_15	NS1	2	3	1	4	1	3	2	2	4	4	2	2	3	3	3	3	4	4	1	1	1	1	1	2	1	1	2	4	2	2	2	2	3	3	2	2	1	1	4	4	1	1	1	2	4	4	2	4
STA30_16	NS1	2	2	4	4	1	1	2	2	1	4	2	3	3	4	4	4	2	4	1	2	1	1	1	2	1	1	2	2	2	2	2	2	3	3	4	4	1	2	2	2	1	1	1	2	4	4	2	2
STA30_18	NS1	2	2	4	4	1	1	2	2	4	4	2	2	4	4	3	4	2	4	1	2	1	1	1	2	1	4	4	4	2	4	2	2	3	3	4	4	1	1	2	4	1	1	2	2	4	4	2	4
STA30_21	NS1	2	2	4	4	1	3	2	2	4	4	2	3	3	3	3	3	4	4	1	1	1	1	1	2	4	4	2	4	2	2	2	2	3	3	2	4	1	2	2	4	1	1	1	2	4	4	2	4
STA30_22	NS1	2	3	4	4	1	1	2	2	4	4	2	3	3	4	3	4	2	4	1	1	1	1	1	1	4	4	4	4	4	4	2	2	3	3	2	4	1	2	4	4	1	1	2	2	4	4	2	2
STA30_24	NS1	3	3	4	4	3	3	2	2	4	4	0	0	3	3	4	4	4	4	2	2	1	1	0	0	0	0	4	4	2	2	2	2	3	3	2	2	1	1	2	2	1	1	0	0	4	4	2	2
STA30_25	NS1	2	3	4	4	1	3	2	2	4	4	2	2	3	3	4	4	2	4	1	2	1	1	1	2	1	4	2	4	2	2	2	2	3	3	4	4	1	1	4	4	1	1	2	2	4	4	2	2
STA30_27	NS1	2	3	4	4	1	1	2	2	4	4	2	2	3	3	3	4	2	2	1	1	1	1	2	2	1	4	4	4	2	4	2	2	4	4	2	4	1	1	2	4	1	1	1	2	4	4	2	2
STA30_28	NS1	2	3	1	4	1	1	2	2	4	4	2	3	3	3	3	4	2	4	1	2	3	3	1	1	1	1	4	4	2	2	2	2	3	4	2	2	1	1	2	4	1	1	2	2	4	4	2	2
STA30_29	NS1	2	2	4	4	1	1	2	2	4	4	2	2	4	4	3	4	2	2	1	2	1	1	1	1	1	4	4	4	2	4	2	2	3	3	2	4	1	1	2	4	1	1	1	2	4	4	4	4
STA30_30	NS1	2	2	4	4	1	1	2	2	1	1	2	2	4	4	3	4	4	4	2	2	1	1	1	2	1	4	4	4	2	2	2	2	3	4	4	4	1	1	2	2	1	1	1	2	4	4	2	2
STA30_32	NS1	2	2	4	4	1	1	1	2	4	4	2	2	3	4	3	3	2	4	2	2	1	1	1	2	4	4	2	4	2	4	2	2	3	3	2	4	1	1	2	2	1	4	2	2	4	4	2	2
STA30_33	NS1	2	2	4	4	1	1	2	2	4	4	2	2	3	4	3	4	2	2	2	2	1	1	2	2	1	1	2	2	2	2	2	2	3	4	4	4	1	1	2	2	1	1	2	2	4	4	2	2
STA30_34	NS1	2	2	4	4	1	3	2	2	1	4	2	2	3	4	3	4	2	4	2	2	1	1	1	1	1	4	4	4	2	4	2	2	3	4	2	4	1	1	4	4	1	1	2	2	4	4	2	2
STA30_36	NS1	2	3	4	4	1	1	1	2	1	4	3	3	3	4	3	3	4	4	1	2	1	1	1	1	1	1	2	4	2	2	2	2	3	3	2	4	1	2	2	4	1	1	0	0	4	4	2	2
STA30_37	NS1	2	2	4	4	1	1	2	2	4	4	2	2	3	3	4	4	4	4	1	2	1	1	1	2	1	4	2	4	2	2	2	2	3	3	4	4	1	2	2	4	1	1	2	2	4	4	2	2
STA30_38	NS1	2	2	4	4	1	1	2	2	4	4	2	2	3	4	3	3	2	4	2	2	1	1	1	2	1	1	4	4	2	2	2	2	3	4	2	4	1	1	4	4	1	1	1	1	4	4	2	2
STA30_39	NS1	2	2	4	4	1	1	1	2	1	4	3	3	3	4	3	4	4	4	1	1	1	1	1	1	1	4	4	4	4	4	2	2	3	3	2	4	1	2	2	4	1	1	0	0	4	4	2	2
STA30_40	NS1	3	3	1	4	1	3	2	2	4	4	2	3	3	4	4	4	2	4	2	2	1	1	1	1	1	4	2	2	2	2	2	2	3	3	2	4	0	0	2	4	1	1	2	2	4	4	2	2
STA30_41	NS1	2	3	4	4	0	0	2	2	1	4	2	3	3	4	4	4	2	2	2	2	1	1	1	2	1	1	4	4	2	4	2	2	3	4	4	4	1	1	2	4	1	1	1	2	4	4	2	4
STA30_43	NS1	2	3	4	4	1	1	1	2	4	4	2	2	3	4	4	4	4	4	1	2	1	1	1	1	1	1	2	4	2	2	2	2	3	3	4	4	1	1	2	4	1	4	2	2	4	4	2	4
STA30_44	NS1	2	2	4	4	1	1	2	2	1	4	2	3	3	4	3	3	2	4	1	2	1	1	1	2	1	1	2	4	4	4	2	2	0	0	4	4	1	2	4	4	1	1	1	1	4	4	2	4
STA30_45	NS1	3	3	4	4	1	1	1	2	4	4	2	3	4	4	3	4	2	2	2	2	1	1	2	2	1	1	4	4	4	4	2	2	3	3	4	4	1	1	2	2	1	1	2	2	4	4	2	2
STA30_46	NS1	2	2	4	4	1	3	2	2	4	4	2	3	3	4	3	4	4	4	1	2	1	1	1	2	4	4	2	2	2	2	2	2	3	3	4	4	1	1	2	4	1	1	2	2	4	4	2	2
STA30_48	NS1	2	3	4	4	1	1	1	2	1	4	2	3	3	4	3	3	2	2	1	2	1	1	1	1	1	4	4	4	2	4	2	2	3	3	2	2	1	1	2	4	1	4	1	2	4	4	2	2
STA30_49	NS1	2	3	4	4	1	1	2	2	1	4	3	3	3	4	3	4	4	4	1	2	1	1	1	1	1	1	4	4	2	2	2	2	0	0	2	2	0	0	4	4	1	1	2	2	4	4	2	2
STA30_50	NS1	2	3	4	4	1	1	2	2	4	4	2	2	3	3	3	4	2	4	1	2	1	1	2	2	1	4	4	4	2	2	2	2	3	3	2	4	1	1	4	4	1	1	1	2	4	4	2	2
STA30_51	NS1	2	3	4	4	1	1	2	2	4	4	2	2	3	4	3	3	4	4	1	1	1	1	1	1	4	4	2	2	2	2	2	2	3	3	2	4	1	1	2	4	1	1	2	2	4	4	2	2
STA30_52	NS1	2	2	1	4	1	1	2	2	4	4	2	2	4	4	4	4	2	2	2	2	1	1	1	1	1	4	2	4	2	4	2	2	3	3	4	4	1	1	2	4	1	1	1	2	4	4	2	4
STA30_53	NS1	3	3	4	4	1	3	2	2	1	4	3	3	4	4	4	4	4	4	2	2	1	1	1	1	1	1	2	4	2	2	2	2	3	3	2	2	1	1	2	2	1	1	1	1	4	4	2	2
STA30_54	NS1	2	2	1	4	1	1	1	2	4	4	2	2	3	4	3	3	4	4	1	1	1	1	1	1	1	4	4	4	4	4	2	2	3	3	2	2	1	1	2	4	1	4	2	2	4	4	2	2
STA30_55	NS1	2	2	1	4	1	3	2	2	1	4	2	2	3	4	4	4	2	4	1	2	1	1	1	1	1	4	2	4	2	2	2	2	3	3	4	4	1	2	2	4	1	1	2	2	4	4	2	2
STA30_56	NS1	2	2	4	4	1	3	1	2	4	4	2	3	3	4	3	4	2	2	1	2	1	1	1	1	1	4	4	4	2	2	2	2	3	3	2	4	1	1	2	4	1	1	2	2	4	4	2	4
STA30_57	NS1	3	3	4	4	3	3	2	2	4	4	2	3	3	3	4	4	4	4	2	2	1	1	0	0	0	0	4	4	2	2	2	2	3	3	2	2	1	1	2	2	1	1	0	0	4	4	2	2
STA30_58	NS1	2	2	4	4	1	1	2	2	1	4	2	3	3	4	4	4	2	4	1	2	1	1	1	2	1	4	2	2	2	2	2	2	3	3	4	4	1	1	4	4	1	4	2	2	4	4	4	4
STA30_59	NS1	2	2	4	4	1	1	2	2	4	4	2	3	3	4	3	4	2	4	1	2	0	0	1	1	1	4	4	4	2	2	2	2	3	4	2	4	1	1	2	4	1	4	1	2	4	4	2	4
STA30_60	NS1	2	2	4	4	1	1	2	2	4	4	2	3	3	4	3	4	2	4	1	2	1	1	1	2	1	1	2	4	2	4	2	2	3	3	2	2	1	1	2	4	1	1	1	1	4	4	2	2
STA30_61	NS1	2	2	4	4	1	1	2	2	4	4	2	3	3	4	4	4	2	4	2	2	1	1	1	1	4	4	2	4	2	2	2	2	3	3	4	4	1	1	2	4	1	4	2	2	4	4	2	4
STA30_62	NS1	2	2	4	4	1	1	2	2	4	4	2	2	3	4	3	4	2	2	2	2	1	1	1	1	1	1	2	4	2	2	2	2	3	3	2	4	2	2	4	4	1	1	1	2	4	4	2	4
STA30_63	NS1	2	3	4	4	1	3	1	2	4	4	2	2	4	4	4	4	2	4	1	2	3	3	1	2	1	4	4	4	2	4	2	2	0	0	4	4	1	1	4	4	1	1	2	2	4	4	2	2
STA30_64	NS1	2	2	4	4	1	1	2	2	4	4	2	3	3	3	4	4	2	4	1	1	1	1	1	1	1	4	4	4	2	2	2	2	3	3	2	2	1	1	2	2	1	1	1	2	4	4	2	2
STA30_65	NS1	2	2	4	4	1	1	2	2	1	4	2	3	3	4	3	4	2	2	2	2	1	1	2	2	1	1	4	4	2	2	2	2	0	0	2	4	1	1	4	4	1	4	1	2	4	4	2	2
STA30_66	NS1	2	2	4	4	1	3	2	2	4	4	2	3	3	4	4	4	2	4	1	1	1	1	1	2	4	4	4	4	2	4	2	2	3	3	4	4	1	1	2	4	1	1	1	2	4	4	2	2
STA30_67	NS1	2	3	4	4	1	3	1	2	1	4	2	2	3	4	4	4	4	4	1	2	3	3	1	2	1	1	2	4	2	4	2	2	3	4	2	4	1	2	2	4	1	1	1	2	4	4	2	4
STA30_68	NS1	2	2	4	4	1	1	1	2	4	4	0	0	0	0	3	3	4	4	0	0	1	1	0	0	1	4	4	4	2	2	2	2	3	3	4	4	0	0	2	4	1	1	1	2	4	4	2	4
STA30_69	NS1	3	3	4	4	1	1	2	2	4	4	2	3	3	4	3	4	2	4	1	1	1	1	2	2	1	4	2	2	4	4	2	2	0	0	4	4	0	0	2	4	1	1	1	2	4	4	2	2
STA30_70	NS1	2	2	4	4	1	1	1	2	4	4	2	2	3	3	3	4	2	4	2	2	1	1	1	2	1	1	4	4	2	2	2	4	3	4	4	4	1	1	4	4	1	4	1	2	4	4	2	2
3626_2277_HBR15-NSEA37335-1	NS2	2	2	1	1	1	1	2	2	4	4	2	3	3	4	3	4	2	4	1	2	1	3	1	1	4	4	2	4	2	4	0	0	3	3	2	4	1	2	2	4	1	1	0	0	4	4	2	4
3626_2277_HBR15-NSEA37335-10	NS2	2	2	4	4	1	1	2	2	1	4	3	3	4	4	3	3	4	4	1	2	1	1	1	1	1	4	4	4	2	2	2	2	3	3	4	4	1	1	2	2	1	1	2	2	4	4	2	2
3626_2277_HBR15-NSEA37335-11	NS2	2	3	4	4	1	1	2	2	1	4	3	3	3	3	3	4	2	4	2	2	1	3	2	2	1	4	2	4	2	4	2	2	3	3	2	4	1	1	2	2	1	1	1	2	4	4	2	4
3626_2277_HBR15-NSEA37335-12	NS2	2	2	4	4	1	1	2	2	4	4	2	2	3	4	3	4	2	4	1	1	1	3	2	2	1	1	4	4	2	4	2	2	3	3	2	4	1	1	2	4	1	1	2	2	4	4	2	2
3626_2277_HBR15-NSEA37335-13	NS2	2	2	4	4	1	3	2	2	1	4	2	2	0	0	3	3	2	4	2	2	1	1	2	2	1	1	4	4	2	4	2	2	3	3	2	2	1	1	2	4	1	1	2	2	4	4	2	4
3626_2277_HBR15-NSEA37335-14	NS2	2	3	4	4	3	3	1	2	1	4	2	3	3	3	3	4	4	4	1	2	1	1	1	2	1	4	2	4	2	4	2	2	3	3	2	4	1	1	2	4	1	1	2	2	4	4	2	2
3626_2277_HBR15-NSEA37335-15	NS2	2	3	4	4	1	1	2	2	4	4	3	3	0	0	3	3	2	2	0	0	0	0	1	2	1	1	4	4	2	2	2	2	3	3	4	4	1	1	2	2	1	4	0	0	4	4	2	2
3626_2277_HBR15-NSEA37335-16	NS2	2	2	1	4	1	1	2	2	1	4	2	3	4	4	3	3	4	4	1	2	1	3	1	2	1	4	4	4	2	2	2	2	3	3	2	4	1	1	2	4	1	1	1	2	4	4	2	2
3626_2277_HBR15-NSEA37335-17	NS2	2	2	4	4	1	1	2	2	4	4	2	2	3	3	4	4	2	4	2	2	1	3	1	2	1	1	2	4	2	4	2	2	3	3	2	4	1	2	2	4	1	1	2	2	4	4	2	2
3626_2277_HBR15-NSEA37335-18	NS2	2	3	4	4	1	1	2	2	4	4	2	3	3	4	3	4	2	4	1	2	0	0	2	2	4	4	4	4	2	2	2	2	3	3	4	4	1	2	2	4	1	1	1	2	4	4	2	2
3626_2277_HBR15-NSEA37335-19	NS2	2	3	1	4	1	3	2	2	4	4	2	2	3	4	3	3	2	4	1	2	1	1	1	2	1	4	2	2	4	4	2	2	3	4	4	4	1	1	4	4	1	1	2	2	4	4	2	2
3626_2277_HBR15-NSEA37335-2	NS2	2	2	4	4	1	1	2	2	4	4	2	3	4	4	0	0	4	4	1	1	1	3	2	2	1	1	2	4	2	2	2	2	3	4	2	4	1	1	4	4	1	1	0	0	4	4	2	4
3626_2277_HBR15-NSEA37335-20	NS2	2	3	4	4	1	1	2	2	4	4	0	0	0	0	3	3	4	4	0	0	0	0	0	0	1	4	4	4	2	2	2	2	3	3	2	2	2	2	2	2	1	1	1	1	4	4	2	4
3626_2277_HBR15-NSEA37335-21	NS2	2	3	4	4	1	1	2	2	4	4	3	3	3	4	3	4	2	4	1	1	1	3	1	2	1	1	2	4	2	2	2	2	3	3	2	4	1	1	4	4	1	1	1	2	4	4	0	0
3626_2277_HBR15-NSEA37335-22	NS2	2	2	4	4	1	1	2	2	1	4	2	3	3	4	3	4	2	4	1	2	1	3	1	1	1	4	2	4	4	4	2	2	3	3	2	2	1	1	2	4	1	4	2	2	4	4	2	2
3626_2277_HBR15-NSEA37335-23	NS2	2	3	4	4	1	3	2	2	1	4	2	3	3	4	3	4	4	4	1	2	1	1	1	2	0	0	2	4	2	2	0	0	3	3	4	4	1	1	0	0	0	0	0	0	4	4	2	2
3626_2277_HBR15-NSEA37335-24	NS2	2	2	4	4	1	1	2	2	4	4	2	2	3	4	3	4	4	4	1	2	1	3	1	1	1	4	4	4	2	2	2	2	3	3	4	4	1	1	2	2	1	1	2	2	4	4	2	4
3626_2277_HBR15-NSEA37335-25	NS2	2	3	4	4	1	1	2	2	4	4	2	2	3	4	3	4	4	4	2	2	1	1	1	2	1	4	2	4	2	2	2	2	3	3	2	4	1	2	2	4	1	1	0	0	4	4	2	4
3626_2277_HBR15-NSEA37335-26	NS2	2	3	4	4	1	1	2	2	1	4	3	3	3	4	4	4	2	4	1	2	1	1	1	2	1	1	2	4	2	2	2	2	3	3	2	4	1	1	2	2	1	1	2	2	4	4	2	2
3626_2277_HBR15-NSEA37335-27	NS2	2	3	4	4	1	1	1	2	1	4	2	3	3	4	3	3	2	2	2	2	0	0	2	2	1	4	0	0	2	2	2	2	3	4	4	4	1	1	2	4	1	1	1	2	4	4	4	4
3626_2277_HBR15-NSEA37335-28	NS2	2	2	4	4	1	1	2	2	1	1	0	0	0	0	3	3	2	4	0	0	0	0	2	2	1	1	4	4	2	4	2	2	3	3	2	4	1	1	2	4	1	1	2	2	0	0	2	2
3626_2277_HBR15-NSEA37335-29	NS2	2	3	1	4	1	1	2	2	4	4	3	3	3	4	4	4	4	4	1	2	1	1	1	2	4	4	2	4	2	2	2	2	3	3	2	4	1	1	2	4	1	1	1	2	4	4	2	2
3626_2277_HBR15-NSEA37335-3	NS2	2	2	4	4	1	3	1	2	4	4	2	3	3	4	3	4	4	4	2	2	1	1	1	1	1	4	2	2	2	4	2	2	3	3	4	4	1	1	2	2	1	1	2	2	4	4	2	2
3626_2277_HBR15-NSEA37335-31	NS2	2	3	1	4	1	3	1	2	4	4	2	3	3	3	4	4	0	0	2	2	1	1	1	1	1	1	4	4	2	4	2	2	3	4	2	4	1	1	2	4	1	1	2	2	4	4	2	4
3626_2277_HBR15-NSEA37335-32	NS2	2	3	4	4	1	1	2	2	1	4	2	3	3	4	3	4	2	4	1	2	0	0	1	2	1	4	0	0	2	2	2	2	0	0	2	4	1	2	2	2	1	1	1	2	4	4	0	0
3626_2277_HBR15-NSEA37335-33	NS2	2	2	4	4	1	3	2	2	1	4	2	3	4	4	3	4	2	2	1	2	1	3	2	2	0	0	2	4	2	4	2	2	3	4	2	4	1	1	2	2	1	1	0	0	4	4	2	2
3626_2277_HBR15-NSEA37335-34	NS2	2	3	4	4	1	1	2	2	4	4	2	3	3	3	3	3	2	4	0	0	1	1	1	2	1	1	2	4	2	4	2	2	3	3	2	4	1	1	2	2	1	1	1	2	4	4	2	2
3626_2277_HBR15-NSEA37335-35	NS2	0	0	4	4	1	1	2	2	4	4	0	0	0	0	3	4	4	4	0	0	0	0	0	0	1	4	2	2	2	4	2	2	3	4	2	4	1	1	2	4	1	1	2	2	0	0	2	2
3626_2277_HBR15-NSEA37335-36	NS2	2	2	4	4	1	3	2	2	1	4	2	3	0	0	4	4	4	4	1	1	1	1	1	1	1	4	0	0	2	2	2	2	3	3	4	4	1	1	2	2	1	1	1	2	4	4	2	2
3626_2277_HBR15-NSEA37335-37	NS2	2	2	4	4	1	1	2	2	4	4	3	3	3	3	4	4	2	2	1	2	1	1	1	2	1	1	2	4	2	2	2	2	3	3	2	2	1	2	2	4	1	1	1	2	4	4	2	2
3626_2277_HBR15-NSEA37335-38	NS2	2	2	4	4	1	1	2	2	4	4	2	3	3	4	3	3	2	2	1	2	1	1	2	2	1	1	2	4	4	4	2	2	3	4	2	4	1	1	2	2	1	1	1	2	4	4	2	4
3626_2277_HBR15-NSEA37335-39	NS2	2	3	4	4	1	1	1	2	4	4	2	3	3	4	4	4	2	4	1	2	1	1	2	2	1	4	2	4	2	2	2	2	3	3	2	4	1	1	4	4	1	1	2	2	4	4	2	2
3626_2277_HBR15-NSEA37335-4	NS2	2	2	4	4	1	1	2	2	1	4	2	2	4	4	4	4	2	4	1	2	1	1	1	2	4	4	2	4	2	4	2	2	3	4	2	4	2	2	2	4	1	1	2	2	4	4	2	2
3626_2277_HBR15-NSEA37335-40	NS2	2	2	4	4	1	3	2	2	4	4	3	3	4	4	4	4	4	4	1	2	3	3	1	2	1	4	2	2	2	2	2	2	3	3	4	4	1	1	4	4	1	1	2	2	4	4	2	4
3626_2277_HBR15-NSEA37335-41	NS2	2	3	4	4	1	1	2	2	1	4	2	3	3	4	3	4	2	4	1	1	1	3	2	2	1	4	2	4	2	2	2	2	3	4	2	4	1	1	2	2	1	1	1	1	4	4	2	2
3626_2277_HBR15-NSEA37335-42	NS2	2	3	1	4	1	1	2	2	4	4	3	3	4	4	4	4	2	4	2	2	3	3	1	2	1	1	4	4	4	4	2	2	3	3	2	2	1	1	2	4	1	1	1	1	4	4	2	2
3626_2277_HBR15-NSEA37335-43	NS2	2	2	1	4	1	1	2	2	1	4	2	2	0	0	3	3	2	4	0	0	0	0	0	0	0	0	4	4	2	4	2	2	3	3	2	2	1	1	2	4	1	1	1	2	0	0	2	2
3626_2277_HBR15-NSEA37335-44	NS2	2	3	4	4	1	1	2	2	1	1	2	3	3	4	4	4	4	4	2	2	1	3	1	2	1	1	2	2	2	4	2	2	3	3	2	4	1	2	2	2	1	1	1	2	4	4	2	4
3626_2277_HBR15-NSEA37335-45	NS2	3	3	4	4	1	1	2	2	1	4	2	2	3	4	4	4	4	4	1	2	1	3	2	2	1	4	4	4	2	4	2	2	3	3	2	2	1	1	2	4	1	4	2	2	4	4	2	4
3626_2277_HBR15-NSEA37335-46	NS2	2	3	4	4	1	1	2	2	4	4	2	3	4	4	3	4	2	4	1	2	3	3	1	2	4	4	4	4	2	4	2	2	3	4	4	4	1	1	2	2	1	1	1	2	4	4	2	2
3626_2277_HBR15-NSEA37335-47	NS2	2	2	1	4	1	1	2	2	4	4	2	3	3	3	4	4	4	4	1	1	1	1	1	2	1	1	4	4	2	4	2	2	3	3	2	4	1	2	2	4	1	1	1	2	4	4	2	2
3626_2277_HBR15-NSEA37335-48	NS2	2	2	4	4	1	3	2	2	4	4	2	3	4	4	3	4	2	4	2	2	1	1	1	2	1	4	4	4	2	4	2	2	3	3	4	4	1	1	2	4	1	1	1	2	4	4	4	4
3626_2277_HBR15-NSEA37335-49	NS2	2	2	4	4	1	1	2	2	4	4	2	3	3	3	3	4	4	4	2	2	1	3	1	1	1	1	2	4	2	2	2	2	4	4	2	4	1	1	2	2	1	1	1	1	4	4	2	2
3626_2277_HBR15-NSEA37335-5	NS2	2	2	1	1	1	3	2	2	1	4	3	3	3	3	3	4	2	2	2	2	1	1	1	1	1	4	0	0	2	2	2	4	3	3	2	4	1	1	2	4	1	1	2	2	4	4	2	4
3626_2277_HBR15-NSEA37335-51	NS2	0	0	1	4	1	1	2	2	4	4	0	0	0	0	3	4	4	4	0	0	0	0	0	0	1	1	0	0	2	2	2	2	3	3	2	4	1	2	2	2	1	1	2	2	0	0	2	2
3626_2277_HBR15-NSEA37335-6	NS2	2	2	4	4	1	3	2	2	1	4	2	3	4	4	4	4	2	4	2	2	1	3	2	2	1	4	4	4	2	2	2	2	3	3	2	4	1	1	2	4	1	1	2	2	4	4	2	2
3626_2277_HBR15-NSEA37335-7	NS2	2	2	4	4	1	3	2	2	1	4	2	3	3	4	3	3	2	4	2	2	1	1	1	1	1	1	2	4	2	2	2	2	3	3	2	4	1	1	2	2	1	4	1	1	4	4	2	2
3626_2277_HBR15-NSEA37335-8	NS2	2	3	4	4	1	1	0	0	4	4	2	2	3	3	0	0	2	2	1	1	3	3	2	2	1	4	4	4	0	0	0	0	3	4	2	2	1	1	2	2	1	1	1	1	4	4	4	4
3626_2277_HBR15-NSEA37335-9	NS2	2	2	4	4	1	1	2	2	1	4	0	0	0	0	3	4	0	0	1	2	1	1	0	0	0	0	2	4	2	4	2	2	3	3	0	0	1	1	2	2	1	4	0	0	4	4	2	2
3626_2278_HBR15-NSEA37335-53	NS2	2	3	4	4	1	1	2	2	4	4	3	3	3	4	3	3	0	0	1	1	0	0	1	2	4	4	4	4	2	2	2	2	3	3	2	4	1	1	2	2	1	1	2	2	4	4	2	2
3626_2278_HBR15-NSEA37335-54	NS2	2	2	4	4	1	3	2	2	4	4	2	3	3	4	3	3	2	4	1	2	0	0	1	2	1	4	2	4	2	2	2	2	3	3	2	4	1	2	4	4	1	1	2	2	4	4	2	2
3626_2278_HBR15-NSEA37335-55	NS2	2	3	4	4	1	3	2	2	4	4	2	2	3	4	3	4	2	4	1	2	0	0	1	2	1	4	4	4	0	0	2	2	0	0	4	4	2	2	2	2	1	1	2	2	4	4	2	4
3626_2278_HBR15-NSEA37335-56	NS2	2	2	4	4	1	1	2	2	1	4	2	3	4	4	4	4	4	4	1	2	0	0	1	1	1	1	2	4	2	4	2	2	0	0	2	4	1	1	2	4	1	1	1	2	4	4	2	2
3626_2278_HBR15-NSEA37335-57	NS2	2	2	4	4	1	3	2	2	1	1	2	2	4	4	4	4	2	4	1	2	0	0	1	1	4	4	2	4	2	4	2	2	0	0	2	4	2	2	2	2	1	1	2	2	4	4	2	2
3626_2278_HBR15-NSEA37335-58	NS2	2	2	4	4	1	1	1	2	1	4	3	3	4	4	3	4	2	4	1	2	0	0	2	2	4	4	4	4	2	4	2	2	3	3	2	4	1	1	2	4	1	4	1	1	4	4	2	2
3626_2278_HBR15-NSEA37335-59	NS2	2	3	4	4	1	3	1	2	1	4	2	3	4	4	4	4	2	4	1	2	0	0	2	2	4	4	4	4	2	2	2	2	3	3	2	4	1	1	2	4	1	1	1	2	4	4	2	4
3626_2278_HBR15-NSEA37335-60	NS2	3	3	4	4	1	1	2	2	4	4	3	3	3	4	4	4	4	4	2	2	0	0	1	2	1	4	2	4	0	0	2	2	0	0	4	4	1	1	2	4	1	1	1	2	4	4	2	2
3626_2278_HBR15-NSEA37335-61	NS2	2	2	1	4	1	1	2	2	4	4	2	3	4	4	4	4	2	2	1	2	0	0	1	1	4	4	4	4	4	4	2	2	3	3	4	4	1	2	4	4	1	1	1	1	4	4	2	4
3626_2278_HBR15-NSEA37335-62	NS2	2	3	4	4	0	0	2	2	4	4	2	2	3	4	0	0	2	4	1	2	0	0	2	2	1	4	4	4	0	0	2	2	3	3	2	4	1	1	2	2	1	1	0	0	4	4	2	2
3626_2278_HBR15-NSEA37335-63	NS2	2	2	4	4	1	1	2	2	4	4	2	3	4	4	4	4	4	4	1	2	0	0	1	2	1	1	4	4	2	2	2	2	3	3	4	4	1	1	2	4	1	1	1	1	4	4	2	2
3626_2278_HBR15-NSEA37335-64	NS2	3	3	4	4	1	1	1	2	1	4	3	3	4	4	4	4	0	0	2	2	0	0	1	2	1	1	4	4	2	2	2	2	0	0	2	4	1	1	2	4	1	1	1	2	4	4	2	2
3626_2278_HBR15-NSEA37335-65	NS2	2	3	4	4	1	1	2	2	4	4	3	3	3	4	4	4	4	4	1	1	0	0	1	2	4	4	2	4	2	2	2	2	3	3	4	4	1	1	2	2	1	1	2	2	4	4	2	4
3626_2278_HBR15-NSEA37335-66	NS2	2	2	4	4	1	3	2	2	4	4	2	2	3	4	3	4	2	4	1	2	0	0	2	2	1	4	4	4	2	4	2	2	3	3	2	4	1	2	2	4	1	1	1	2	4	4	2	2
3626_2278_HBR15-NSEA37335-67	NS2	2	3	1	4	1	3	2	2	4	4	2	3	3	4	3	3	2	4	2	2	0	0	1	1	4	4	4	4	2	4	2	2	3	3	2	4	1	1	2	2	1	1	2	2	4	4	2	2
3626_2278_HBR15-NSEA37335-68	NS2	2	2	4	4	1	3	2	2	4	4	2	2	3	4	3	4	2	4	1	2	0	0	1	2	1	1	4	4	4	4	2	2	3	3	2	4	1	1	2	4	1	4	1	2	4	4	2	4
3626_2278_HBR15-NSEA37335-69	NS2	2	2	4	4	1	1	1	2	4	4	2	2	3	3	3	4	4	4	1	2	0	0	1	1	1	4	4	4	2	2	2	2	3	3	4	4	1	1	2	4	1	1	1	1	4	4	2	4
3626_2278_HBR15-NSEA37335-70	NS2	2	2	4	4	1	3	2	2	4	4	2	2	4	4	3	4	2	4	1	1	0	0	2	2	1	4	2	4	2	4	2	2	3	3	4	4	1	2	2	2	1	1	2	2	4	4	2	4
3626_2278_HBR15-NSEA37335-71	NS2	2	2	4	4	1	1	2	2	4	4	2	3	4	4	3	4	2	4	1	2	0	0	1	1	4	4	2	4	2	2	2	2	3	3	2	2	1	1	2	2	1	1	1	2	3	4	2	2
3626_2278_HBR15-NSEA37335-72	NS2	2	2	0	0	1	3	2	2	4	4	2	3	4	4	4	4	4	4	1	2	0	0	1	2	1	4	2	4	2	4	2	2	0	0	4	4	1	1	2	2	1	1	1	1	4	4	2	2
3626_2278_HBR15-NSEA37335-73	NS2	2	2	4	4	1	1	2	2	4	4	2	3	3	3	3	4	2	4	1	2	0	0	1	2	4	4	4	4	2	4	2	2	3	3	4	4	1	1	4	4	1	1	2	2	4	4	2	2
3626_2278_HBR15-NSEA37335-74	NS2	2	2	4	4	1	3	2	2	1	4	2	2	3	4	3	4	4	4	1	2	0	0	1	2	1	4	2	4	2	4	2	2	3	3	2	4	1	1	2	4	1	1	1	1	4	4	2	4
3626_2278_HBR15-NSEA37335-75	NS2	2	2	4	4	1	3	2	2	4	4	2	3	3	4	4	4	2	2	2	2	0	0	1	2	1	1	4	4	2	2	2	4	3	3	4	4	1	1	2	2	1	1	0	0	4	4	4	4
3626_2278_HBR15-NSEA37335-76	NS2	2	2	4	4	1	1	2	2	1	4	3	3	4	4	4	4	2	4	2	2	0	0	2	2	1	1	2	2	2	4	2	2	3	3	2	4	1	1	2	4	1	1	2	2	4	4	2	4
3626_2278_HBR15-NSEA37335-77	NS2	2	2	4	4	1	1	2	2	1	4	3	3	3	4	3	4	4	4	1	2	0	0	2	2	1	4	4	4	2	4	2	2	3	3	2	4	1	1	2	2	1	1	2	2	4	4	2	2
3626_2278_HBR15-NSEA37335-78	NS2	2	2	4	4	1	1	2	2	4	4	3	3	3	3	4	4	4	4	1	2	0	0	2	2	4	4	4	4	4	4	2	2	3	3	2	2	1	1	2	2	1	1	2	2	3	4	2	2
3626_2278_HBR15-NSEA37335-79	NS2	2	2	0	0	1	3	2	2	4	4	2	2	3	4	3	4	4	4	2	2	0	0	1	2	1	4	4	4	2	2	2	2	3	3	2	4	2	2	2	4	1	1	2	2	4	4	4	4
3626_2278_HBR15-NSEA37335-80	NS2	2	3	1	4	1	1	1	2	1	4	2	3	3	4	4	4	4	4	1	2	0	0	1	2	1	4	2	2	2	2	2	2	3	4	4	4	1	1	2	4	1	4	1	2	4	4	2	4
1474_979_Nsj-1	NS3	2	2	4	4	1	3	2	2	4	4	2	2	4	4	3	3	4	4	1	2	1	3	2	2	1	4	2	4	2	2	2	2	3	3	2	4	1	2	2	2	1	4	2	2	4	4	2	2
1474_979_Nsj-10	NS3	2	3	4	4	1	3	0	0	1	4	2	2	3	4	4	4	2	2	2	2	1	3	1	2	1	4	2	4	2	2	2	2	3	3	4	4	1	1	2	4	1	1	1	1	4	4	2	2
1474_979_Nsj-11	NS3	2	3	1	4	1	3	2	2	1	4	2	2	4	4	4	4	4	4	2	2	1	3	1	2	4	4	2	4	2	2	2	2	3	4	2	4	1	1	0	0	1	1	2	2	4	4	2	2
1474_979_Nsj-12	NS3	2	2	4	4	1	3	2	2	4	4	2	3	4	4	4	4	4	4	1	2	1	3	2	2	1	1	4	4	2	2	2	2	3	3	2	4	1	1	2	4	1	1	1	2	4	4	2	4
1474_979_Nsj-13	NS3	2	2	4	4	1	1	2	2	1	4	2	3	3	4	4	4	4	4	1	2	1	3	1	1	1	4	2	2	2	2	2	2	3	3	4	4	1	1	2	4	1	4	1	2	4	4	2	2
1474_979_Nsj-14	NS3	2	2	4	4	1	3	2	2	4	4	2	2	3	4	3	4	2	4	2	2	1	3	1	2	1	1	4	4	2	4	2	2	3	3	2	4	2	2	2	4	1	1	1	1	4	4	2	2
1474_979_Nsj-15	NS3	2	2	4	4	1	1	2	2	4	4	2	3	3	4	3	3	2	4	2	2	3	3	1	2	1	1	2	4	2	4	2	2	3	3	2	4	1	1	2	4	1	1	1	2	4	4	2	2
1474_979_Nsj-16	NS3	2	3	0	0	1	1	2	2	4	4	3	3	4	4	4	4	0	0	1	2	3	3	1	2	1	1	0	0	2	2	2	2	0	0	2	4	0	0	2	2	1	1	2	2	4	4	0	0
1474_979_Nsj-17	NS3	2	2	4	4	3	3	2	2	1	4	2	3	0	0	3	4	2	4	2	2	1	1	0	0	1	1	2	4	2	2	2	2	3	3	2	2	1	1	2	2	1	1	2	2	4	4	2	2
1474_979_Nsj-18	NS3	2	2	4	4	1	1	2	2	4	4	2	3	3	4	3	4	2	2	1	2	1	1	1	2	1	4	4	4	4	4	2	2	3	3	4	4	1	1	4	4	1	1	2	2	4	4	2	4
1474_979_Nsj-19	NS3	2	2	4	4	1	1	2	2	4	4	2	3	4	4	3	4	2	2	2	2	1	3	1	2	4	4	2	4	4	4	2	2	3	4	2	4	1	1	2	2	1	1	1	2	4	4	2	4
1474_979_Nsj-2	NS3	2	2	4	4	1	1	2	2	4	4	2	2	3	3	3	4	4	4	2	2	1	3	1	2	1	1	2	4	2	2	2	2	3	3	4	4	1	2	2	4	1	1	1	2	4	4	2	4
1474_979_Nsj-20	NS3	2	2	4	4	1	1	2	2	4	4	2	3	3	4	3	4	2	4	2	2	1	1	1	1	1	4	2	4	2	2	2	2	3	3	2	4	1	2	2	2	1	1	1	1	4	4	2	4
1474_979_Nsj-21	NS3	2	3	4	4	1	3	2	2	1	4	2	3	3	4	3	3	4	4	2	2	1	3	1	2	1	1	4	4	2	2	2	2	3	3	2	4	1	1	2	4	1	1	1	2	4	4	2	2
1474_979_Nsj-22	NS3	2	2	4	4	1	3	1	2	4	4	3	3	3	4	4	4	2	4	1	2	1	3	2	2	1	1	4	4	2	2	2	2	0	0	4	4	1	1	4	4	1	1	2	2	4	4	2	4
1474_979_Nsj-23	NS3	2	2	4	4	1	1	1	2	4	4	2	2	3	4	4	4	2	4	2	2	1	1	2	2	1	4	4	4	2	4	2	2	3	3	4	4	1	1	2	4	1	1	1	2	4	4	2	4
1474_979_Nsj-24	NS3	2	2	4	4	1	3	1	2	4	4	3	3	3	4	3	4	2	4	2	2	3	3	1	1	1	1	2	4	2	2	2	2	3	3	4	4	1	1	2	2	1	1	1	2	4	4	2	2
1474_979_Nsj-25	NS3	2	3	1	4	3	3	2	2	1	4	2	3	3	4	3	3	2	4	2	2	1	3	1	2	4	4	2	4	2	2	2	2	3	3	2	4	1	1	4	4	1	1	2	2	4	4	4	4
1474_979_Nsj-26	NS3	2	2	4	4	1	1	2	2	1	4	2	3	4	4	3	4	4	4	2	2	1	1	1	1	1	1	2	2	4	4	2	2	3	4	4	4	1	1	2	4	1	4	1	2	4	4	2	2
1474_979_Nsj-27	NS3	2	3	4	4	1	1	2	2	4	4	2	2	0	0	4	4	2	2	2	2	1	3	1	2	1	1	2	4	2	2	2	2	3	3	4	4	1	2	4	4	1	1	2	2	4	4	4	4
1474_979_Nsj-28	NS3	2	3	1	4	1	1	2	2	4	4	2	3	3	4	4	4	4	4	2	2	1	3	2	2	4	4	4	4	2	2	2	2	3	3	4	4	1	1	2	4	1	1	1	1	4	4	2	2
1474_979_Nsj-29	NS3	2	3	4	4	1	1	2	2	1	4	2	2	4	4	3	4	4	4	1	1	3	3	2	2	1	4	4	4	2	4	2	2	3	3	2	4	1	1	2	4	1	1	2	2	4	4	2	2
1474_979_Nsj-3	NS3	2	3	4	4	1	1	2	2	1	4	2	2	4	4	0	0	2	4	1	2	1	3	1	1	1	4	4	4	2	2	2	2	3	3	2	4	1	1	2	4	1	1	1	2	4	4	2	4
1474_979_Nsj-30	NS3	2	2	4	4	1	1	1	2	4	4	2	2	4	4	4	4	2	2	1	2	1	1	1	1	1	4	2	4	2	2	2	2	3	3	2	4	1	1	2	2	1	1	1	1	4	4	2	4
1474_979_Nsj-31	NS3	2	2	4	4	1	1	2	2	4	4	2	3	3	4	3	3	4	4	2	2	1	3	2	2	1	1	2	4	2	2	2	2	3	3	2	2	1	1	4	4	1	1	2	2	4	4	2	2
1474_979_Nsj-32	NS3	2	2	0	0	1	1	1	2	4	4	2	3	4	4	3	3	0	0	1	1	1	1	1	2	1	1	0	0	2	2	2	2	0	0	2	2	0	0	2	4	1	1	2	2	4	4	0	0
1474_979_Nsj-33	NS3	2	2	4	4	3	3	2	2	4	4	2	2	3	4	3	4	4	4	1	2	1	3	1	1	1	4	4	4	2	4	2	2	3	3	2	4	1	2	2	4	1	1	2	2	4	4	2	4
1474_979_Nsj-34	NS3	2	2	4	4	1	3	1	2	1	4	2	2	3	3	3	4	2	4	2	2	1	1	1	2	1	4	2	4	2	2	2	2	3	4	4	4	1	1	4	4	1	1	1	2	4	4	2	2
1474_979_Nsj-35	NS3	2	3	4	4	1	1	2	2	4	4	2	3	3	4	4	4	4	4	2	2	3	3	2	2	1	4	2	4	2	2	2	2	3	3	2	2	1	1	2	2	1	1	2	2	4	4	2	2
1474_979_Nsj-36	NS3	2	3	4	4	1	1	1	2	1	1	2	3	3	4	3	4	2	4	2	2	1	1	1	1	1	4	2	4	2	2	0	0	4	4	4	4	1	2	2	4	1	1	0	0	4	4	2	2
1474_979_Nsj-37	NS3	2	2	4	4	1	1	2	2	1	4	2	3	3	4	3	3	4	4	1	2	1	3	1	2	1	4	2	4	2	4	2	2	3	3	2	4	1	1	2	4	1	1	1	2	4	4	2	4
1474_979_Nsj-38	NS3	2	3	4	4	1	1	2	2	1	4	3	3	3	4	3	3	4	4	2	2	1	3	1	1	1	4	2	4	2	2	2	2	3	3	2	4	1	1	2	2	1	1	1	2	4	4	2	4
1474_979_Nsj-39	NS3	2	3	1	4	1	1	1	2	1	4	2	3	3	4	4	4	4	4	2	2	3	3	1	2	1	1	2	4	2	2	2	2	3	3	4	4	1	1	2	2	1	1	1	2	4	4	2	2
1474_979_Nsj-4	NS3	2	3	4	4	1	1	2	2	4	4	2	2	3	4	3	4	4	4	2	2	3	3	1	1	1	4	2	2	2	4	2	2	3	4	2	2	1	2	2	2	1	1	1	2	4	4	2	4
1474_979_Nsj-40	NS3	2	2	4	4	1	1	2	2	1	4	2	3	4	4	3	3	2	4	1	2	1	3	1	2	1	1	4	4	2	4	2	2	3	4	2	4	1	2	2	2	1	1	1	1	4	4	2	2
1474_979_Nsj-41	NS3	2	2	4	4	1	1	2	2	4	4	3	3	4	4	4	4	2	4	1	2	1	1	1	1	1	4	2	4	2	2	2	2	3	4	4	4	1	2	2	2	1	1	1	2	4	4	2	4
1474_979_Nsj-42	NS3	2	2	4	4	1	1	2	2	4	4	3	3	3	4	3	4	2	4	1	2	1	1	1	2	1	4	4	4	2	4	2	2	3	3	4	4	1	1	2	2	1	1	1	2	4	4	2	4
1474_979_Nsj-43	NS3	2	3	4	4	1	3	2	2	4	4	2	2	3	4	4	4	4	4	2	2	0	0	1	1	1	1	4	4	2	2	2	2	3	3	4	4	1	2	2	4	1	1	1	1	4	4	2	4
1474_979_Nsj-44	NS3	3	3	4	4	1	1	2	2	1	4	2	3	4	4	3	3	2	4	1	2	1	3	1	1	1	1	2	4	2	4	2	2	3	3	4	4	1	1	2	2	1	1	2	2	4	4	2	4
1474_979_Nsj-45	NS3	2	2	4	4	1	3	1	2	4	4	3	3	4	4	3	4	4	4	2	2	1	3	1	2	1	1	2	4	2	2	2	2	3	4	2	2	1	1	2	4	1	1	1	1	4	4	0	0
1474_979_Nsj-46	NS3	2	2	1	4	1	3	1	2	4	4	2	2	3	4	4	4	4	4	1	2	1	1	1	2	1	4	2	4	2	4	2	2	3	3	4	4	1	1	2	2	1	1	1	2	4	4	2	2
1474_979_Nsj-47	NS3	2	3	4	4	1	3	2	2	1	4	3	3	3	3	3	4	4	4	1	2	1	3	2	2	4	4	2	4	2	4	2	2	3	3	4	4	1	1	2	4	1	1	1	1	4	4	2	4
1474_979_Nsj-48	NS3	2	3	4	4	1	3	2	2	4	4	2	3	3	3	3	3	2	4	2	2	1	3	1	1	1	1	4	4	2	4	2	2	3	4	4	4	1	1	2	4	1	1	2	2	4	4	2	2
1474_979_Nsj-49	NS3	3	3	4	4	1	1	2	2	4	4	2	2	3	4	3	4	4	4	1	2	1	1	1	2	1	4	2	4	2	2	2	2	3	3	4	4	1	2	2	2	1	1	1	1	4	4	2	2
1474_979_Nsj-5	NS3	2	2	1	4	1	1	2	2	1	4	2	2	4	4	3	4	2	4	1	2	1	3	1	1	1	1	2	2	2	2	2	2	3	3	4	4	1	1	4	4	1	1	2	2	4	4	2	2
1474_979_Nsj-50	NS3	2	2	4	4	1	1	2	2	1	1	2	3	3	4	3	4	2	4	1	1	1	3	1	1	1	4	2	2	4	4	2	2	3	3	4	4	1	2	2	4	1	1	1	1	4	4	0	0
1474_979_Nsj-51	NS3	2	2	4	4	1	3	1	2	4	4	2	2	3	3	3	4	2	4	2	2	1	3	1	2	4	4	4	4	2	4	2	2	3	4	2	4	1	1	2	2	1	4	2	2	4	4	2	2
1474_979_Nsj-52	NS3	2	2	4	4	1	3	1	2	4	4	2	2	3	3	3	3	2	4	1	2	1	3	1	2	4	4	4	4	2	4	2	2	3	3	4	4	1	1	2	4	1	1	1	2	4	4	2	2
1474_979_Nsj-53	NS3	2	2	4	4	1	1	2	2	4	4	2	3	3	4	4	4	4	4	2	2	1	3	1	2	1	4	2	2	2	2	2	2	3	3	2	4	1	1	2	4	1	1	1	2	4	4	2	2
1474_979_Nsj-54	NS3	2	2	4	4	1	1	2	2	1	4	3	3	4	4	3	4	2	4	2	2	3	3	1	1	1	1	2	2	2	4	2	2	3	3	4	4	1	1	4	4	1	1	1	1	4	4	2	2
1474_979_Nsj-55	NS3	2	2	4	4	1	3	2	2	1	4	2	3	3	4	3	4	4	4	2	2	1	1	1	2	4	4	2	4	2	4	2	2	3	4	2	4	1	1	4	4	1	1	1	1	4	4	2	2
1474_979_Nsj-56	NS3	2	2	4	4	1	1	2	2	4	4	2	3	3	4	4	4	4	4	1	1	1	3	1	1	1	1	2	4	2	2	2	2	3	3	2	4	1	1	2	2	1	4	2	2	3	4	2	2
1474_979_Nsj-57	NS3	2	2	4	4	1	1	2	2	4	4	2	3	3	4	3	4	4	4	2	2	1	3	1	2	1	1	4	4	2	4	2	2	3	3	2	4	1	2	2	4	1	1	1	1	4	4	2	2
1474_979_Nsj-58	NS3	2	2	4	4	1	3	2	2	4	4	2	2	0	0	3	4	4	4	2	2	1	3	1	1	1	4	2	4	2	4	2	2	3	3	2	4	1	2	2	4	1	1	1	2	4	4	2	4
1474_979_Nsj-59	NS3	2	2	4	4	1	1	1	2	4	4	3	3	4	4	3	4	2	4	1	2	1	3	1	1	1	1	4	4	2	2	2	2	3	3	4	4	1	1	2	4	1	1	2	2	4	4	2	4
1474_979_Nsj-6	NS3	2	3	4	4	1	1	1	2	4	4	3	3	4	4	4	4	2	4	1	2	1	1	2	2	1	4	2	4	2	4	2	2	3	3	4	4	1	1	2	4	1	1	1	2	4	4	2	4
1474_979_Nsj-60	NS3	2	2	4	4	1	3	2	2	1	4	2	2	3	4	3	4	2	4	2	2	1	1	1	1	1	1	2	4	2	4	2	2	3	4	2	4	1	1	4	4	1	1	2	2	4	4	2	4
1474_979_Nsj-61	NS3	2	3	4	4	1	1	2	2	1	4	2	3	3	4	3	4	2	4	1	2	3	3	1	2	1	4	2	4	2	2	2	2	3	3	2	4	1	2	4	4	1	4	2	2	4	4	2	4
1474_979_Nsj-62	NS3	0	0	4	4	1	1	2	2	1	4	0	0	0	0	3	4	2	4	0	0	0	0	0	0	1	1	4	4	2	2	2	4	3	3	2	2	1	2	2	4	1	1	1	1	0	0	2	2
1474_979_Nsj-63	NS3	2	2	4	4	1	1	2	2	4	4	0	0	0	0	3	3	2	4	0	0	0	0	0	0	4	4	4	4	2	4	2	2	3	3	2	4	1	1	2	4	1	1	1	1	0	0	2	2
1474_979_Nsj-64	NS3	2	3	1	4	1	1	2	2	1	4	2	3	3	4	3	4	2	2	2	2	1	1	1	1	1	4	4	4	2	2	2	4	3	3	4	4	1	1	4	4	1	1	2	2	4	4	2	4
1474_979_Nsj-65	NS3	2	2	4	4	1	1	1	2	4	4	2	2	3	4	4	4	2	4	1	2	1	3	1	2	1	4	2	2	2	4	2	2	3	3	2	4	1	1	2	4	1	1	1	1	4	4	2	2
1474_979_Nsj-66	NS3	2	2	4	4	0	0	2	2	4	4	2	3	3	4	3	4	2	4	1	2	3	3	1	2	4	4	4	4	2	4	2	2	3	3	4	4	1	1	2	4	1	1	1	2	4	4	2	2
1474_979_Nsj-67	NS3	3	3	4	4	1	1	2	2	1	4	2	3	3	4	3	4	2	4	1	2	1	3	1	2	1	4	2	4	2	2	2	2	3	3	2	4	1	1	4	4	1	1	2	2	4	4	2	2
1474_979_Nsj-68	NS3	3	3	4	4	1	1	2	2	4	4	3	3	4	4	4	4	4	4	1	2	3	3	1	1	1	1	2	4	2	4	2	2	3	3	2	4	1	1	2	2	1	1	2	2	4	4	2	4
1474_979_Nsj-69	NS3	2	2	4	4	1	1	1	2	1	4	2	3	4	4	4	4	4	4	1	2	1	3	1	2	1	4	2	4	2	2	2	2	3	3	2	2	1	1	2	4	1	1	2	2	4	4	2	2
1474_979_Nsj-7	NS3	2	2	4	4	1	1	2	2	1	4	2	3	3	4	3	3	2	4	1	2	1	1	1	2	1	4	2	4	4	4	2	2	3	4	2	4	1	1	2	2	1	1	2	2	4	4	2	2
1474_979_Nsj-70	NS3	2	2	1	4	1	1	1	2	4	4	2	2	3	4	3	3	2	4	2	2	1	3	2	2	1	4	2	4	2	2	2	2	3	3	4	4	1	1	2	4	1	1	2	2	4	4	2	2
1474_979_Nsj-71	NS3	2	2	4	4	1	1	1	2	1	4	2	3	0	0	3	4	4	4	0	0	0	0	0	0	1	4	4	4	2	2	2	2	3	3	2	4	1	1	2	4	1	4	1	1	0	0	2	2
1474_979_Nsj-72	NS3	2	3	4	4	1	3	2	2	4	4	2	3	3	3	3	3	4	4	1	2	1	3	2	2	1	1	2	4	2	2	2	2	3	3	4	4	1	2	2	2	1	1	2	2	4	4	2	4
1474_979_Nsj-73	NS3	3	3	4	4	1	1	2	2	4	4	3	3	0	0	3	3	2	4	1	1	0	0	0	0	1	1	2	4	2	2	2	2	3	3	4	4	1	1	2	2	1	1	2	2	4	4	2	4
1474_979_Nsj-74	NS3	2	3	4	4	1	1	1	2	4	4	2	3	3	4	4	4	2	4	2	2	3	3	1	1	1	4	2	4	2	4	2	2	3	3	2	2	1	1	2	2	1	1	1	2	4	4	2	2
1474_979_Nsj-75	NS3	2	2	4	4	1	1	2	2	1	4	2	3	3	3	4	4	4	4	2	2	0	0	1	2	1	4	2	2	2	4	2	2	3	3	2	4	1	1	2	4	1	1	2	2	4	4	4	4
1474_979_Nsj-76	NS3	2	3	4	4	1	1	2	2	4	4	2	2	3	3	3	4	4	4	1	2	1	3	1	1	1	1	4	4	2	4	2	2	3	3	2	4	1	1	2	4	1	1	2	2	4	4	2	2
1474_979_Nsj-77	NS3	2	3	4	4	1	1	2	2	4	4	2	3	3	3	3	3	4	4	2	2	1	3	1	2	1	1	2	4	2	2	2	2	3	3	2	4	1	1	2	4	1	1	1	2	4	4	2	4
1474_979_Nsj-78	NS3	2	2	4	4	1	3	2	2	4	4	0	0	0	0	4	4	2	4	0	0	0	0	0	0	1	4	4	4	4	4	2	2	3	4	2	2	1	1	2	4	1	1	2	2	0	0	2	2
1474_979_Nsj-79	NS3	2	2	4	4	1	1	2	2	1	4	2	3	3	4	3	3	2	4	2	2	1	3	1	1	1	1	4	4	2	4	2	2	3	4	4	4	1	1	2	2	1	1	1	2	4	4	2	4
1474_979_Nsj-8	NS3	2	2	0	0	1	1	2	2	4	4	2	2	3	4	3	3	0	0	1	1	3	3	1	2	1	4	0	0	2	2	2	2	3	3	2	2	0	0	2	2	1	1	1	2	4	4	0	0
1474_979_Nsj-81	NS3	2	2	4	4	1	3	1	2	4	4	2	3	4	4	3	4	2	4	1	2	0	0	1	2	1	4	2	4	2	2	2	2	3	3	2	4	1	2	4	4	1	1	1	2	4	4	2	2
1474_979_Nsj-82	NS3	2	3	4	4	1	1	2	2	1	4	2	2	4	4	4	4	4	4	1	2	3	3	2	2	1	4	4	4	2	2	2	2	3	3	2	4	1	2	2	4	1	1	1	2	4	4	2	4
1474_979_Nsj-83	NS3	2	3	4	4	1	1	2	2	4	4	2	3	3	4	3	3	2	4	1	2	1	3	1	2	1	4	4	4	2	4	2	2	3	3	2	2	1	1	2	4	1	4	1	1	4	4	2	4
1474_979_Nsj-84	NS3	2	2	4	4	1	1	2	2	1	4	2	3	3	4	3	3	4	4	1	2	1	1	1	2	1	4	4	4	2	4	2	2	3	4	2	4	1	1	4	4	1	1	1	1	4	4	2	2
1474_979_Nsj-85	NS3	2	3	4	4	3	3	2	2	1	4	2	3	0	0	3	4	4	4	2	2	3	3	1	1	1	1	4	4	4	4	2	2	3	3	2	2	1	1	2	2	1	1	1	1	4	4	2	2
1474_979_Nsj-86	NS3	2	2	4	4	1	1	2	2	1	4	2	2	0	0	3	4	2	4	0	0	0	0	0	0	4	4	2	2	2	2	2	2	3	3	2	4	1	1	2	4	1	1	2	2	0	0	2	2
1474_979_Nsj-87	NS3	2	2	4	4	1	1	1	2	4	4	2	3	3	3	4	4	4	4	1	2	1	3	1	2	1	1	2	4	2	4	2	2	3	3	4	4	1	1	2	4	1	1	1	2	4	4	2	2
1474_979_Nsj-88	NS3	2	2	4	4	1	1	2	2	4	4	2	3	3	4	3	4	2	4	2	2	1	3	2	2	1	4	4	4	2	2	2	2	3	3	2	4	1	1	2	2	4	4	1	1	4	4	2	2
1474_979_Nsj-89	NS3	2	2	4	4	1	1	2	2	4	4	2	3	4	4	3	4	4	4	1	1	3	3	1	1	1	4	2	4	2	2	2	2	3	3	2	4	1	1	2	4	1	1	1	2	4	4	2	2
1474_979_Nsj-9	NS3	2	2	4	4	1	1	2	2	4	4	2	3	3	4	3	3	2	4	1	1	1	3	1	2	1	4	4	4	2	4	2	2	3	3	2	4	1	1	0	0	1	1	2	2	4	4	2	2
1474_979_Nsj-90	NS3	2	3	4	4	1	1	1	2	4	4	2	3	3	4	3	3	2	2	2	2	1	3	1	1	1	4	2	4	2	2	2	2	3	3	2	4	1	1	2	4	1	1	1	2	4	4	2	2
1474_979_Nsj-91	NS3	2	2	4	4	1	1	2	2	4	4	2	2	3	3	3	4	2	2	1	1	3	3	2	2	1	4	2	4	2	2	2	2	3	3	2	4	1	1	4	4	1	1	1	1	4	4	2	2
1474_979_Nsj-92	NS3	2	3	4	4	1	1	2	2	1	1	2	3	4	4	4	4	2	2	1	2	3	3	1	2	4	4	2	4	2	4	2	2	3	3	4	4	1	1	4	4	1	1	1	2	4	4	2	2
1474_979_Nsj-93	NS3	2	3	4	4	1	1	1	2	4	4	2	3	3	4	3	3	2	4	2	2	1	1	1	2	4	4	2	2	2	4	2	2	3	4	2	4	1	1	2	4	1	1	2	2	4	4	2	2
1474_979_Nsj-94	NS3	0	0	4	4	1	3	2	2	4	4	0	0	0	0	3	4	2	2	0	0	0	0	0	0	1	1	2	4	2	2	2	2	3	4	2	4	1	1	2	4	1	1	2	2	0	0	2	2
3645_2289_NT_B_05_01	NS4	2	2	1	4	1	3	2	2	4	4	2	2	0	0	4	4	2	4	0	0	1	3	2	2	0	0	0	0	2	2	2	2	3	3	0	0	1	1	2	4	1	4	1	2	4	4	2	2
3645_2289_NT_B_05_02	NS4	2	2	4	4	1	1	2	2	4	4	2	3	0	0	4	4	2	4	0	0	3	3	0	0	0	0	0	0	2	2	2	2	3	3	4	4	1	2	2	2	1	1	2	2	4	4	2	4
3645_2289_NT_B_05_03	NS4	2	2	4	4	1	1	1	2	4	4	2	3	0	0	4	4	2	2	1	2	3	3	1	2	1	4	0	0	2	2	2	2	3	3	2	4	1	1	2	4	1	1	2	2	4	4	2	4
3645_2289_NT_B_05_04	NS4	2	3	1	4	1	3	2	2	4	4	0	0	0	0	3	4	2	4	0	0	0	0	0	0	4	4	0	0	2	4	2	2	3	3	2	4	1	1	2	4	1	1	2	2	4	4	2	2
3645_2289_NT_B_05_05	NS4	2	2	4	4	1	1	2	2	4	4	2	3	0	0	3	3	2	4	1	1	1	3	2	2	1	4	0	0	2	2	2	4	4	4	2	4	1	1	2	4	1	1	2	2	4	4	2	2
3645_2289_NT_B_05_06	NS4	2	3	4	4	1	1	2	2	1	4	2	3	0	0	4	4	2	4	1	1	1	1	2	2	4	4	0	0	2	4	2	2	3	3	4	4	1	1	2	4	1	1	1	1	4	4	4	4
3645_2289_NT_B_05_07	NS4	2	2	4	4	1	1	2	2	4	4	2	2	3	4	3	4	4	4	2	2	1	3	1	2	1	1	0	0	2	4	2	2	3	3	2	4	1	1	4	4	1	1	2	2	4	4	2	4
3645_2289_NT_B_05_08	NS4	2	3	4	4	1	3	2	2	4	4	2	3	0	0	4	4	4	4	2	2	1	3	1	2	1	1	0	0	2	2	2	2	3	3	4	4	1	1	2	4	1	1	2	2	4	4	2	4
3645_2289_NT_B_05_09	NS4	2	2	4	4	1	1	2	2	4	4	3	3	0	0	4	4	2	2	1	2	1	3	2	2	1	4	0	0	2	4	2	2	3	4	2	2	1	2	2	4	1	1	2	2	4	4	2	2
3645_2289_NT_B_05_10	NS4	3	3	4	4	1	3	2	2	4	4	0	0	0	0	3	3	2	2	1	2	0	0	2	2	1	1	0	0	2	2	2	2	3	4	4	4	1	2	2	4	1	1	2	2	0	0	2	2
3645_2289_NT_B_05_11	NS4	2	2	4	4	1	3	2	2	4	4	3	3	0	0	4	4	4	4	1	2	1	3	1	1	1	1	0	0	2	4	2	2	3	3	2	4	1	1	2	2	1	1	2	2	4	4	2	4
3645_2289_NT_B_05_12	NS4	2	2	4	4	1	1	2	2	4	4	2	2	4	4	4	4	4	4	0	0	1	3	0	0	0	0	0	0	2	4	2	2	3	4	2	2	1	1	2	4	1	1	1	2	4	4	2	2
3645_2289_NT_B_05_13	NS4	2	3	4	4	1	1	2	2	1	4	2	3	4	4	4	4	2	4	1	2	1	3	2	2	1	4	0	0	2	2	2	2	3	4	4	4	1	1	2	4	1	1	1	2	4	4	2	2
3645_2289_NT_B_05_14	NS4	2	2	4	4	1	1	1	2	4	4	2	3	0	0	4	4	4	4	2	2	0	0	1	1	1	4	0	0	2	2	2	2	3	4	4	4	1	1	2	4	1	1	2	2	4	4	2	2
3645_2289_NT_B_05_15	NS4	2	2	4	4	1	1	2	2	4	4	2	2	3	4	3	4	4	4	2	2	3	3	1	1	1	1	0	0	2	2	2	2	3	4	2	4	1	1	2	4	1	1	2	2	4	4	2	2
3645_2289_NT_B_05_16	NS4	2	3	4	4	1	1	2	2	4	4	2	3	3	3	3	4	4	4	1	1	1	3	1	2	1	4	0	0	2	4	2	2	3	3	2	4	1	1	2	4	1	1	1	1	4	4	2	2
3645_2289_NT_B_05_17	NS4	2	2	4	4	1	1	2	2	1	4	2	3	0	0	4	4	4	4	1	2	1	1	2	2	1	4	0	0	2	2	2	2	3	3	2	4	1	1	2	4	1	1	1	2	4	4	2	2
3645_2289_NT_B_05_19	NS4	2	2	4	4	1	1	2	2	4	4	3	3	3	4	3	4	2	2	1	2	1	3	1	1	4	4	0	0	2	4	2	2	3	4	4	4	1	1	4	4	1	1	2	2	4	4	2	2
3645_2289_NT_B_05_20	NS4	2	2	4	4	1	1	2	2	4	4	2	2	3	3	3	4	2	4	2	2	1	3	1	2	1	4	0	0	2	4	2	2	3	3	4	4	1	2	2	2	1	1	2	2	4	4	2	4
3645_2289_NT_B_05_23	NS4	2	2	4	4	1	3	1	2	4	4	2	3	4	4	4	4	4	4	2	2	1	3	2	2	1	4	0	0	2	4	2	2	3	3	4	4	1	1	2	4	1	4	2	2	4	4	2	2
3645_2289_NT_B_05_24	NS4	2	2	4	4	1	1	2	2	4	4	2	2	3	4	3	4	2	4	1	2	1	3	1	2	4	4	0	0	2	2	0	0	3	3	2	4	1	1	4	4	1	1	1	2	4	4	2	2
3645_2289_NT_B_05_25	NS4	2	2	4	4	3	3	2	2	4	4	2	3	0	0	3	4	2	4	1	2	1	3	1	2	1	4	0	0	2	4	2	2	3	3	4	4	1	1	2	4	1	1	1	1	4	4	2	2
3645_2289_NT_B_05_26	NS4	2	3	4	4	1	1	2	2	4	4	2	3	4	4	4	4	2	4	1	2	1	3	2	2	1	1	0	0	2	4	2	2	3	4	2	4	1	1	2	4	1	1	1	2	4	4	2	2
3645_2289_NT_B_05_27	NS4	2	2	4	4	1	3	2	2	1	4	2	2	3	4	3	4	4	4	2	2	1	1	1	2	1	4	0	0	2	4	2	2	3	3	2	4	1	1	2	4	1	1	0	0	4	4	2	2
3645_2289_NT_B_05_28	NS4	2	2	4	4	1	1	2	2	4	4	3	3	3	3	4	4	2	2	1	1	1	3	1	2	1	1	0	0	2	4	2	2	3	4	0	0	1	1	2	4	1	1	1	1	4	4	2	4
3645_2289_NT_B_05_29	NS4	2	2	4	4	1	1	1	2	1	4	3	3	3	3	3	4	4	4	1	2	1	3	1	2	1	1	0	0	2	2	2	2	3	3	4	4	1	1	2	4	1	1	1	2	4	4	2	2
3645_2289_NT_B_05_31	NS4	2	3	4	4	1	3	2	2	4	4	2	2	0	0	4	4	2	4	1	2	0	0	1	1	1	4	0	0	4	4	2	2	3	4	2	4	1	1	2	2	1	1	1	1	4	4	2	4
3645_2289_NT_B_05_32	NS4	2	2	4	4	1	3	2	2	4	4	2	3	3	3	3	3	2	4	2	2	1	3	1	2	1	1	0	0	2	4	2	2	3	3	4	4	1	1	2	2	1	1	1	2	4	4	2	2
3645_2289_NT_B_05_34	NS4	2	2	1	4	1	1	2	2	4	4	2	3	0	0	4	4	2	4	2	2	1	3	2	2	1	4	0	0	4	4	2	4	3	3	2	4	1	1	0	0	1	1	1	1	4	4	2	4
3645_2289_NT_B_05_35	NS4	2	2	1	4	1	1	1	2	4	4	2	2	3	4	4	4	4	4	1	1	0	0	1	1	1	1	0	0	2	2	2	2	3	3	4	4	1	1	2	4	1	1	2	2	4	4	2	2
3645_2289_NT_B_05_36	NS4	2	2	1	4	1	3	2	2	4	4	3	3	3	4	0	0	4	4	1	2	1	3	1	2	1	4	0	0	2	4	2	2	3	3	2	4	1	1	2	2	1	1	1	2	4	4	2	2
3645_2289_NT_B_05_37	NS4	2	2	4	4	1	1	2	2	4	4	2	2	3	4	3	3	4	4	1	2	1	1	2	2	0	0	0	0	2	4	2	4	3	3	0	0	1	1	2	4	1	1	1	2	4	4	2	2
3645_2289_NT_B_05_38	NS4	2	2	4	4	1	1	2	2	1	4	2	2	3	4	3	4	2	2	2	2	1	3	1	2	1	4	0	0	2	4	2	2	3	3	2	4	2	2	2	4	1	1	2	2	4	4	2	4
3645_2289_NT_B_05_39	NS4	2	3	4	4	1	1	2	2	1	4	2	3	0	0	3	4	2	4	1	2	1	1	1	2	1	1	0	0	2	2	2	2	3	3	2	4	1	2	2	4	1	1	1	2	4	4	2	2
3645_2289_NT_B_05_40	NS4	2	2	4	4	1	3	2	2	1	1	2	3	0	0	3	4	2	4	2	2	3	3	1	2	1	1	0	0	2	4	2	2	3	4	2	4	1	1	2	4	1	1	1	1	4	4	4	4
3645_2289_NT_B_05_41	NS4	2	2	1	4	1	1	2	2	1	4	2	2	3	4	3	4	4	4	2	2	1	3	2	2	1	4	0	0	2	2	2	2	3	3	2	4	1	1	2	2	1	1	2	2	4	4	0	0
3645_2289_NT_B_05_43	NS4	2	2	4	4	1	1	1	2	4	4	2	2	4	4	3	4	2	4	1	2	1	1	1	2	1	4	0	0	2	2	2	2	3	3	2	2	1	1	4	4	1	1	1	2	3	4	2	4
3645_2289_NT_B_05_44	NS4	2	3	1	4	1	1	2	2	4	4	2	3	4	4	4	4	4	4	1	2	1	3	1	2	1	1	0	0	2	2	2	2	3	4	2	2	1	1	4	4	1	1	2	2	4	4	2	2
3645_2289_NT_B_05_45	NS4	2	2	4	4	1	3	2	2	1	4	3	3	3	4	3	4	4	4	1	2	0	0	1	2	4	4	0	0	2	4	2	2	3	3	4	4	1	1	4	4	1	4	1	2	4	4	2	2
3645_2289_NT_B_05_46	NS4	2	3	4	4	1	1	2	2	4	4	2	2	4	4	3	3	4	4	1	2	0	0	1	2	1	1	0	0	2	2	2	2	3	3	2	4	1	1	2	2	1	1	2	2	4	4	2	2
3645_2289_NT_B_05_47	NS4	2	2	4	4	1	3	2	2	4	4	2	2	0	0	4	4	2	2	2	2	1	1	2	2	1	4	0	0	2	2	2	2	3	3	4	4	0	0	2	4	1	1	2	2	4	4	2	2
3645_2289_NT_B_05_48	NS4	2	2	4	4	1	1	2	2	4	4	3	3	0	0	3	4	2	4	2	2	1	3	1	2	1	1	0	0	2	2	2	2	3	3	4	4	1	2	2	4	1	1	1	2	4	4	2	2
3645_2289_NT_B_05_49	NS4	2	3	4	4	1	1	2	2	1	4	2	3	0	0	4	4	2	4	2	2	1	1	2	2	4	4	0	0	2	2	2	2	3	3	2	4	1	1	2	4	1	1	1	1	3	4	2	2
3645_2289_NT_B_05_51	NS4	2	2	4	4	1	1	2	2	1	4	3	3	0	0	3	3	2	4	1	1	1	3	1	2	1	4	0	0	2	2	2	2	3	3	2	2	1	1	2	4	1	1	1	1	4	4	2	2
3645_2289_NT_B_05_52	NS4	2	2	4	4	1	1	2	2	1	4	2	3	3	3	4	4	4	4	0	0	3	3	2	2	1	4	0	0	2	2	2	2	4	4	4	4	1	1	2	4	1	1	2	2	4	4	2	2
3645_2289_NT_B_05_54	NS4	2	2	4	4	1	3	2	2	4	4	3	3	4	4	4	4	4	4	2	2	1	3	1	2	1	1	0	0	2	4	2	2	3	3	4	4	1	1	2	2	1	1	1	2	4	4	2	2
3645_2289_NT_B_05_55	NS4	2	2	4	4	1	3	2	2	1	1	2	2	3	4	3	4	4	4	2	2	1	3	1	1	1	4	0	0	2	2	2	2	3	3	2	4	1	1	2	2	1	1	2	2	4	4	2	2
3645_2289_NT_B_05_56	NS4	2	2	4	4	1	1	2	2	4	4	3	3	4	4	3	4	2	2	1	2	1	3	1	1	1	1	0	0	2	4	2	2	3	3	4	4	1	1	2	4	1	1	1	2	4	4	2	4
3645_2289_NT_B_05_57	NS4	2	3	4	4	1	1	1	2	4	4	2	2	3	4	3	3	2	4	1	2	0	0	1	2	0	0	0	0	2	2	2	2	4	4	4	4	1	1	4	4	1	1	1	2	4	4	2	2
3645_2289_NT_B_05_58	NS4	2	2	4	4	1	1	2	2	1	4	2	3	4	4	3	3	4	4	2	2	1	3	2	2	4	4	0	0	2	4	2	2	3	3	4	4	1	1	2	2	1	1	1	2	4	4	2	2
3645_2289_NT_B_05_59	NS4	2	2	4	4	1	1	2	2	4	4	3	3	4	4	3	4	2	4	2	2	1	3	2	2	0	0	0	0	2	4	2	2	3	4	2	2	1	1	2	4	1	4	1	2	4	4	2	2
3645_2289_NT_B_05_60	NS4	2	3	4	4	1	1	2	2	4	4	2	3	3	3	3	4	4	4	1	2	3	3	1	2	4	4	0	0	2	2	2	2	3	3	4	4	1	1	4	4	1	1	1	2	4	4	2	2
3645_2289_NT_B_05_62	NS4	2	2	4	4	1	1	2	2	1	4	2	2	3	4	3	3	4	4	2	2	1	3	1	2	1	4	0	0	2	2	2	2	3	3	2	4	1	1	2	2	1	1	2	2	4	4	2	2
3645_2289_NT_B_05_63	NS4	2	3	1	4	1	1	2	2	1	4	2	3	3	4	4	4	2	4	1	1	0	0	1	1	1	4	0	0	2	2	2	2	3	3	4	4	2	2	2	4	1	1	2	2	4	4	2	2
3645_2289_NT_B_05_67	NS4	2	2	1	4	1	3	2	2	4	4	2	2	3	4	4	4	2	4	1	2	1	3	1	1	1	1	0	0	2	2	2	2	3	3	2	4	1	2	2	4	1	4	2	2	4	4	2	2
3645_2289_NT_B_05_68	NS4	2	2	4	4	1	1	2	2	4	4	2	3	3	4	3	4	2	4	1	1	0	0	1	1	1	1	0	0	2	2	2	2	3	3	2	4	1	1	2	4	1	1	1	2	4	4	2	4
3645_2289_NT_B_05_70	NS4	2	2	4	4	0	0	0	0	1	4	2	3	4	4	0	0	4	4	1	2	1	3	1	1	1	1	0	0	0	0	0	0	3	3	2	2	1	2	2	4	1	1	0	0	4	4	2	4
3645_2289_NT_B_05_71	NS4	2	2	4	4	3	3	2	2	4	4	2	3	3	3	4	4	4	4	2	2	1	3	1	2	1	4	0	0	2	2	2	2	3	4	2	2	1	1	2	4	1	4	2	2	4	4	4	4
3645_2289_NT_B_05_72	NS4	2	2	4	4	1	1	1	2	4	4	2	2	3	4	4	4	4	4	1	2	1	1	1	2	1	4	0	0	2	2	2	2	3	3	4	4	1	1	2	2	1	1	1	1	4	4	2	2
3627_2278_HBR16-NSEA21101-1	NS5	2	2	4	4	1	1	2	2	4	4	2	3	3	3	3	4	2	4	1	1	0	0	1	1	1	4	4	4	4	4	2	2	3	3	4	4	1	1	2	4	1	1	1	2	4	4	2	2
3627_2278_HBR16-NSEA21101-10	NS5	2	2	4	4	1	1	1	2	4	4	2	3	4	4	3	4	4	4	1	1	0	0	2	2	1	4	4	4	2	2	2	2	0	0	2	2	1	1	4	4	1	1	2	2	4	4	2	4
3627_2278_HBR16-NSEA21101-11	NS5	2	2	4	4	1	1	2	2	4	4	2	2	3	4	3	4	4	4	1	2	0	0	1	2	1	4	2	4	2	4	2	2	3	3	2	2	1	1	4	4	1	1	1	2	4	4	2	2
3627_2278_HBR16-NSEA21101-12	NS5	2	2	4	4	1	1	2	2	1	4	2	3	3	4	3	3	4	4	1	1	0	0	1	1	1	4	4	4	2	4	2	2	3	3	4	4	1	1	2	4	1	1	1	2	4	4	4	4
3627_2278_HBR16-NSEA21101-13	NS5	2	3	4	4	1	3	2	2	1	4	2	2	3	4	4	4	2	4	1	2	0	0	1	1	1	1	2	4	2	2	2	2	3	4	4	4	1	1	2	4	1	1	2	2	4	4	2	2
3627_2278_HBR16-NSEA21101-14	NS5	2	3	4	4	1	1	2	2	4	4	2	3	4	4	3	4	2	2	1	2	0	0	2	2	1	1	2	2	2	4	2	2	3	3	2	4	1	1	4	4	1	1	1	2	4	4	2	2
3627_2278_HBR16-NSEA21101-15	NS5	2	2	4	4	1	1	2	2	4	4	2	2	3	3	3	3	2	4	2	2	0	0	1	2	1	1	2	4	2	2	2	2	3	3	2	4	0	0	2	4	1	1	2	2	4	4	2	4
[truncated: 631 more rows]
[truncated: 134 more columns]

## Sheet: Microsatellites
ID	Sample	Spsp047_a	Spsp047_b	Spsp077_a	Spsp077_b	Spsp170_a	Spsp170_b	Spsp202_a	Spsp202_b	Spsp133_a	Spsp133_b	Spsp219_a	Spsp219_b	Spsp256_a	Spsp256_b	Spsp275_a	Spsp275_b
1468_752_476	HOL	177	190	201	203	199	201	162	170	175	175	188	196	126	126	173	187
1468_752_477	HOL	170	177	201	206	197	213	146	164	171	171	196	200	116	124	183	187
1468_752_478	HOL	0	0	189	189	213	229	162	164	165	171	204	206	126	130	169	187
1468_752_479	HOL	165	170	189	201	189	211	162	168	179	179	194	196	120	126	0	0
1468_755_480	HOL	176	182	187	206	205	227	146	162	159	175	180	197	118	126	183	201
1468_755_481	HOL	176	176	201	229	199	199	164	168	171	175	192	202	120	126	179	183
1468_755_482	HOL	169	186	206	203	195	197	164	180	171	181	188	208	120	132	169	189
1468_755_483	HOL	167	177	205	26	199	205	162	164	163	163	196	210	132	132	173	191
1469_755_484	HOL	170	177	189	189	197	199	162	164	187	187	192	196	122	132	175	187
1469_755_485	HOL	0	0	191	209	195	203	162	164	171	173	182	198	126	130	173	179
1469_755_486	HOL	176	182	201	201	189	209	166	168	171	175	204	247	126	132	179	189
1469_755_487	HOL	173	175	185	191	199	215	162	164	171	173	188	206	120	132	193	195
1469_755_488	HOL	167	171	187	209	199	205	146	162	171	175	178	186	124	126	179	187
1469_755_489	HOL	170	170	203	217	197	201	162	164	171	171	194	214	126	130	171	179
1469_755_490	HOL	170	193	187	204	199	211	162	172	175	175	196	212	126	132	177	187
1469_755_491	HOL	0	0	191	231	201	235	162	164	173	173	194	204	126	128	187	187
1469_755_492	HOL	173	175	206	209	201	205	162	164	171	172	182	237	122	126	173	173
1469_755_493	HOL	182	189	187	223	199	207	164	168	171	175	178	194	122	130	179	187
1469_755_494	HOL	163	170	206	222	201	245	148	162	171	177	174	176	120	126	179	187
1469_755_495	HOL	169	171	189	205	199	227	164	164	173	175	180	206	120	136	171	187
1469_755_496	HOL	169	173	189	215	199	205	162	164	171	181	186	228	120	128	171	189
1469_755_497	HOL	163	179	0	0	199	213	162	162	0	0	172	176	128	128	179	187
1469_755_498	HOL	177	186	207	209	197	199	164	168	171	171	194	200	124	126	161	171
1469_755_499	HOL	170	184	189	213	201	211	162	164	171	175	182	208	122	124	187	187
1469_755_500	HOL	175	190	203	213	199	203	146	172	171	183	178	224	126	130	187	189
1469_755_501	HOL	184	184	187	212	199	213	164	190	171	179	198	204	124	126	171	187
1469_755_502	HOL	173	182	207	209	191	215	146	162	172	193	172	178	122	126	179	187
1469_755_503	HOL	169	173	200	209	209	217	162	164	171	177	188	192	120	126	187	189
1469_755_504	HOL	175	186	204	204	197	199	146	168	171	187	210	212	120	132	171	187
1469_755_505	HOL	173	182	189	209	199	199	168	186	173	175	178	192	124	126	171	187
1469_755_506	HOL	169	184	188	213	199	209	162	162	171	173	178	178	124	126	179	187
1472_757_747	MEL	167	169	187	211	201	209	146	162	171	171	170	196	126	128	187	199
1472_757_748	MEL	169	177	185	206	197	207	146	162	171	183	180	190	126	136	195	195
1472_757_749	MEL	163	180	187	200	197	207	164	172	175	175	184	184	120	124	187	195
1472_757_750	MEL	182	188	203	229	191	205	146	164	171	171	186	210	126	126	153	187
1472_757_751	MEL	0	0	205	225	193	223	146	162	171	171	178	186	126	134	178	199
1472_757_752	MEL	169	174	189	205	199	201	164	164	170	171	176	202	126	128	171	187
1472_757_753	MEL	170	179	188	211	201	203	146	162	177	177	176	224	126	126	187	187
1472_757_754	MEL	169	170	213	232	203	211	146	168	169	169	176	186	124	126	183	187
1472_757_755	MEL	169	172	203	203	197	213	146	164	175	191	200	204	126	126	175	189
1472_757_756	MEL	165	181	191	236	197	223	146	146	171	172	188	204	120	122	189	189
1472_757_757	MEL	170	177	201	213	201	205	146	190	171	171	194	219	126	130	187	195
1472_757_758	MEL	170	176	187	189	197	237	164	180	171	175	182	196	126	130	171	195
1472_757_759	MEL	167	167	209	211	197	207	146	162	173	177	192	200	124	132	187	189
1472_757_760	MEL	146	198	203	205	197	199	162	162	175	179	178	206	122	128	191	191
1472_757_761	MEL	0	0	189	201	201	209	164	170	175	175	188	192	124	140	187	187
1472_758_762	MEL	169	175	203	227	201	203	162	164	171	175	180	204	124	132	187	187
1472_758_763	MEL	175	192	217	217	197	207	162	164	172	172	182	208	124	126	195	195
1472_758_764	MEL	163	190	187	189	203	217	164	168	171	183	176	194	116	126	179	183
1472_758_765	MEL	175	192	189	209	203	209	146	164	167	171	0	0	124	126	153	153
1472_758_766	MEL	0	0	191	201	197	197	164	170	171	177	188	212	126	128	179	199
1472_758_767	MEL	170	173	205	207	197	221	162	162	175	175	180	210	122	132	171	177
1472_758_768	MEL	175	193	191	214	195	197	166	174	175	175	182	200	122	128	179	241
1472_758_769	MEL	163	184	189	203	197	203	146	166	171	173	178	180	124	126	171	177
1472_758_770	MEL	170	173	187	191	197	207	146	168	171	177	174	178	126	126	175	189
1472_758_771	MEL	170	184	215	229	199	237	162	162	173	175	194	214	120	120	179	187
1472_758_772	MEL	169	177	191	214	201	209	146	164	171	183	178	182	112	122	171	183
1472_758_773	MEL	0	0	190	201	197	229	162	162	175	183	174	182	120	132	179	183
1472_758_774	MEL	169	169	203	209	199	199	146	172	170	171	182	190	126	132	171	191
1472_758_775	MEL	169	184	209	209	191	197	164	164	171	171	202	204	132	132	179	191
1472_758_776	MEL	170	193	190	207	209	217	162	164	171	171	202	243	126	126	179	189
1472_758_777	MEL	170	186	189	206	197	205	162	162	173	189	198	206	122	122	195	201
1472_758_778	MEL	163	173	201	212	197	201	164	168	171	172	0	0	128	134	175	185
1472_758_779	MEL	169	170	185	203	201	205	162	164	179	179	190	196	126	132	179	183
1472_758_780	MEL	186	190	189	216	199	217	168	168	171	171	188	208	126	134	171	191
1472_758_781	MEL	182	205	207	213	207	227	164	166	175	175	194	202	120	126	171	173
1472_758_782	MEL	169	169	0	0	201	209	146	164	175	175	176	230	126	134	177	187
1472_758_783	MEL	170	170	188	211	195	231	162	162	171	171	182	190	130	130	173	173
1472_758_784	MEL	170	176	189	190	197	215	146	164	175	179	176	192	118	132	173	181
1472_758_785	MEL	167	170	189	189	197	201	164	166	173	185	186	200	122	126	187	195
1472_758_786	MEL	173	192	185	207	197	205	162	168	175	175	216	230	124	130	177	189
1472_758_787	MEL	167	177	203	203	209	209	162	162	171	171	186	196	120	126	181	195
1472_758_788	MEL	167	186	201	201	201	213	162	162	171	183	182	202	128	134	189	199
1472_758_789	MEL	169	177	189	206	213	215	146	164	171	181	182	194	132	132	171	179
1472_758_790	MEL	169	188	200	206	209	217	162	164	175	175	176	194	120	134	187	187
1472_758_791	MEL	179	179	203	222	197	199	162	164	171	175	168	168	126	126	153	195
1472_758_792	MEL	173	186	201	205	199	201	146	164	171	173	180	210	112	120	173	175
1472_758_793	MEL	0	0	187	190	193	235	162	164	171	179	178	200	122	126	171	189
1472_758_794	MEL	167	170	213	213	199	205	164	191	171	171	190	226	124	132	175	177
1472_758_795	MEL	0	0	201	205	203	245	146	166	171	175	216	218	124	128	171	171
1472_758_796	MEL	169	186	187	187	191	197	162	166	175	179	208	232	124	124	195	199
1472_758_797	MEL	172	175	190	209	199	205	162	168	171	179	200	220	124	128	183	187
1472_758_798	MEL	167	190	189	205	197	197	162	164	168	177	188	202	120	128	174	195
1472_758_799	MEL	167	169	187	203	197	197	168	168	175	181	200	212	126	132	181	195
1472_758_800	MEL	179	187	205	224	199	215	164	168	175	175	188	190	124	126	171	179
1472_758_801	MEL	167	169	187	212	197	209	164	164	171	171	210	218	122	132	175	187
1472_758_802	MEL	170	171	211	211	197	205	166	168	171	171	176	192	122	126	171	171
1472_758_803	MEL	167	181	205	205	201	215	146	164	183	183	173	206	122	134	171	199
1473_758_804	MEL	170	185	224	236	201	215	146	146	171	171	210	249	120	128	187	189
1473_758_805	MEL	169	171	207	207	187	201	164	168	171	175	200	212	116	126	171	197
1473_758_806	MEL	169	170	189	203	199	201	162	168	176	176	190	194	122	132	199	201
1473_758_807	MEL	167	171	188	203	201	201	162	172	173	173	180	194	122	130	171	187
1473_758_808	MEL	171	196	203	233	199	209	146	172	175	175	182	200	126	128	173	179
1473_758_809	MEL	163	170	219	221	199	221	146	164	167	171	184	214	122	122	177	187
1473_758_810	MEL	173	188	187	204	197	239	146	146	175	175	186	188	124	126	173	201
1473_758_811	MEL	169	190	203	209	199	199	164	164	171	171	184	200	120	120	169	169
1473_758_812	MEL	188	188	206	209	197	213	146	162	171	171	172	182	120	126	183	209
1473_758_813	MEL	170	177	189	205	199	205	146	168	171	171	178	208	122	130	153	171
1473_758_814	MEL	175	175	187	203	199	201	168	172	171	171	188	198	126	126	187	187
1473_758_815	MEL	0	0	205	212	197	197	162	164	171	175	186	201	126	128	171	172
1473_758_816	MEL	162	173	203	203	199	201	162	164	175	175	182	202	126	126	189	189
1473_758_817	MEL	170	173	191	211	199	201	146	162	171	171	172	220	126	130	177	197
1473_758_818	MEL	177	182	204	211	197	197	164	168	175	175	255	269	126	132	187	187
1473_758_819	MEL	167	169	201	203	211	223	162	162	171	177	192	204	112	126	179	187
1473_758_820	MEL	169	169	188	227	191	199	164	172	171	175	184	188	122	126	189	189
1473_758_821	MEL	170	177	185	217	197	215	162	164	171	178	204	208	118	132	173	173
1473_758_822	MEL	170	190	205	205	195	205	146	164	159	185	182	226	122	136	171	187
1473_758_823	MEL	170	171	209	26	199	203	146	162	171	179	194	226	126	126	173	175
1473_758_825	MEL	0	0	207	207	201	209	162	164	169	179	178	202	126	134	171	179
1473_758_826	MEL	175	175	201	207	193	197	162	172	171	187	206	247	120	124	171	181
1471_756_667	FIN	167	170	203	208	201	215	164	168	173	185	182	198	122	130	177	189
1471_757_668	FIN	170	182	191	207	199	201	146	164	171	181	174	186	120	122	173	187
1471_757_669	FIN	163	187	203	220	199	207	146	170	170	175	192	226	116	126	171	187
1471_757_670	FIN	167	173	203	217	199	207	146	172	163	171	180	180	124	126	187	187
1471_757_671	FIN	182	190	214	214	199	203	164	178	173	177	200	255	126	132	181	183
1471_757_672	FIN	175	175	187	187	199	231	146	168	173	173	174	186	126	132	173	175
1471_757_673	FIN	180	188	187	187	199	225	146	164	175	179	193	198	122	124	187	187
1471_757_674	FIN	174	197	203	203	199	213	162	164	175	175	0	0	122	126	177	177
1471_757_675	FIN	170	173	0	0	197	201	162	164	175	175	182	232	126	130	173	173
1471_757_676	FIN	169	170	189	189	193	219	164	164	171	175	180	180	122	138	175	189
1471_757_677	FIN	175	176	187	214	201	203	146	168	175	175	198	206	122	126	171	177
1471_757_678	FIN	146	171	204	205	201	203	146	162	173	173	180	192	120	132	177	177
1471_757_679	FIN	169	170	189	203	197	201	146	180	173	173	182	196	112	130	199	201
1471_757_680	FIN	170	192	190	205	199	199	146	168	173	175	180	192	122	132	171	179
1471_757_681	FIN	0	0	207	207	191	191	162	174	171	173	192	208	124	128	183	187
1471_757_682	FIN	173	182	189	203	203	231	146	162	171	175	184	196	122	124	183	187
1471_757_683	FIN	175	194	208	208	199	201	164	178	171	171	0	0	124	126	153	181
1471_757_684	FIN	171	173	190	203	199	199	162	180	171	173	192	216	126	132	183	197
1471_757_685	FIN	167	177	208	235	219	229	164	164	173	183	200	202	126	128	175	187
1471_757_686	FIN	167	176	189	205	197	217	162	168	171	171	182	194	120	126	195	195
1471_757_687	FIN	170	175	191	219	199	233	146	164	171	171	190	192	124	128	171	189
1471_757_688	FIN	169	182	214	209	197	201	146	168	0	0	180	198	126	132	187	201
1471_757_689	FIN	169	170	185	232	217	233	146	162	171	171	190	194	126	132	187	187
1471_757_690	FIN	167	169	207	211	205	215	162	162	175	175	196	198	122	138	173	187
1471_757_691	FIN	175	190	187	189	203	215	162	164	171	171	182	214	126	132	175	195
1471_757_692	FIN	163	175	201	223	203	211	162	162	175	175	188	200	120	130	187	201
1471_757_693	FIN	175	182	187	207	195	197	146	164	171	175	180	192	126	126	187	187
1471_757_694	FIN	175	175	187	203	201	205	164	168	171	173	178	180	122	126	171	187
1471_757_695	FIN	177	182	205	210	197	197	162	162	171	183	180	194	116	126	177	177
1471_757_696	FIN	169	169	187	212	185	201	162	162	171	172	176	182	122	124	171	201
1471_757_697	FIN	170	177	187	207	203	205	162	164	175	187	196	210	122	130	173	195
1471_757_698	FIN	177	181	205	205	197	227	0	0	171	179	196	214	116	128	199	199
1471_757_699	FIN	175	182	206	209	199	199	146	172	171	171	200	212	126	128	173	187
1471_757_700	FIN	171	175	201	209	205	215	164	170	175	175	180	202	122	132	173	195
1471_757_701	FIN	169	175	187	187	199	215	162	168	171	171	180	204	112	120	171	189
1471_757_702	FIN	170	170	207	213	197	201	0	0	171	171	194	210	126	132	173	189
1471_757_703	FIN	169	170	207	218	199	259	164	164	171	187	176	194	122	128	169	195
1471_757_704	FIN	169	169	200	203	191	231	146	162	171	175	204	206	124	124	169	187
1471_757_705	FIN	170	171	185	207	205	219	162	164	171	175	186	194	120	124	185	189
1471_757_706	FIN	169	181	209	217	201	207	162	162	171	187	200	218	122	124	177	195
1471_757_707	FIN	169	173	213	223	197	205	162	162	173	173	183	204	120	124	0	0
1471_757_708	FIN	170	195	203	219	205	211	168	172	169	169	180	194	120	124	171	173
1471_757_709	FIN	163	175	201	213	207	217	146	170	171	171	184	190	126	126	173	173
1471_757_710	FIN	146	186	216	216	199	201	162	162	173	181	176	188	112	118	173	189
1471_757_711	FIN	170	173	205	205	197	199	162	162	175	183	192	212	120	122	187	201
1471_757_712	FIN	170	173	189	189	201	201	164	170	175	189	182	249	122	126	195	195
1471_757_713	FIN	167	167	201	213	217	217	148	164	171	175	198	224	124	126	195	195
1471_757_714	FIN	163	170	205	205	195	201	162	164	171	175	188	190	124	138	189	197
1471_757_715	FIN	182	200	206	217	201	219	146	146	183	183	182	226	122	126	181	189
1471_757_716	FIN	169	170	213	213	199	203	162	164	175	175	192	200	124	124	171	187
1471_757_717	FIN	166	166	189	203	203	213	146	146	171	171	182	194	122	132	175	175
1471_757_718	FIN	177	177	189	225	199	201	166	168	171	171	196	198	126	126	177	187
1471_757_719	FIN	174	182	203	211	197	207	164	164	171	173	269	291	126	128	175	183
1471_757_720	FIN	170	181	201	201	197	197	146	164	171	175	190	251	122	126	171	173
1471_757_721	FIN	173	177	187	209	199	215	146	146	171	171	188	192	122	124	173	181
1471_757_722	FIN	169	188	209	220	203	203	162	164	169	169	168	226	122	126	177	201
1471_757_723	FIN	163	167	184	211	197	201	146	162	171	177	190	226	126	126	171	187
1472_757_724	FIN	182	182	203	227	195	215	146	164	171	171	176	196	124	132	0	0
1472_757_725	FIN	175	188	189	207	195	207	162	166	173	175	192	226	124	128	189	195
1472_757_726	FIN	169	173	0	0	207	231	0	0	171	171	176	202	112	132	195	203
1472_757_727	FIN	173	181	207	227	197	201	164	166	171	171	182	188	120	126	171	173
1472_757_728	FIN	163	180	189	205	201	223	146	172	185	185	180	206	126	126	171	201
1472_757_729	FIN	170	173	201	207	199	256	162	162	173	177	194	202	126	126	141	173
1472_757_730	FIN	0	0	188	203	205	211	164	168	173	183	196	198	130	140	199	209
1472_757_731	FIN	0	0	191	207	205	217	146	162	172	183	194	198	126	132	177	195
1472_757_732	FIN	163	167	185	209	197	215	164	172	171	185	186	204	124	124	177	189
1472_757_733	FIN	167	193	187	189	197	207	164	166	175	175	180	194	117	122	179	201
1472_757_734	FIN	177	180	203	213	197	201	162	172	189	189	176	178	118	136	189	195
1472_757_735	FIN	0	0	221	221	197	201	162	164	171	176	180	196	126	132	187	199
1472_757_736	FIN	170	170	0	0	199	201	146	164	171	171	170	212	124	132	183	187
1472_757_737	FIN	177	177	187	221	197	207	146	174	171	175	180	220	122	124	177	201
1472_757_738	FIN	167	189	206	206	189	199	146	172	171	171	0	0	132	134	173	199
1472_757_739	FIN	184	195	205	207	197	211	164	166	171	171	172	216	120	122	153	187
1472_757_740	FIN	167	169	187	191	195	225	162	164	171	171	182	192	120	122	187	215
1472_757_741	FIN	170	182	189	232	199	213	162	186	171	179	186	218	126	132	181	193
1472_757_742	FIN	175	176	26	26	197	199	162	164	169	171	178	198	122	124	173	173
1472_757_743	FIN	175	175	185	201	205	259	146	146	171	175	194	200	122	130	181	187
1472_757_744	FIN	177	179	209	213	197	205	164	164	171	171	180	216	124	138	183	183
1472_757_745	FIN	170	177	189	213	197	215	146	146	171	175	178	192	122	126	179	187
1469_755_507	TRH	167	167	205	208	199	211	162	162	171	173	194	196	122	124	179	187
1469_755_508	TRH	170	173	205	210	213	215	146	146	0	0	180	194	126	134	173	187
1469_755_509	TRH	185	191	215	221	197	213	162	172	171	171	198	214	122	126	169	171
1469_755_510	TRH	167	190	209	211	197	201	162	186	173	173	200	210	122	126	173	173
1469_755_511	TRH	173	173	203	213	211	215	162	162	171	175	176	190	128	128	173	187
1469_755_512	TRH	169	182	205	207	197	203	162	168	169	175	200	239	124	126	161	195
1469_755_513	TRH	169	170	187	203	197	197	164	168	171	175	184	188	126	126	175	201
1469_755_514	TRH	169	178	209	226	199	227	162	162	175	175	172	180	124	126	173	177
1469_755_515	TRH	167	191	203	216	197	199	162	172	170	171	176	186	120	126	187	197
1469_755_516	TRH	173	198	207	232	197	201	162	164	179	179	196	200	112	126	153	191
1469_755_517	TRH	174	174	189	189	197	201	146	168	173	180	180	194	124	126	187	199
1469_755_518	TRH	173	177	185	218	213	215	146	162	171	171	180	210	124	132	171	187
1469_755_519	TRH	167	182	207	232	195	203	164	170	0	0	196	204	126	126	153	153
1469_755_520	TRH	169	184	203	215	199	231	162	164	171	183	168	198	120	126	179	195
1469_755_521	TRH	173	173	187	217	211	235	164	166	171	176	192	198	132	132	179	179
1469_755_522	TRH	186	186	203	211	209	211	162	170	171	175	182	194	126	136	171	195
1469_755_523	TRH	169	173	187	227	197	215	146	162	171	171	194	194	130	132	187	229
1469_755_524	TRH	175	179	201	217	199	205	162	164	171	171	192	202	124	134	171	179
1469_755_525	TRH	146	170	187	205	195	197	162	162	175	175	172	202	124	126	175	201
1469_755_526	TRH	169	191	203	217	193	221	146	164	171	171	182	216	120	126	169	173
1469_755_527	TRH	173	188	201	221	199	211	164	170	171	175	198	204	120	134	177	179
1469_755_528	TRH	170	172	189	203	207	209	162	164	173	177	214	216	120	120	187	201
1469_755_529	TRH	169	193	185	26	195	197	146	146	173	173	174	196	120	126	171	189
1469_755_530	TRH	0	0	208	235	201	203	146	164	171	171	196	237	122	122	175	179
1469_755_531	TRH	167	175	211	213	197	207	166	180	171	171	174	196	124	130	177	187
1469_755_532	TRH	170	190	203	203	191	195	162	168	0	0	194	206	118	120	187	187
1469_755_533	TRH	169	176	235	235	197	205	164	178	173	173	180	217	126	126	173	197
1469_755_534	TRH	176	198	214	214	191	223	162	172	171	175	192	196	128	132	181	187
1469_755_535	TRH	167	169	207	209	187	219	162	168	171	172	184	206	124	132	171	187
1469_755_536	TRH	170	182	189	214	191	201	164	180	171	171	192	196	126	126	187	201
1469_755_537	TRH	169	191	190	219	201	213	146	193	177	185	176	202	126	126	153	187
1469_755_538	TRH	171	175	215	237	205	215	162	162	0	0	210	224	120	126	179	179
1469_755_539	TRH	170	185	187	209	201	205	146	186	171	171	178	178	122	126	179	179
1469_755_540	TRH	167	167	204	221	195	245	162	168	179	179	188	196	122	126	189	189
1469_755_541	TRH	146	173	189	203	215	215	146	162	171	171	196	216	126	130	171	175
1469_755_542	TRH	182	190	201	211	211	217	146	162	173	181	204	281	120	132	175	201
1469_755_543	TRH	179	184	0	0	205	205	168	172	173	173	198	210	126	126	187	201
1469_755_544	TRH	167	167	187	201	207	207	162	162	171	191	182	216	124	132	177	187
1469_755_545	TRH	174	174	211	225	197	199	146	168	171	175	182	184	122	126	179	187
1469_755_546	TRH	169	188	191	203	201	201	186	192	172	172	188	194	122	132	185	185
1469_755_547	TRH	167	186	185	190	203	217	162	164	171	175	178	192	120	124	201	201
1469_755_548	TRH	0	0	206	206	204	211	162	164	171	171	176	188	124	126	169	173
1469_755_549	TRH	0	0	201	209	191	205	146	162	173	173	188	210	122	126	171	183
1469_755_550	TRH	184	184	184	189	203	205	162	164	171	171	202	232	124	128	171	187
1469_755_551	TRH	169	173	203	219	199	199	146	146	171	171	188	204	124	126	171	173
1469_755_552	TRH	163	175	187	203	215	229	162	164	171	171	182	190	122	126	173	179
1469_755_553	TRH	169	175	203	203	201	201	146	168	171	171	172	194	120	124	171	183
1469_755_554	TRH	169	185	201	203	187	219	162	168	171	171	192	200	124	126	189	189
1469_755_555	TRH	163	195	203	211	199	199	162	162	171	173	178	180	120	130	191	191
1469_755_556	TRH	173	175	189	213	191	199	164	168	171	171	178	206	120	132	169	179
1469_755_557	TRH	170	173	205	209	199	207	164	164	175	175	180	200	126	132	193	199
1469_755_558	TRH	167	182	209	232	195	197	146	164	175	175	178	196	124	128	187	187
1469_755_559	TRH	170	182	213	26	195	221	162	168	171	177	177	178	126	132	153	181
1469_755_560	TRH	170	173	214	213	201	221	162	164	171	179	172	174	122	132	173	203
1469_755_561	TRH	170	198	201	203	197	199	162	162	177	187	222	247	128	128	173	175
1469_755_562	TRH	167	176	201	201	201	207	164	172	173	175	267	283	118	124	175	187
1469_755_563	TRH	0	0	217	236	201	211	162	164	171	179	176	202	126	126	173	173
1470_755_564	TRH	169	197	189	234	234	191	164	164	171	191	172	255	124	124	171	201
1470_755_565	TRH	170	187	201	26	199	209	146	162	173	173	178	196	122	122	187	215
1470_755_566	TRH	175	192	201	205	199	205	162	170	179	183	186	188	120	122	185	185
1470_755_567	TRH	170	186	201	204	191	199	162	162	171	171	180	251	128	132	181	187
1470_755_568	TRH	176	187	203	211	201	201	160	168	171	175	192	204	122	132	187	187
1470_755_569	TRH	171	171	203	219	199	203	166	170	171	175	192	194	124	124	173	215
1470_755_570	TRH	184	184	185	221	219	221	162	162	171	175	180	196	122	122	187	195
1470_755_571	TRH	175	190	185	203	197	199	146	168	171	171	188	190	122	126	173	185
1470_755_572	TRH	170	173	191	207	199	215	164	164	183	183	196	260	130	132	189	195
1470_755_573	TRH	170	180	208	26	201	215	146	164	173	175	190	208	126	126	183	189
1470_756_574	TRH	170	195	201	205	191	201	164	166	171	171	190	200	122	126	154	195
1470_756_575	TRH	169	173	189	213	199	211	162	166	171	175	182	186	120	126	187	189
1470_756_576	TRH	169	171	187	209	197	225	146	162	175	183	178	186	126	132	177	189
1470_756_577	TRH	170	177	201	201	221	233	162	172	171	185	196	263	120	120	171	171
1470_756_578	TRH	0	0	188	207	197	199	168	170	167	183	204	253	126	134	171	171
1470_756_579	TRH	169	193	189	26	199	215	164	172	175	183	192	192	124	132	179	201
1470_756_580	TRH	170	170	187	187	203	215	162	168	175	175	200	220	122	132	179	201
1470_756_581	TRH	170	177	185	187	199	201	164	164	171	175	186	216	122	126	171	177
1470_756_582	TRH	170	171	187	201	197	225	164	168	177	183	188	194	122	128	179	201
1470_756_583	TRH	182	190	206	217	191	217	146	164	179	185	190	198	128	134	171	187
1470_756_584	TRH	170	193	201	211	195	219	164	164	175	175	180	192	124	132	187	189
1470_756_585	TRH	173	175	191	205	197	203	164	174	175	177	178	180	126	132	0	0
1470_756_586	TRH	169	188	207	209	199	221	168	170	171	171	184	194	120	126	171	191
1466_748_251	NOR	174	177	191	206	199	207	146	170	171	171	180	182	130	134	175	187
1466_748_252	NOR	173	179	201	209	199	213	146	164	171	171	180	188	122	124	171	177
1466_748_253	NOR	170	175	216	217	205	217	164	168	172	172	192	192	126	126	187	201
1466_748_254	NOR	169	182	203	219	197	207	146	162	171	175	172	230	124	132	175	185
1466_748_255	NOR	170	185	209	26	197	203	146	164	171	171	172	186	126	132	171	187
1466_748_256	NOR	170	184	205	225	197	199	162	166	171	179	188	188	130	132	169	171
1466_748_257	NOR	170	175	211	215	195	215	164	164	171	175	180	180	112	126	173	187
1466_748_258	NOR	163	176	208	208	201	215	146	164	171	171	178	192	132	132	0	0
1466_748_259	NOR	173	184	189	189	191	197	146	168	171	171	180	198	122	132	187	189
1466_748_260	NOR	175	182	189	189	197	213	162	164	172	175	180	247	124	126	189	189
1466_748_261	NOR	170	173	187	201	219	223	146	164	171	175	172	198	124	130	175	175
1466_748_262	NOR	172	186	205	214	223	223	162	168	171	171	178	218	120	124	171	201
1466_748_263	NOR	170	195	201	205	199	201	146	168	175	175	190	192	120	124	187	187
1466_748_264	NOR	170	175	189	207	199	203	146	168	179	179	180	188	116	132	171	187
1466_748_265	NOR	163	173	185	211	197	197	146	150	171	175	200	218	126	128	177	189
1466_748_266	NOR	169	176	187	212	201	201	146	162	171	171	180	180	118	140	175	201
1466_748_267	NOR	170	173	189	189	195	199	164	164	171	171	186	196	120	136	175	187
1466_748_268	NOR	0	0	211	213	199	199	0	0	171	173	182	196	122	126	171	191
1466_748_269	NOR	169	185	211	211	213	217	0	0	171	171	196	206	124	126	171	179
1466_748_270	NOR	170	176	189	219	193	203	146	162	175	181	182	200	120	122	189	191
1466_748_271	NOR	176	176	203	203	199	201	164	168	171	171	190	210	124	126	169	171
1466_748_272	NOR	177	179	189	205	205	217	146	146	175	183	196	206	120	126	183	183
1466_748_273	NOR	167	176	205	212	197	227	162	166	171	171	0	0	124	132	189	201
1466_748_274	NOR	182	183	191	239	199	225	0	0	173	175	178	194	126	126	173	187
1466_748_275	NOR	170	173	203	221	193	215	164	166	171	171	182	216	120	134	153	189
1466_748_276	NOR	171	176	0	0	199	201	146	168	171	175	182	218	120	126	187	191
1466_748_277	NOR	168	178	0	0	197	227	146	162	171	175	198	200	126	126	171	175
1466_748_278	NOR	169	173	217	233	199	201	146	162	175	181	174	198	128	128	187	187
1466_748_279	NOR	176	188	203	203	197	221	162	164	171	185	188	206	124	124	171	171
1466_748_280	NOR	146	175	185	205	197	199	162	166	171	175	182	211	122	130	179	187
1466_748_281	NOR	178	178	201	205	197	199	162	168	171	172	194	200	128	132	171	187
1466_748_282	NOR	167	176	189	201	199	207	164	164	175	175	198	210	122	126	173	189
1466_751_283	NOR	146	197	0	0	0	0	146	162	171	172	200	206	122	128	179	195
1466_751_284	NOR	169	180	0	0	0	0	146	168	171	171	194	247	112	130	179	191
1466_751_286	NOR	169	169	205	205	201	213	162	162	0	0	194	194	126	126	175	187
1466_751_287	NOR	163	170	215	216	197	199	146	162	171	175	186	194	128	138	175	187
1466_751_288	NOR	170	185	0	0	195	199	162	170	171	175	186	188	132	134	179	189
1466_751_289	NOR	170	176	206	206	199	209	146	164	175	177	224	244	124	126	175	201
1466_751_290	NOR	167	170	201	201	197	237	162	168	171	177	162	180	120	124	185	189
1466_751_291	NOR	170	173	209	209	208	245	164	166	171	175	188	210	124	128	183	187
1466_751_292	NOR	175	184	0	0	199	201	146	164	168	177	182	186	124	126	187	187
1466_751_293	NOR	175	175	206	203	203	215	146	162	175	175	176	194	132	132	169	187
1466_751_294	NOR	146	182	187	207	191	199	146	162	171	171	184	194	124	132	175	187
1466_751_295	NOR	170	189	190	190	193	215	164	164	171	173	196	196	128	132	191	195
1466_751_296	NOR	169	177	212	212	201	203	146	164	171	183	180	190	122	132	179	181
1466_751_297	NOR	175	176	210	235	201	219	164	168	175	175	181	206	120	126	173	177
1466_751_298	NOR	167	169	0	0	197	201	146	164	0	0	180	182	120	126	153	205
1466_751_299	NOR	170	170	207	207	201	215	162	168	171	183	181	188	124	132	171	171
1466_751_300	NOR	170	173	0	0	197	257	146	148	171	171	190	257	124	128	153	187
1466_751_301	NOR	175	177	188	205	197	213	162	186	175	175	194	230	122	126	195	201
1466_751_302	NOR	176	196	211	212	199	215	162	168	173	173	186	198	124	132	171	199
1466_751_303	NOR	167	173	185	205	197	201	146	162	159	171	180	198	112	126	189	189
1466_751_305	NOR	170	170	205	205	193	239	146	164	175	175	178	186	120	126	213	219
1466_751_306	NOR	186	187	188	188	0	0	164	189	171	171	181	192	124	128	187	189
1466_751_307	NOR	171	173	205	212	201	207	162	164	171	189	198	206	122	126	187	191
1466_751_308	NOR	163	169	187	189	201	229	162	164	171	183	198	202	126	138	177	189
1466_751_309	NOR	175	195	187	190	197	197	162	164	171	175	180	186	120	126	191	193
1466_751_310	NOR	163	189	199	207	199	207	162	166	171	171	237	257	122	124	177	177
1466_751_311	NOR	163	169	0	0	197	209	162	168	171	177	164	180	120	122	171	187
1466_751_312	NOR	169	176	199	213	199	213	146	162	169	175	180	180	128	128	171	171
1466_751_313	NOR	170	170	187	203	187	203	146	162	173	173	186	249	126	130	171	187
1466_751_314	NOR	167	175	195	207	195	207	164	164	171	171	186	237	124	132	179	201
1466_751_315	NOR	170	176	207	213	197	201	162	168	171	171	190	216	122	132	173	173
1466_751_316	NOR	175	175	201	219	203	229	164	168	171	175	186	188	120	124	195	195
1466_751_317	NOR	175	178	191	207	197	223	162	164	171	191	194	222	124	126	173	189
1466_751_318	NOR	170	177	191	201	199	211	146	164	173	173	208	228	122	124	185	187
1466_751_319	NOR	167	195	201	206	201	203	162	162	171	171	172	194	124	134	175	175
1466_751_320	NOR	161	199	205	205	197	209	166	168	171	171	176	200	120	124	153	177
1466_751_321	NOR	177	179	201	207	197	207	164	172	171	175	182	184	112	122	0	0
1466_751_322	NOR	163	167	207	207	199	201	0	0	175	175	172	182	124	126	183	201
1467_751_324	NOR	167	180	203	218	199	199	162	172	173	176	172	196	126	130	171	201
1467_751_325	NOR	169	170	203	213	197	201	164	164	173	173	218	230	126	126	199	199
1467_751_326	NOR	169	176	187	203	199	201	170	180	171	175	216	245	126	138	187	187
1468_752_427	SOG	167	175	0	0	199	237	162	172	171	183	168	220	126	126	189	193
1468_752_428	SOG	170	175	189	205	209	221	162	164	171	171	192	250	112	120	177	185
1468_752_429	SOG	180	187	189	212	199	201	162	164	171	171	204	208	120	122	171	209
1468_752_430	SOG	170	175	188	203	197	213	164	172	171	185	180	190	122	126	181	181
1468_752_431	SOG	163	178	206	206	203	215	162	162	171	172	191	204	114	124	169	197
1468_752_432	SOG	169	186	213	222	193	201	162	164	172	177	186	212	120	126	185	187
1468_752_433	SOG	170	182	191	191	197	199	162	164	171	175	198	204	120	120	171	187
1468_752_434	SOG	169	173	185	209	197	231	164	164	183	185	178	180	124	124	171	171
1468_752_435	SOG	176	182	187	206	197	215	146	166	179	179	180	208	124	126	191	199
1468_752_436	SOG	176	182	187	206	197	215	146	166	179	179	180	208	124	126	191	199
1468_752_437	SOG	0	0	187	206	213	215	146	162	173	183	176	196	122	128	171	201
1468_752_438	SOG	170	170	191	203	193	203	162	172	173	173	180	192	120	130	153	183
1468_752_439	SOG	169	182	185	205	207	209	162	170	171	175	182	186	122	124	171	189
1468_752_440	SOG	170	170	207	207	199	201	146	164	173	173	200	216	126	126	187	189
1468_752_441	SOG	175	181	185	187	207	207	146	164	177	177	198	222	122	132	173	189
1468_752_442	SOG	175	177	205	205	199	207	164	164	159	159	180	206	118	126	187	195
1468_752_443	SOG	0	0	0	0	197	201	164	172	173	175	182	222	126	126	189	189
1468_752_444	SOG	169	175	201	213	199	213	146	162	173	183	194	200	126	132	173	189
1468_752_445	SOG	169	184	0	0	197	215	162	162	175	175	178	202	120	130	173	189
1468_752_446	SOG	169	182	203	212	191	199	162	162	175	178	176	178	124	126	175	187
1468_752_447	SOG	167	175	203	203	201	209	164	166	173	174	171	172	126	132	173	189
1468_752_448	SOG	169	170	205	219	197	203	146	170	163	175	0	0	126	130	195	195
1468_752_449	SOG	170	182	0	0	197	201	164	170	171	175	184	192	112	128	169	171
1468_752_450	SOG	170	182	191	209	197	197	146	164	171	175	190	194	126	132	187	187
1468_752_451	SOG	175	192	187	190	197	207	162	162	175	175	182	186	112	128	173	175
1468_752_452	SOG	173	173	189	209	199	213	162	180	183	185	180	196	122	126	187	193
1468_752_453	SOG	175	195	190	201	201	215	146	164	168	170	186	192	120	128	189	189
1468_752_454	SOG	176	182	185	221	199	201	146	160	170	170	188	196	128	128	171	195
1468_752_455	SOG	170	173	211	212	199	199	146	164	175	175	186	186	124	124	187	187
1468_752_456	SOG	184	198	209	222	201	209	146	168	177	177	208	210	124	134	187	187
1468_752_457	SOG	170	177	190	206	197	201	146	164	171	171	192	206	126	126	187	187
1468_752_458	SOG	163	175	187	187	199	217	168	168	171	175	180	194	122	126	171	181
1468_752_459	SOG	170	182	206	209	185	211	162	170	175	175	196	196	120	122	171	175
1468_752_460	SOG	169	175	189	201	199	211	146	146	173	173	192	216	122	124	187	201
1468_752_461	SOG	169	170	187	221	199	217	162	164	175	175	190	206	122	122	177	187
1468_752_462	SOG	175	184	211	211	201	221	146	162	171	173	198	245	128	138	171	181
1468_752_463	SOG	175	191	203	212	211	217	146	164	175	175	186	194	120	132	195	199
1468_752_464	SOG	167	175	201	205	199	201	162	172	159	159	192	196	122	132	179	201
1468_752_465	SOG	167	167	189	203	199	199	146	170	171	171	186	224	126	132	169	173
1468_752_466	SOG	177	182	215	219	199	219	162	164	171	171	194	198	126	128	153	171
1468_752_467	SOG	0	0	205	207	201	205	162	164	175	179	198	212	126	126	153	173
1468_752_468	SOG	167	184	186	189	195	207	146	164	175	175	178	182	122	132	179	195
1468_752_469	SOG	173	191	205	217	193	211	162	170	171	171	216	222	124	126	153	195
1468_752_470	SOG	167	170	187	205	207	215	162	164	171	171	188	192	130	130	179	187
1468_752_471	SOG	169	184	200	201	199	225	162	166	173	183	178	198	122	124	171	189
1468_752_472	SOG	0	0	213	216	201	227	146	164	175	175	180	184	120	126	187	195
1468_752_473	SOG	170	187	201	209	217	227	164	164	171	172	180	216	122	126	171	183
1468_752_474	SOG	173	181	189	209	201	203	146	146	173	175	188	200	124	126	153	185
1468_752_475	SOG	177	181	203	203	181	201	162	190	168	168	176	228	124	136	195	199
1470_756_587	HAR_3	167	182	203	223	199	217	146	168	171	183	192	194	124	126	175	187
1470_756_588	HAR_3	169	175	189	205	201	209	164	172	171	175	182	202	122	126	179	187
1470_756_589	HAR_3	0	0	207	209	197	197	158	166	171	171	184	202	126	126	187	187
1470_756_590	HAR_3	169	187	189	205	215	215	146	162	171	171	180	194	126	138	173	187
1470_756_591	HAR_3	173	182	206	204	197	213	162	162	171	173	178	196	126	126	187	187
1470_756_592	HAR_3	171	196	191	211	199	201	162	168	171	172	176	178	126	132	175	187
1470_756_593	HAR_3	169	169	233	233	201	227	146	172	171	173	190	190	126	132	173	201
1470_756_594	HAR_3	170	170	201	203	201	207	146	164	175	176	180	202	122	134	169	183
1470_756_595	HAR_3	175	175	203	207	201	233	162	172	175	175	0	0	126	128	173	177
1470_756_596	HAR_3	170	185	215	215	199	199	164	164	171	175	190	212	124	124	181	183
1470_756_597	HAR_3	169	177	200	206	201	213	164	186	171	175	164	180	122	124	183	187
1470_756_598	HAR_3	175	184	189	209	201	221	162	164	173	175	182	200	128	136	201	207
1470_756_599	HAR_3	169	175	215	217	207	207	146	162	171	171	190	202	124	128	169	177
1470_756_600	HAR_3	173	187	187	206	205	231	162	164	173	175	176	186	128	132	187	187
1470_756_601	HAR_3	175	175	190	221	197	215	146	146	0	0	180	198	124	128	175	183
1470_756_602	HAR_3	195	195	185	205	197	203	146	146	175	175	188	220	112	126	187	189
1470_756_603	HAR_3	163	173	204	205	195	201	146	162	183	183	198	212	120	128	173	201
1470_756_604	HAR_3	176	182	189	189	199	225	146	146	173	173	180	182	112	126	177	187
1470_756_605	HAR_3	169	170	212	225	197	229	162	164	169	169	188	194	126	134	189	195
1470_756_606	HAR_3	174	186	185	189	199	233	146	164	171	175	180	180	124	126	179	181
1470_756_607	HAR_3	172	173	187	204	203	249	162	162	171	171	180	188	126	132	175	195
1470_756_608	HAR_3	172	177	201	216	205	215	166	170	171	175	198	208	122	132	171	189
1470_756_609	HAR_3	173	190	203	211	193	195	146	146	171	185	180	196	112	126	171	177
1470_756_610	HAR_3	170	179	212	212	0	0	164	164	175	183	196	200	124	126	169	175
1470_756_611	HAR_3	167	169	203	219	201	207	162	168	171	175	181	204	124	126	171	187
1470_756_612	HAR_3	167	169	0	0	199	225	162	164	171	173	210	222	126	132	171	171
1470_756_613	HAR_3	169	186	203	229	201	207	146	164	173	175	176	188	124	132	169	183
1470_756_614	HAR_3	167	167	204	207	197	199	164	168	171	171	216	245	112	120	0	0
1470_756_615	HAR_3	175	182	183	206	201	237	162	170	176	176	178	184	120	120	173	187
1470_756_616	HAR_3	175	175	206	203	201	203	146	162	171	172	198	200	118	126	187	187
1470_756_617	HAR_3	169	170	212	212	197	199	162	164	171	172	178	182	118	126	183	185
1470_756_618	HAR_3	163	195	187	209	197	199	162	162	172	172	192	194	126	128	173	173
1470_756_619	HAR_3	167	167	189	201	197	197	162	166	175	175	196	216	130	132	171	179
1470_756_620	HAR_3	175	179	0	0	201	201	162	164	183	183	188	237	126	138	187	189
1470_756_621	HAR_3	170	176	185	185	197	201	162	168	0	0	0	0	120	126	185	187
1470_756_622	HAR_3	167	188	185	213	201	211	162	180	171	171	206	216	122	124	187	189
1470_756_623	HAR_3	173	173	211	213	199	203	146	164	171	171	180	180	126	132	175	177
1470_756_624	HAR_3	170	171	203	213	195	199	162	166	171	171	0	0	116	120	171	171
1470_756_625	HAR_3	173	173	187	209	199	199	0	0	175	175	178	218	0	0	195	195
1470_756_626	HAR_3	170	182	187	187	199	231	162	162	171	173	176	186	122	126	173	187
1470_756_627	HAR_3	167	175	185	191	203	209	164	164	175	189	180	206	122	134	177	177
1470_756_628	HAR_3	170	176	207	207	197	201	146	162	176	176	178	180	132	132	171	187
1470_756_629	HAR_3	170	173	187	212	197	199	162	164	173	173	202	202	124	134	171	175
1470_756_630	HAR_3	170	177	187	203	191	197	162	164	171	171	192	198	126	134	171	187
1470_756_631	HAR_3	177	177	187	189	199	199	164	168	171	177	188	214	120	126	177	187
1470_756_632	HAR_3	169	170	0	0	197	197	164	172	173	173	182	200	126	128	187	189
1470_756_634	HAR_3	182	190	185	212	199	207	162	162	175	175	190	192	132	132	187	187
1470_756_635	HAR_3	169	173	209	213	193	199	162	164	175	175	172	196	120	128	189	191
1470_756_636	HAR_3	163	173	201	26	199	217	164	172	183	183	178	184	120	132	171	171
1470_756_637	HAR_3	170	173	185	205	195	201	162	164	167	171	0	0	0	0	191	201
1470_756_638	HAR_3	170	197	187	206	199	205	162	162	171	171	202	226	122	126	187	199
1470_756_639	HAR_3	176	184	185	187	197	201	162	162	175	175	188	198	124	126	187	187
1470_756_640	HAR_3	172	176	0	0	197	199	162	164	171	175	196	230	126	126	179	187
1470_756_641	HAR_3	163	169	214	214	197	201	146	164	169	173	186	194	126	132	171	187
1470_756_642	HAR_3	170	175	231	231	201	211	162	172	171	172	180	182	122	132	171	189
1470_756_643	HAR_3	0	0	211	211	195	213	162	164	171	173	180	186	122	124	171	187
1471_756_644	HAR_3	0	0	189	191	197	197	162	166	171	175	194	200	120	126	189	199
1471_756_645	HAR_3	167	169	212	218	217	227	164	170	173	175	190	204	126	130	171	187
1471_756_646	HAR_3	163	182	0	0	197	223	168	172	171	177	188	224	116	126	187	187
1471_756_647	HAR_3	169	169	211	211	199	203	162	168	177	187	194	235	124	126	177	177
1471_756_648	HAR_3	175	176	201	205	199	215	164	168	171	175	174	180	126	130	171	171
1471_756_649	HAR_3	163	175	203	213	199	199	146	164	169	177	192	226	126	130	187	187
1471_756_650	HAR_3	170	170	185	203	193	211	146	162	171	171	186	208	122	126	0	0
1471_756_651	HAR_3	193	204	191	206	199	215	162	164	171	171	200	224	122	126	179	187
1471_756_652	HAR_3	173	173	201	209	199	203	146	172	171	175	180	182	122	126	177	189
1471_756_653	HAR_3	173	184	0	0	199	201	162	162	171	171	178	214	120	122	169	171
1471_756_654	HAR_3	175	176	185	207	201	209	162	162	171	173	180	208	132	132	191	197
1471_756_655	HAR_3	167	167	203	214	189	191	0	0	175	175	196	200	124	132	183	183
1471_756_656	HAR_3	167	167	189	207	201	215	146	172	171	171	192	230	124	138	171	171
1471_756_657	HAR_3	169	170	204	217	199	211	146	164	175	175	188	204	120	126	187	195
1471_756_658	HAR_3	170	185	189	201	195	203	162	170	171	186	0	0	122	126	187	187
1471_756_659	HAR_3	169	170	211	221	193	197	146	166	171	171	174	218	122	134	175	189
1471_756_660	HAR_3	163	163	205	213	197	199	146	168	173	175	178	198	114	130	153	175
1471_756_661	HAR_3	169	169	187	187	199	207	146	164	175	178	178	196	122	132	187	189
1471_756_662	HAR_3	163	204	0	0	197	213	146	146	0	0	174	208	122	128	187	199
1471_756_663	HAR_3	182	182	204	204	199	203	146	162	171	173	192	202	126	126	187	187
1471_756_664	HAR_3	170	175	206	235	199	233	146	162	170	171	204	224	130	130	173	201
1471_756_665	HAR_3	173	192	187	203	201	209	164	168	177	177	190	190	132	132	187	211
1471_756_666	HAR_3	169	169	211	219	201	207	162	190	171	177	216	226	122	122	189	189
1438_748_189	HAR_2	163	169	187	205	201	229	162	168	171	173	186	216	126	132	154	187
1438_748_190	HAR_2	186	188	0	0	197	205	162	172	171	171	180	194	126	126	171	199
1438_748_191	HAR_2	0	0	0	0	201	213	162	164	171	171	191	192	124	132	173	187
1438_748_192	HAR_2	169	182	203	203	199	201	146	162	171	175	194	218	124	126	183	183
1438_748_194	HAR_2	169	169	182	189	201	213	162	164	170	171	180	220	126	130	175	187
1438_748_197	HAR_2	176	177	187	213	201	203	164	164	171	175	184	196	120	128	187	187
1438_748_198	HAR_2	163	167	189	189	199	199	162	164	172	175	194	194	126	126	185	185
1438_748_203	HAR_2	170	189	189	201	201	211	0	0	0	0	180	180	126	126	175	195
1438_748_206	HAR_2	163	170	189	208	199	199	162	174	173	173	206	216	122	126	171	179
1438_748_207	HAR_2	173	176	189	201	199	201	162	168	170	171	196	220	126	128	171	173
1438_748_208	HAR_2	167	182	203	211	0	0	162	170	0	0	186	196	130	132	153	187
1438_748_209	HAR_2	169	176	0	0	197	197	162	176	171	173	180	212	120	132	181	187
1438_748_210	HAR_2	167	169	189	201	197	219	146	164	173	173	184	195	120	124	171	187
1438_748_213	HAR_2	163	169	206	203	197	201	162	172	171	175	178	194	122	124	153	189
1438_748_214	HAR_2	175	177	203	203	197	201	146	162	169	171	212	222	120	126	177	179
1438_748_215	HAR_2	173	173	210	225	199	201	166	168	171	183	199	226	126	126	187	187
1438_748_216	HAR_2	0	0	189	221	201	201	146	162	171	176	206	216	122	126	181	195
1438_748_217	HAR_2	0	0	187	213	0	0	162	162	171	177	180	198	122	122	173	187
1438_748_218	HAR_2	173	173	0	0	0	0	162	164	172	175	200	206	122	130	187	195
1438_748_221	HAR_2	175	182	189	218	0	0	162	162	171	185	182	206	124	126	187	193
1438_748_222	HAR_2	182	183	187	222	193	201	0	0	169	171	180	220	126	126	171	187
1438_748_223	HAR_2	173	173	205	232	213	219	0	0	171	173	182	212	122	128	173	187
1438_748_225	HAR_2	182	187	205	211	207	211	164	164	170	173	176	212	124	126	179	187
1438_748_226	HAR_2	167	173	187	187	199	199	0	0	171	171	0	0	120	126	175	177
1438_748_227	HAR_2	167	170	187	209	197	197	164	164	0	0	0	0	122	132	187	187
1438_748_228	HAR_2	0	0	0	0	197	199	146	164	171	173	182	182	122	134	175	195
1438_748_230	HAR_2	173	175	206	230	201	201	162	190	173	173	188	204	124	126	175	209
1438_748_231	HAR_2	163	176	188	189	197	203	146	164	171	173	176	194	124	128	171	171
1438_748_232	HAR_2	163	173	213	213	199	199	0	0	0	0	171	182	124	126	171	171
1438_748_234	HAR_2	170	186	0	0	199	213	162	164	175	175	192	196	120	126	171	187
1438_748_235	HAR_2	173	181	0	0	205	233	146	164	171	171	208	228	126	132	171	173
1438_748_236	HAR_2	175	187	206	206	201	211	162	172	175	175	180	200	128	130	0	0
1438_748_241	HAR_2	171	182	187	187	199	201	146	162	173	175	178	210	124	126	177	183
1466_748_245	HAR_2	163	191	190	215	199	199	162	164	171	171	180	180	120	132	187	189
1466_748_246	HAR_2	170	179	188	204	201	211	162	172	0	0	172	197	126	126	171	183
1466_748_247	HAR_2	175	182	187	189	199	215	162	166	172	175	0	0	124	130	153	187
1466_748_249	HAR_2	170	195	185	206	197	211	162	172	173	175	176	194	138	138	187	187
1466_748_250	HAR_2	169	175	189	189	199	207	0	0	171	183	196	216	128	132	183	199
727_1438_101	HAR_1	0	0	221	221	197	233	146	162	172	175	180	202	134	140	193	199
727_1438_102	HAR_1	169	169	206	206	197	215	146	180	171	185	194	200	126	126	179	189
727_1438_103	HAR_1	170	171	185	201	199	199	162	170	173	175	178	192	122	138	187	187
727_1438_104	HAR_1	169	182	185	204	191	201	162	172	181	181	172	186	120	122	187	187
727_1438_105	HAR_1	175	190	187	213	197	205	162	164	173	177	179	192	118	132	187	191
727_1438_106	HAR_1	169	202	211	212	215	215	164	170	171	183	198	199	126	126	175	175
727_1438_107	HAR_1	170	188	203	225	195	197	162	162	171	171	178	182	120	126	181	183
727_1438_108	HAR_1	170	171	203	213	199	205	162	166	171	183	177	182	124	128	171	181
727_1438_109	HAR_1	169	186	191	209	185	187	162	162	175	175	182	196	120	132	171	187
727_1438_110	HAR_1	167	175	214	223	199	227	162	164	183	183	188	192	126	130	171	189
727_1438_111	HAR_1	169	178	187	203	195	197	146	164	171	181	182	196	124	132	171	179
727_1438_112	HAR_1	0	0	206	213	199	203	162	164	173	175	182	202	126	130	187	193
727_1438_113	HAR_1	170	174	207	207	203	207	162	164	183	187	180	208	126	126	177	179
727_1438_114	HAR_1	170	175	185	212	201	203	164	171	171	175	180	182	120	126	177	189
727_1438_115	HAR_1	176	176	203	211	197	199	166	168	171	185	181	181	120	120	171	179
727_1438_116	HAR_1	181	188	201	211	185	209	166	170	173	173	192	194	122	124	173	189
727_1438_117	HAR_1	169	182	203	208	197	207	164	164	171	173	206	216	124	132	171	171
727_1438_118	HAR_1	167	175	207	207	197	207	146	164	171	171	182	196	124	136	175	175
727_1438_119	HAR_1	163	184	185	205	197	197	146	164	171	171	186	196	112	132	191	195
727_1438_120	HAR_1	170	173	200	201	197	205	158	162	171	183	180	184	120	126	153	199
727_1438_121	HAR_1	169	182	185	205	197	197	162	164	171	177	180	182	126	126	171	187
727_1438_122	HAR_1	167	173	211	239	199	216	164	184	175	177	182	190	120	120	173	179
727_1438_123	HAR_1	169	185	187	187	203	203	146	170	175	183	172	204	120	124	191	191
727_1438_124	HAR_1	169	170	0	0	199	219	146	146	171	183	172	204	120	124	175	177
727_1438_125	HAR_1	169	184	211	211	197	201	146	172	175	189	176	180	112	126	171	195
727_1438_126	HAR_1	169	175	189	222	201	201	146	162	171	173	196	216	120	126	175	187
727_1438_127	HAR_1	146	169	0	0	197	199	146	146	0	0	168	170	122	132	189	201
727_1438_129	HAR_1	173	182	0	0	201	201	162	164	159	171	186	192	124	130	193	193
727_1438_130	HAR_1	178	186	187	207	197	259	146	162	170	183	174	186	116	122	183	183
727_1438_131	HAR_1	175	181	203	227	197	197	146	164	171	171	204	206	126	128	171	173
727_1438_132	HAR_1	169	173	205	205	199	201	164	164	171	171	178	196	122	134	171	195
727_1438_133	HAR_1	169	190	203	213	199	201	146	162	171	173	189	220	120	122	187	187
727_1438_134	HAR_1	170	200	189	201	197	233	146	162	171	176	216	245	126	128	171	177
727_1438_135	HAR_1	170	195	205	211	195	223	162	164	173	173	176	220	120	126	187	203
727_1438_136	HAR_1	179	179	203	203	201	229	164	170	171	181	180	180	126	132	179	189
727_1438_137	HAR_1	163	171	187	189	213	235	164	170	171	175	222	222	120	122	179	187
727_1438_138	HAR_1	169	170	201	201	191	199	164	164	171	171	182	192	124	136	187	189
727_1438_139	HAR_1	170	182	188	201	213	239	146	162	171	177	184	200	120	120	187	187
727_1438_140	HAR_1	173	194	208	221	193	273	146	146	171	177	174	204	124	134	171	191
727_1438_141	HAR_1	170	171	187	223	197	207	164	164	173	173	198	226	122	138	191	201
727_1438_142	HAR_1	169	175	203	208	197	197	146	162	171	176	202	232	124	126	171	179
727_1438_143	HAR_1	170	170	187	209	199	211	162	172	171	171	172	186	126	132	173	187
727_1438_144	HAR_1	167	182	219	219	199	215	146	168	171	177	204	208	122	126	173	175
727_1438_145	HAR_1	170	177	185	206	195	197	146	162	175	175	174	230	122	128	175	187
727_1438_146	HAR_1	170	177	189	201	199	203	162	186	171	171	172	198	112	132	169	175
727_1438_147	HAR_1	169	184	187	221	185	207	146	150	171	185	212	230	124	130	171	179
727_1438_148	HAR_1	169	170	201	205	195	219	162	168	171	175	180	196	124	126	175	191
727_1438_149	HAR_1	163	193	189	211	195	197	164	164	171	173	180	194	120	126	177	195
727_1438_150	HAR_1	163	177	187	205	201	245	164	170	171	175	194	198	120	126	171	187
727_1438_151	HAR_1	184	195	203	205	197	225	162	166	169	171	182	190	124	126	177	187
727_1438_152	HAR_1	175	188	189	189	193	203	146	168	171	171	172	198	122	126	177	187
727_1438_153	HAR_1	169	191	205	205	197	203	146	162	171	171	198	198	120	124	187	189
727_1438_154	HAR_1	175	175	186	204	199	211	146	164	174	174	188	192	112	126	187	187
727_1438_155	HAR_1	170	176	189	209	197	201	146	166	171	171	172	202	114	126	189	217
727_1438_156	HAR_1	169	173	189	203	191	209	162	168	171	171	176	180	124	126	187	187
727_1438_157	HAR_1	169	175	185	206	197	209	162	168	171	171	196	216	126	128	175	187
727_1438_158	HAR_1	169	174	203	203	201	205	162	162	171	173	174	204	120	124	171	173
727_1438_159	HAR_1	170	173	205	209	185	209	146	162	171	175	178	206	126	128	171	191
727_1438_160	HAR_1	172	175	185	187	197	201	162	164	171	173	178	243	122	132	163	177
727_1438_161	HAR_1	175	198	189	213	193	199	162	164	171	171	176	189	126	128	171	175
727_1438_162	HAR_1	163	167	201	201	199	213	146	164	171	171	172	181	122	132	171	187
727_1438_163	HAR_1	170	188	189	203	199	199	162	164	0	0	200	210	120	126	173	205
727_1438_164	HAR_1	179	193	209	209	193	199	146	166	171	183	188	202	124	126	173	187
727_1438_165	HAR_1	175	177	187	203	193	199	146	164	0	0	196	251	122	122	0	0
727_1438_166	HAR_1	170	184	203	213	197	201	162	170	171	172	186	200	126	132	153	201
727_1438_167	HAR_1	167	176	0	0	197	213	162	164	171	171	200	216	126	128	185	187
727_1438_168	HAR_1	169	175	211	211	201	203	162	172	171	171	182	206	122	126	171	189
727_1438_169	HAR_1	167	171	0	0	213	213	146	180	171	177	194	194	122	128	171	189
727_1438_170	HAR_1	170	175	201	201	199	199	162	164	0	0	174	179	126	126	175	175
727_1438_171	HAR_1	167	200	208	208	201	201	162	162	171	175	176	181	128	138	187	211
727_1438_172	HAR_1	177	177	187	187	197	203	146	162	171	175	176	180	120	122	153	195
727_1438_173	HAR_1	173	175	185	209	195	199	162	162	171	172	186	206	126	126	187	193
727_1438_174	HAR_1	173	173	205	223	199	203	146	162	165	165	196	198	124	132	179	179
727_1438_175	HAR_1	169	176	203	211	199	209	164	164	171	181	218	220	126	130	197	197
727_1438_176	HAR_1	169	170	216	223	201	201	164	166	171	175	176	216	126	126	179	179
727_1438_177	HAR_1	172	181	203	229	199	203	146	164	171	183	182	186	132	140	173	195
727_1438_178	HAR_1	175	175	0	0	201	205	162	164	171	171	204	216	122	132	189	189
727_1438_179	HAR_1	175	186	203	213	201	203	164	170	171	175	198	200	122	126	181	187
727_1438_180	HAR_1	167	190	187	211	207	215	146	162	169	171	188	192	120	126	175	189
727_1438_181	HAR_1	167	175	0	0	197	199	170	170	171	171	196	196	112	122	185	187
727_1438_182	HAR_1	169	169	207	209	215	221	146	164	171	173	198	276	128	136	153	191
727_1438_183	HAR_1	170	184	187	206	197	205	162	162	171	173	184	194	122	124	171	189
727_1438_184	HAR_1	170	190	205	209	229	259	162	168	172	175	187	220	124	126	173	173
727_1438_185	HAR_1	175	197	188	206	197	215	146	166	171	175	198	228	120	122	171	187
727_1438_186	HAR_1	171	173	187	187	201	205	164	172	185	185	0	0	114	126	187	201
727_1438_187	HAR_1	188	190	201	201	201	211	162	172	183	183	178	186	120	124	171	187
727_1438_188	HAR_1	175	177	214	219	197	197	146	164	172	173	188	196	126	130	171	187
1438_726_1	LYS	0	0	187	205	199	205	146	162	171	171	194	289	120	124	187	217
1438_726_10	LYS	167	176	185	208	199	203	146	146	171	175	190	192	120	120	171	171
1438_726_11	LYS	163	175	203	229	197	199	164	170	171	175	176	196	118	126	187	187
1438_726_12	LYS	171	173	185	203	197	201	146	166	171	175	180	212	126	128	171	173
1438_726_13	LYS	0	0	203	207	197	201	164	164	171	171	192	249	126	136	171	187
1438_726_14	LYS	175	175	209	227	199	225	162	162	171	173	172	218	112	128	187	187
1438_726_15	LYS	0	0	237	237	197	199	146	162	173	175	196	214	112	126	171	187
1438_726_16	LYS	173	182	187	211	199	201	164	172	179	179	178	209	126	144	187	187
1438_726_17	LYS	169	175	203	234	197	201	146	162	173	173	176	190	130	134	187	191
1438_726_18	LYS	176	178	207	207	211	215	162	170	175	185	174	198	126	126	169	187
1438_726_19	LYS	175	196	201	220	199	205	146	164	170	170	176	180	122	132	187	189
1438_726_20	LYS	170	175	185	205	191	197	162	170	169	171	216	218	126	130	0	0
1438_726_21	LYS	167	167	206	209	199	207	146	170	175	175	192	200	122	126	0	0
1438_726_22	LYS	163	170	0	0	199	229	162	164	171	175	182	228	118	128	173	187
1438_726_23	LYS	175	177	187	205	199	201	146	168	175	175	0	0	124	132	153	187
1438_726_24	LYS	167	175	187	211	197	197	146	162	179	179	174	200	116	132	187	187
1438_726_25	LYS	170	175	203	223	203	203	146	168	170	171	182	218	124	128	175	183
1438_726_26	LYS	167	170	185	201	193	195	156	168	171	183	196	216	124	126	189	195
1438_726_27	LYS	175	175	213	225	205	229	162	164	171	177	214	226	130	132	175	177
1438_726_28	LYS	170	173	207	213	199	209	162	164	175	175	188	212	120	122	177	187
1438_726_29	LYS	163	175	185	185	201	227	162	166	171	171	212	216	116	134	173	189
1438_726_3	LYS	163	182	201	219	201	201	162	168	171	171	182	200	120	132	171	171
1438_726_30	LYS	167	190	181	185	197	199	146	168	168	171	178	200	122	132	175	181
1438_726_31	LYS	163	177	185	200	199	231	164	164	170	170	194	224	122	122	173	187
1438_726_32	LYS	170	177	206	211	197	227	162	164	0	0	172	180	122	128	187	187
1438_726_33	LYS	167	174	205	233	195	203	162	166	171	171	181	235	122	122	0	0
1438_726_34	LYS	163	175	189	201	199	201	146	164	163	172	178	216	120	132	177	179
1438_726_35	LYS	175	182	189	201	197	215	146	164	171	190	190	208	120	120	171	171
1438_726_36	LYS	163	170	203	215	199	241	162	168	171	171	202	224	124	124	171	187
1438_726_37	LYS	170	175	186	209	203	205	146	168	171	175	188	188	120	126	185	191
1438_726_38	LYS	146	188	203	26	199	209	162	170	171	183	188	202	120	126	171	171
1438_726_39	LYS	170	175	207	207	201	217	162	168	175	175	190	194	126	142	181	181
1438_726_4	LYS	170	176	203	205	197	197	164	166	171	175	196	196	124	126	187	187
1438_726_40	LYS	179	182	203	221	197	203	146	162	175	175	178	196	128	132	171	179
1438_726_41	LYS	169	170	0	0	197	197	162	164	175	176	180	184	130	132	185	187
1438_726_42	LYS	169	169	211	211	191	199	146	164	0	0	176	188	116	116	187	189
1438_726_43	LYS	163	173	185	235	199	201	164	166	171	173	198	199	120	122	187	187
1438_726_44	LYS	175	187	189	209	197	199	168	168	187	187	174	196	124	126	187	187
1438_726_45	LYS	167	169	203	203	199	215	162	172	175	175	200	218	112	112	187	187
1438_726_46	LYS	186	186	209	209	207	215	146	170	171	171	190	200	122	130	171	187
1438_726_47	LYS	175	176	210	211	201	205	162	190	183	183	178	180	114	126	173	187
1438_726_48	LYS	170	176	204	208	201	201	146	166	175	177	182	218	120	126	169	187
1438_726_49	LYS	169	169	187	211	201	201	162	168	173	175	178	230	126	126	185	189
1438_726_5	LYS	169	169	188	203	199	201	166	168	171	171	178	235	120	120	187	195
1438_726_50	LYS	169	170	188	203	187	209	146	162	175	175	180	226	128	132	187	189
1438_726_51	LYS	173	182	189	189	185	219	146	170	185	185	172	184	0	0	179	179
1438_726_52	LYS	167	169	189	214	203	217	146	168	171	171	176	178	126	126	171	187
1438_726_53	LYS	0	0	205	209	197	199	146	146	171	175	168	204	130	132	187	187
1438_726_54	LYS	186	186	187	191	209	229	146	166	169	175	180	196	112	128	0	0
1438_726_55	LYS	171	199	187	216	197	205	146	146	175	179	180	198	122	130	153	195
1438_726_56	LYS	0	0	187	205	0	0	162	164	171	173	180	198	122	132	173	187
1438_726_57	LYS	172	175	0	0	197	199	146	168	175	177	178	194	120	124	187	187
1438_726_58	LYS	175	181	187	229	195	199	166	170	172	172	176	239	122	126	175	187
1438_726_59	LYS	175	182	0	0	199	199	0	0	171	173	186	220	124	132	171	171
1438_726_6	LYS	170	176	201	201	201	201	146	164	171	171	190	190	112	126	187	187
1438_726_60	LYS	163	170	0	0	197	199	161	169	175	177	180	212	132	144	177	187
1438_726_61	LYS	170	171	201	206	197	201	146	164	171	171	194	216	126	126	179	187
1438_726_62	LYS	169	188	206	216	217	221	146	146	173	175	180	188	120	122	171	185
1438_726_63	LYS	167	169	212	215	185	231	146	162	171	185	174	188	122	124	171	181
1438_726_64	LYS	0	0	187	203	197	203	162	162	171	171	212	224	120	124	0	0
1438_726_65	LYS	163	182	205	221	197	217	146	162	175	175	0	0	132	132	173	187
1438_726_66	LYS	173	182	201	209	199	201	164	174	171	175	192	212	126	128	171	177
1438_726_67	LYS	169	181	218	227	191	197	146	166	175	181	184	216	126	132	175	187
1438_726_68	LYS	0	0	187	203	199	211	0	0	171	175	178	196	122	124	171	187
1438_726_69	LYS	0	0	187	189	197	199	146	164	175	175	192	202	120	126	185	187
1438_726_7	LYS	177	182	185	185	201	215	162	172	159	159	196	204	122	132	171	189
1438_726_70	LYS	169	176	201	203	197	199	146	162	171	171	216	235	120	124	173	205
1438_726_71	LYS	170	176	187	203	197	231	146	164	171	175	194	198	120	124	171	193
1438_726_72	LYS	171	178	201	219	193	259	146	164	173	173	182	208	128	132	179	191
1438_726_73	LYS	169	182	0	0	205	207	146	162	173	175	182	194	124	126	187	187
1438_726_74	LYS	173	190	213	213	199	239	146	164	173	175	162	202	128	144	0	0
1438_726_75	LYS	170	174	205	213	199	199	146	146	173	187	180	216	122	126	189	201
1438_726_76	LYS	175	184	203	211	197	227	164	180	179	179	184	196	126	130	171	187
1438_726_77	LYS	163	169	189	209	197	199	170	174	171	173	178	180	120	126	177	187
1438_726_78	LYS	169	175	0	0	197	197	166	186	171	177	188	216	124	132	171	175
1438_726_79	LYS	0	0	207	223	204	204	162	166	173	173	194	206	126	132	187	195
1438_726_8	LYS	167	181	205	205	199	213	146	162	0	0	182	216	120	126	187	195
1438_726_80	LYS	167	181	209	211	197	199	164	174	171	185	0	0	124	134	185	187
1438_726_81	LYS	0	0	225	225	199	217	162	166	175	175	184	200	124	126	173	187
1438_726_82	LYS	167	184	185	185	201	211	146	162	171	171	224	232	130	132	187	187
1438_726_83	LYS	170	170	185	203	201	215	146	146	171	179	176	178	126	126	175	187
1438_726_84	LYS	170	182	209	213	207	217	146	146	172	175	178	200	122	134	175	187
1438_726_85	LYS	0	0	203	217	209	211	162	164	173	175	162	212	124	132	171	187
1438_726_86	LYS	0	0	205	209	199	201	162	166	173	175	206	212	126	126	187	187
1438_726_87	LYS	170	175	207	207	201	201	146	166	171	175	200	247	0	0	0	0
1438_726_88	LYS	167	182	203	212	197	199	166	168	165	165	180	204	122	132	169	189
1438_726_89	LYS	170	175	203	203	213	237	162	164	172	177	168	184	124	126	153	153
1438_726_9	LYS	163	176	191	191	205	211	162	164	172	172	206	212	124	124	173	181
1438_726_90	LYS	170	170	205	209	191	199	162	166	177	177	180	192	126	126	171	175
1438_726_91	LYS	167	167	189	206	193	197	162	172	187	187	196	216	130	130	175	191
1438_726_92	LYS	171	173	189	205	199	203	146	162	171	175	180	182	132	132	187	189
1438_726_93	LYS	170	175	201	209	207	231	146	162	171	171	192	226	126	128	187	201
1438_726_94	LYS	173	175	207	207	197	199	146	164	171	176	176	182	124	132	173	191
727_1438_95	LYS	163	188	187	218	197	215	146	146	173	175	176	214	124	128	187	187
727_1438_96	LYS	189	193	204	207	191	199	162	162	175	175	192	198	120	128	171	187
727_1438_97	LYS	170	175	207	221	199	201	166	186	171	177	190	194	116	126	181	187
727_1438_98	LYS	173	195	187	201	197	205	146	170	175	175	178	192	120	126	173	175
727_1438_99	LYS	163	167	187	187	197	197	162	164	173	177	196	216	120	138	171	187
727_1438_100	LYS	169	169	203	212	199	203	164	166	171	171	188	196	126	126	175	175
LAND21902_1	LAND15	182	182	206	206	197	199	162	170	173	173	196	216	126	126	187	187
LAND21902_10	LAND15	182	182	203	227	201	201	162	162	171	171	194	196	112	126	187	187
LAND21902_11	LAND15	175	175	187	201	197	203	146	162	168	168	200	206	126	140	171	181
LAND21902_12	LAND15	182	182	206	206	199	203	162	162	175	175	196	206	126	132	187	191
LAND21902_13	LAND15	177	182	189	203	199	201	170	170	171	187	182	196	126	132	187	187
LAND21902_14	LAND15	182	182	200	209	201	201	170	170	171	187	212	214	126	126	187	187
LAND21902_15	LAND15	182	182	185	203	197	199	166	170	187	187	162	179	122	126	187	187
LAND21902_16	LAND15	182	182	185	204	199	203	162	162	171	171	179	249	122	126	187	187
LAND21902_17	LAND15	175	182	203	208	199	199	162	170	171	171	176	200	126	128	187	187
LAND21902_18	LAND15	182	182	209	221	197	197	162	164	171	171	196	216	122	126	187	187
LAND21902_19	LAND15	163	182	185	203	197	197	168	170	171	171	176	239	126	130	187	287
LAND21902_2	LAND15	177	182	185	203	199	201	146	164	0	0	180	180	122	126	187	187
LAND21902_20	LAND15	182	182	181	187	197	201	170	170	171	173	178	196	122	126	187	187
LAND21902_21	LAND15	163	182	186	189	197	201	162	162	171	187	200	210	126	126	187	187
LAND21902_22	LAND15	163	182	207	207	201	203	146	162	171	175	180	216	122	126	187	187
LAND21902_23	LAND15	182	182	185	206	197	201	146	162	172	172	184	196	128	132	187	187
LAND21902_24	LAND15	175	175	189	203	197	197	162	162	171	183	182	220	126	132	187	187
LAND21902_25	LAND15	170	175	187	206	201	203	162	162	173	175	178	216	126	128	187	187
LAND21902_26	LAND15	146	167	185	185	197	197	146	170	171	171	0	0	122	126	175	187
LAND21902_27	LAND15	170	170	206	227	197	215	146	162	171	183	196	210	126	126	187	187
LAND21902_28	LAND15	175	182	187	215	197	199	162	170	171	177	182	208	126	126	187	187
LAND21902_29	LAND15	170	173	189	207	197	197	162	162	173	175	206	214	126	130	187	187
LAND21902_3	LAND15	170	170	203	203	205	213	146	162	175	175	198	224	116	126	189	193
LAND21902_30	LAND15	169	184	189	205	199	203	162	162	171	177	176	182	112	126	187	187
LAND21902_31	LAND15	175	182	204	213	197	197	162	162	171	171	0	0	126	126	175	187
LAND21902_32	LAND15	182	182	187	187	199	199	170	170	171	173	237	249	126	132	177	187
LAND21902_33	LAND15	173	182	206	206	199	201	162	170	171	171	176	216	122	126	187	307
LAND21902_34	LAND15	170	182	185	227	197	199	162	162	175	175	196	196	126	126	187	187
LAND21902_35	LAND15	170	182	185	187	197	203	162	170	171	171	178	200	124	126	171	187
LAND21902_36	LAND15	182	182	203	203	197	201	162	170	171	171	196	204	126	126	187	187
LAND21902_37	LAND15	182	182	205	205	197	201	162	170	171	175	208	220	126	126	187	187
LAND21902_38	LAND15	182	182	185	203	201	203	146	164	171	175	196	218	126	126	187	187
LAND21902_39	LAND15	146	182	185	212	197	203	162	162	171	171	0	0	128	132	187	187
LAND21902_4	LAND15	182	184	209	209	199	201	146	162	171	175	192	220	122	126	187	187
LAND21902_40	LAND15	182	184	187	220	197	197	162	170	171	173	182	190	126	126	187	187
LAND21902_41	LAND15	169	197	186	207	197	201	162	170	175	175	168	194	124	132	187	187
LAND21902_42	LAND15	182	184	187	187	189	199	146	162	175	175	182	208	126	132	187	197
LAND21902_43	LAND15	175	184	189	206	197	199	162	162	171	171	200	216	120	126	171	187
LAND21902_44	LAND15	175	184	205	211	197	201	170	170	171	183	0	0	126	132	187	187
LAND21902_45	LAND15	169	182	185	211	185	197	162	162	171	171	196	216	124	130	187	187
LAND21902_46	LAND15	182	182	203	203	201	233	146	162	171	175	176	194	112	122	187	187
LAND21902_47	LAND15	182	182	203	205	197	201	162	162	171	171	218	265	126	132	187	187
LAND21902_48	LAND15	173	173	201	205	199	199	164	170	171	171	194	196	120	126	187	187
LAND21902_49	LAND15	163	192	222	222	197	197	162	162	169	177	0	0	120	126	187	195
LAND21902_5	LAND15	146	182	204	209	201	203	146	162	171	175	176	192	124	126	187	187
LAND21902_50	LAND15	167	177	0	0	197	203	162	162	183	183	186	194	126	128	187	187
LAND21902_51	LAND15	182	182	214	211	199	199	166	170	171	175	212	216	126	126	187	187
LAND21902_52	LAND15	182	182	0	0	203	203	170	170	173	175	176	198	126	126	187	187
LAND21902_54	LAND15	182	182	185	185	201	201	146	170	171	173	182	196	126	126	187	305
LAND21902_55	LAND15	170	182	206	206	197	219	162	162	171	171	198	206	126	126	187	187
LAND21902_56	LAND15	182	182	210	210	197	215	164	170	171	171	190	210	126	130	187	187
LAND21902_58	LAND15	170	187	191	209	197	197	162	170	175	183	196	235	124	126	187	187
LAND21902_6	LAND15	182	182	185	206	197	201	146	170	171	173	0	0	126	126	187	323
LAND21902_7	LAND15	182	182	201	201	197	201	168	170	171	171	220	228	126	132	187	187
LAND21902_8	LAND15	173	182	213	213	197	199	168	170	173	173	0	0	126	126	187	187
LAND21902_9	LAND15	177	182	185	185	193	207	146	162	173	173	196	204	126	126	187	187
LAND21905_1	LAND15	182	187	187	209	197	197	146	170	171	171	172	196	122	126	187	187
LAND21905_11	LAND15	175	175	185	212	197	203	162	170	172	172	210	218	126	126	187	187
LAND21905_12	LAND15	182	182	185	185	197	201	146	162	171	171	182	200	126	132	187	187
LAND21905_13	LAND15	175	182	189	203	197	197	162	170	173	175	196	196	126	128	187	291
LAND21905_14	LAND15	182	182	206	203	197	199	164	166	187	187	174	180	124	126	187	187
LAND21905_15	LAND15	163	182	191	227	197	199	146	172	171	171	0	0	124	132	187	187
LAND21905_16	LAND15	182	182	190	190	197	201	0	0	171	171	184	192	124	128	187	187
LAND21905_17	LAND15	170	182	185	206	193	203	146	170	179	179	190	218	126	126	173	187
LAND21905_18	LAND15	176	176	203	207	197	201	170	170	175	175	178	196	126	128	187	187
LAND21905_19	LAND15	182	182	206	206	199	199	146	162	171	171	180	200	124	126	187	187
LAND21905_2	LAND15	182	182	203	203	197	199	146	146	175	175	180	224	122	126	187	187
LAND21905_20	LAND15	175	182	187	187	201	201	146	170	173	173	0	0	122	126	187	191
LAND21905_21	LAND15	175	175	185	201	197	197	146	162	177	177	192	206	126	126	171	187
LAND21905_22	LAND15	182	182	187	189	199	205	162	170	171	175	180	196	112	132	187	187
LAND21905_23	LAND15	175	175	187	201	197	203	162	170	171	175	192	197	124	126	175	187
LAND21905_24	LAND15	163	177	189	227	197	215	146	170	0	0	180	214	126	126	187	187
LAND21905_25	LAND15	170	177	203	213	195	197	162	170	175	183	0	0	112	126	187	187
LAND21905_26	LAND15	182	182	187	187	197	245	146	170	171	171	204	216	126	126	187	187
LAND21905_27	LAND15	175	182	209	225	197	199	146	162	175	175	0	0	126	126	187	187
LAND21905_28	LAND15	182	182	0	0	193	199	162	170	171	172	196	196	126	132	187	303
LAND21905_29	LAND15	182	182	222	222	197	201	162	170	169	175	216	218	126	126	187	187
LAND21905_3	LAND15	189	189	189	201	197	201	166	170	0	0	182	192	124	126	187	187
LAND21905_30	LAND15	182	182	187	205	197	197	146	170	171	171	184	194	126	132	187	187
LAND21905_32	LAND15	175	182	189	189	197	199	170	170	173	173	0	0	120	126	187	187
LAND21905_33	LAND15	182	182	205	207	197	203	162	162	175	175	184	184	120	126	187	187
LAND21905_36	LAND15	177	179	189	209	197	201	146	146	0	0	174	182	126	128	171	187
LAND21905_4	LAND15	167	179	187	187	197	203	162	170	175	187	198	216	132	132	187	187
LAND21905_5	LAND15	182	182	0	0	197	199	162	170	171	171	182	253	126	132	187	187
LAND21905_6	LAND15	182	190	187	187	197	199	0	0	171	183	178	249	126	126	187	187
LAND21905_7	LAND15	170	182	223	227	197	201	0	0	173	173	208	216	122	126	187	187
LAND21905_8	LAND15	163	169	0	0	199	201	162	170	171	171	216	220	120	126	187	187
LAND21905_9	LAND15	182	182	203	207	199	203	146	146	175	175	204	212	126	126	187	187
LAND21905_37	LAND15	182	182	190	209	199	201	162	162	171	171	182	198	122	126	177	187
LAND21905_38	LAND15	167	170	209	227	193	199	170	170	173	173	182	216	126	126	175	187
LAND21905_39	LAND15	182	182	227	227	197	215	170	170	175	175	0	0	122	126	187	187
LAND21905_40	LAND15	176	193	185	215	0	0	162	164	171	175	182	220	112	132	187	187
LAND21905_42	LAND15	173	182	200	209	197	197	162	170	171	175	188	190	124	138	187	187
LAND21905_43	LAND15	177	177	185	208	197	217	146	162	171	183	180	182	126	126	187	187
LAND21905_44	LAND15	0	0	203	203	197	197	170	170	171	175	179	208	126	126	187	187
LAND21905_45	LAND15	177	182	205	214	197	201	170	170	171	171	172	186	126	126	187	187
LAND21905_46	LAND15	170	175	227	227	199	203	146	162	171	171	196	208	126	126	187	187
LAND21905_47	LAND15	182	182	203	203	201	201	0	0	171	173	216	301	126	126	187	187
LAND21905_48	LAND15	169	182	212	212	197	201	0	0	173	173	180	216	126	126	171	187
LAND21905_49	LAND15	167	169	187	187	197	201	162	164	173	173	196	200	126	126	187	187
LAND21906_1	LAND15	169	175	206	206	185	197	170	170	173	183	204	249	126	126	187	187
LAND21906_10	LAND15	163	176	185	201	197	199	162	162	183	183	179	200	122	126	175	187
LAND21906_100	LAND15	163	182	185	187	211	215	162	162	175	175	204	208	126	126	187	187
LAND21906_11	LAND15	179	182	187	189	197	203	146	162	171	175	192	208	126	126	187	187
LAND21906_12	LAND15	169	171	209	209	215	217	168	170	185	185	164	194	120	132	187	187
LAND21906_13	LAND15	182	187	206	209	197	201	162	170	171	171	184	301	122	126	187	187
LAND21906_14	LAND15	163	182	187	187	197	199	162	162	175	175	0	0	112	126	187	191
LAND21906_15	LAND15	175	182	185	203	197	199	162	162	173	175	202	212	124	126	187	187
LAND21906_16	LAND15	175	177	205	205	199	201	162	170	171	171	206	249	126	130	187	187
LAND21906_17	LAND15	175	177	206	205	199	201	162	170	171	175	190	196	124	126	187	187
LAND21906_18	LAND15	175	182	185	214	199	215	162	170	171	175	198	208	120	126	177	187
LAND21906_19	LAND15	175	182	185	185	199	199	146	168	175	183	180	182	122	126	187	187
LAND21906_2	LAND15	182	182	185	206	197	199	162	170	167	171	196	200	126	132	187	187
LAND21906_20	LAND15	175	175	206	206	197	203	162	170	171	171	182	222	120	122	187	187
LAND21906_21	LAND15	182	182	186	186	199	201	164	166	171	171	174	210	122	126	187	187
LAND21906_22	LAND15	177	177	203	205	199	215	146	162	173	179	210	235	120	122	187	187
LAND21906_23	LAND15	163	182	205	205	199	199	162	170	171	175	168	216	122	124	175	187
LAND21906_25	LAND15	167	192	185	203	197	201	162	166	171	171	186	192	126	126	187	187
LAND21906_26	LAND15	170	177	189	203	199	233	146	170	173	185	180	206	120	126	187	187
LAND21906_27	LAND15	182	182	203	227	197	199	162	170	175	175	214	297	124	126	175	187
LAND21906_28	LAND15	182	192	187	187	199	215	146	170	171	171	178	202	126	128	187	187
LAND21906_29	LAND15	182	182	212	227	199	201	156	162	171	173	187	195	122	126	187	187
LAND21906_3	LAND15	175	182	185	203	197	199	162	162	171	171	188	192	120	126	187	187
LAND21906_30	LAND15	182	182	220	220	185	197	166	170	171	171	182	184	130	136	187	187
LAND21906_31	LAND15	167	167	185	227	199	245	162	170	171	183	186	226	122	126	175	187
LAND21906_32	LAND15	169	182	203	203	199	245	146	170	172	175	178	208	120	126	187	187
LAND21906_33	LAND15	167	173	206	223	199	199	146	162	171	171	181	216	122	124	187	187
LAND21906_34	LAND15	182	182	185	206	197	199	162	170	175	185	0	0	124	132	187	187
LAND21906_35	LAND15	163	177	189	214	197	199	146	162	175	175	206	208	112	126	187	187
LAND21906_36	LAND15	182	182	187	227	197	201	146	162	175	175	176	190	114	126	181	187
LAND21906_38	LAND15	146	182	207	208	201	203	146	162	171	171	196	196	112	122	187	187
LAND21906_39	LAND15	182	182	205	205	197	201	162	162	171	175	184	202	126	128	187	187
LAND21906_4	LAND15	169	182	209	209	201	203	162	162	171	175	182	192	124	126	187	187
LAND21906_40	LAND15	182	182	185	203	197	205	162	166	175	175	0	0	126	126	187	187
LAND21906_41	LAND15	170	182	205	219	197	201	146	162	171	175	176	208	122	126	187	187
LAND21906_42	LAND15	163	175	187	187	197	201	146	162	0	0	180	208	126	126	187	187
LAND21906_43	LAND15	182	182	187	187	199	201	162	170	171	183	180	194	126	128	187	187
LAND21906_44	LAND15	170	170	186	206	197	199	146	162	171	171	196	198	126	126	187	189
LAND21906_45	LAND15	175	182	209	209	205	245	162	164	170	171	216	218	124	126	187	187
LAND21906_46	LAND15	182	186	187	187	199	201	162	162	175	175	176	202	126	132	187	291
LAND21906_47	LAND15	182	182	201	205	199	201	162	170	175	183	180	212	126	126	187	187
LAND21906_48	LAND15	177	182	189	203	201	203	162	162	171	173	182	186	124	126	187	187
LAND21906_49	LAND15	182	182	207	207	197	199	146	162	0	0	192	196	126	132	171	187
LAND21906_5	LAND15	182	182	185	185	197	199	162	170	175	175	192	249	126	126	187	187
LAND21906_50	LAND15	182	182	191	207	197	203	162	166	171	177	182	216	122	126	187	187
LAND21906_51	LAND15	175	182	189	203	199	203	170	170	171	173	174	176	124	126	187	187
LAND21906_52	LAND15	175	182	206	212	199	203	162	170	171	173	204	210	118	124	175	187
LAND21906_53	LAND15	182	182	186	214	197	201	146	170	183	183	179	182	126	126	187	187
LAND21906_54	LAND15	182	185	203	203	199	215	170	170	173	173	0	0	122	128	187	187
LAND21906_55	LAND15	182	182	211	211	197	209	166	170	175	175	180	186	122	126	175	187
LAND21906_56	LAND15	182	182	201	209	199	201	162	162	171	173	198	206	122	124	187	187
LAND21906_57	LAND15	182	182	203	203	199	201	170	170	171	171	196	216	122	126	187	187
LAND21906_58	LAND15	177	182	205	209	201	203	162	170	175	175	180	196	126	126	187	187
LAND21906_59	LAND15	182	182	203	237	199	201	164	168	171	173	0	0	124	130	187	187
LAND21906_6	LAND15	177	182	188	189	197	201	162	170	171	171	186	200	126	126	187	187
LAND21906_60	LAND15	173	182	187	225	199	247	162	170	175	183	196	198	126	132	187	191
LAND21906_61	LAND15	170	184	201	203	199	203	162	162	173	175	200	206	122	124	187	187
LAND21906_62	LAND15	177	182	189	205	199	203	156	170	175	175	182	230	126	132	187	187
LAND21906_63	LAND15	163	177	201	206	197	201	162	162	175	181	0	0	126	126	187	187
LAND21906_64	LAND15	170	182	185	203	197	199	146	170	171	171	176	220	122	126	187	187
LAND21906_65	LAND15	182	193	203	203	199	199	162	162	175	175	196	196	126	126	187	191
LAND21906_66	LAND15	175	182	187	201	197	199	162	170	171	171	180	192	124	126	187	187
LAND21906_67	LAND15	182	182	203	223	197	197	146	162	175	175	187	196	126	126	187	187
LAND21906_68	LAND15	182	182	187	217	197	197	146	170	171	171	182	243	122	124	171	187
LAND21906_69	LAND15	177	182	203	212	197	257	162	170	171	175	0	0	126	126	187	187
LAND21906_7	LAND15	182	182	188	203	197	227	162	170	175	175	0	0	126	144	175	187
LAND21906_70	LAND15	182	184	205	205	199	199	162	170	171	175	184	216	116	120	187	187
LAND21906_71	LAND15	169	182	187	227	199	203	162	170	179	183	0	0	128	132	187	187
LAND21906_72	LAND15	177	182	187	213	197	197	164	166	169	175	0	0	132	134	187	187
LAND21906_73	LAND15	175	182	209	209	197	201	146	172	172	175	202	216	126	126	187	187
LAND21906_75	LAND15	175	182	203	203	197	197	162	162	172	173	0	0	126	132	187	187
LAND21906_76	LAND15	163	182	205	209	197	199	162	164	173	173	198	200	126	138	187	187
LAND21906_77	LAND15	169	180	205	227	197	199	146	162	173	175	0	0	122	126	187	187
LAND21906_78	LAND15	182	182	185	206	197	197	162	170	171	175	0	0	126	126	187	187
LAND21906_79	LAND15	177	182	191	191	197	245	162	170	171	171	176	178	126	126	171	187
LAND21906_8	LAND15	182	182	185	220	199	233	166	170	173	175	182	206	126	126	187	187
LAND21906_80	LAND15	146	182	209	209	197	199	162	162	175	177	184	206	126	126	187	187
LAND21906_81	LAND15	170	182	185	223	197	201	162	170	169	169	196	289	122	126	171	187
LAND21906_82	LAND15	179	182	187	187	197	197	162	170	171	175	180	180	126	126	187	187
LAND21906_83	LAND15	177	182	185	190	197	199	162	166	171	175	182	190	122	126	187	187
LAND21906_84	LAND15	182	187	190	203	197	197	164	170	171	171	212	235	126	126	187	187
LAND21906_85	LAND15	170	182	188	203	197	233	162	162	0	0	198	206	130	132	187	187
LAND21906_86	LAND15	167	182	187	187	223	233	146	168	181	181	192	216	126	126	187	195
LAND21906_87	LAND15	182	189	203	240	197	245	170	170	171	175	0	0	126	128	175	187
LAND21906_88	LAND15	167	175	187	206	199	207	162	170	171	171	182	196	126	126	187	187
LAND21906_89	LAND15	163	170	207	227	197	201	162	170	171	175	204	216	126	126	187	187
LAND21906_9	LAND15	175	192	203	223	199	209	166	170	171	183	196	200	124	126	187	187
LAND21906_90	LAND15	182	182	206	206	199	201	146	162	0	0	170	200	122	126	187	187
LAND21906_91	LAND15	170	182	205	224	201	207	146	170	171	177	0	0	126	126	187	187
LAND21906_92	LAND15	167	167	187	187	197	199	162	162	0	0	196	235	126	126	187	187
LAND21906_93	LAND15	175	182	207	207	199	201	162	162	0	0	206	216	126	132	187	187
LAND21906_94	LAND15	173	177	206	205	199	201	162	166	173	173	216	226	126	126	187	187
LAND21906_95	LAND15	146	175	189	189	197	201	162	170	171	171	182	204	126	126	187	187
LAND21906_96	LAND15	182	185	185	227	197	201	162	170	177	185	196	216	126	126	187	187
LAND21906_97	LAND15	171	182	187	187	197	197	146	162	173	175	0	0	126	130	187	187
LAND21906_98	LAND15	182	182	209	223	197	197	162	170	171	171	0	0	126	140	187	187
LAND21906_99	LAND15	182	192	185	189	197	197	146	162	175	183	184	192	126	126	187	187
1467_751_337	OSL	0	0	187	201	209	215	146	162	171	179	222	230	126	128	171	179
1467_751_338	OSL	170	176	187	206	201	215	162	170	171	171	192	216	126	126	171	171
1467_751_340	OSL	167	176	191	191	197	207	162	168	171	171	196	208	130	132	171	187
1467_751_341	OSL	175	188	185	201	195	243	146	146	169	171	192	218	118	132	153	176
1467_751_342	OSL	167	170	203	216	193	193	162	164	0	0	178	200	130	132	171	179
1467_751_343	OSL	173	177	185	211	221	225	162	170	171	171	192	200	126	130	175	187
1467_751_344	OSL	169	170	217	217	197	199	146	162	0	0	198	198	122	136	171	187
1467_751_345	OSL	170	175	213	221	197	201	146	162	171	171	176	200	128	132	173	179
1467_751_346	OSL	182	190	0	0	201	201	146	162	174	179	200	206	132	132	187	195
1467_751_347	OSL	167	173	0	0	197	217	158	162	171	171	198	216	122	132	187	195
1467_751_348	OSL	163	170	185	205	197	199	162	162	171	175	182	182	126	126	181	189
1467_751_349	OSL	179	204	187	223	199	201	146	162	171	173	200	271	112	140	169	189
1467_751_350	OSL	170	173	201	201	215	221	146	162	183	189	180	245	122	126	0	0
1467_751_351	OSL	163	182	185	209	201	207	158	166	171	175	182	186	112	122	175	175
1467_751_352	OSL	173	186	205	221	191	207	162	162	175	181	178	180	114	120	171	171
1467_751_353	OSL	167	173	206	206	195	201	146	168	169	171	178	198	126	138	195	195
1467_751_354	OSL	167	173	0	0	195	201	162	170	171	171	181	194	120	126	171	171
1467_751_355	OSL	169	175	187	201	0	0	162	168	171	175	180	182	112	130	169	193
1467_751_356	OSL	170	183	189	219	229	239	162	168	171	175	0	0	0	0	153	197
1467_751_357	OSL	170	176	187	203	199	227	164	164	171	178	180	196	124	126	173	195
1467_751_358	OSL	177	195	207	217	203	207	162	164	175	175	180	212	126	126	187	187
1467_751_359	OSL	175	176	191	191	197	199	162	192	171	183	180	200	122	126	175	175
1467_751_360	OSL	169	169	211	212	199	201	146	162	171	175	194	194	122	126	177	179
1467_751_361	OSL	167	170	182	212	205	213	162	166	0	0	188	214	122	132	187	187
1467_751_362	OSL	177	182	201	227	191	201	146	166	171	171	180	198	112	126	191	191
1467_751_363	OSL	173	191	203	205	203	211	168	170	173	173	174	194	112	126	187	195
1467_751_364	OSL	169	172	205	205	215	219	164	172	171	185	178	235	120	126	171	173
1467_751_365	OSL	171	179	187	213	199	201	164	164	170	177	200	212	122	132	175	195
1467_751_366	OSL	169	169	201	215	195	201	146	164	171	173	178	180	118	122	175	199
1467_751_367	OSL	173	173	201	217	199	209	162	164	175	183	210	220	120	126	177	179
1467_751_368	OSL	167	170	201	201	231	231	162	166	171	171	192	198	120	122	177	189
1467_751_369	OSL	171	186	189	205	205	207	162	162	175	175	196	273	122	126	171	173
1467_751_370	OSL	172	187	187	203	205	229	146	170	171	187	174	220	124	132	171	185
1467_751_371	OSL	177	186	182	207	201	207	146	162	171	177	190	204	126	128	171	193
1467_751_372	OSL	0	0	201	211	221	223	162	180	171	185	178	187	122	126	171	187
1467_751_373	OSL	169	182	205	205	199	199	162	164	175	183	178	190	122	124	171	179
1467_751_374	OSL	0	0	189	206	209	225	146	162	171	179	168	192	118	126	171	173
1467_751_375	OSL	167	169	0	0	199	213	162	164	171	171	178	192	128	128	181	187
1467_751_376	OSL	173	177	185	214	201	211	146	164	175	175	182	204	126	126	173	201
1467_751_377	OSL	173	182	191	213	197	207	164	170	171	175	188	253	122	126	169	187
1467_751_378	OSL	171	177	190	205	201	215	162	172	0	0	180	200	120	126	171	171
1467_751_380	OSL	182	183	201	203	195	203	146	164	171	171	176	196	124	138	173	199
1467_751_381	OSL	174	183	185	205	197	207	0	0	175	185	206	210	114	130	169	195
1467_751_382	OSL	177	192	187	205	195	199	162	162	171	177	180	196	118	124	177	179
1467_751_383	OSL	169	170	189	227	203	211	162	162	173	175	196	200	124	136	177	195
1467_751_384	OSL	167	175	206	206	201	201	146	162	171	171	190	204	124	132	187	187
1467_751_385	OSL	175	184	201	209	197	201	162	164	171	175	200	216	120	126	171	195
1467_752_386	OSL	175	177	203	213	203	221	146	146	175	183	180	184	122	132	171	183
1467_752_387	OSL	173	182	187	217	199	201	172	174	171	171	178	235	128	132	171	189
1467_752_388	OSL	163	163	189	203	199	205	162	162	171	173	178	196	122	126	175	187
1467_752_389	OSL	170	177	201	201	199	201	162	162	175	181	162	198	126	128	171	171
1467_752_390	OSL	170	192	203	203	197	199	162	162	171	177	180	200	122	126	171	193
1467_752_391	OSL	173	198	214	214	199	199	146	162	171	171	182	190	126	128	169	173
1467_752_392	OSL	170	175	203	203	201	211	168	170	179	179	177	216	120	124	187	195
1467_752_393	OSL	167	173	205	223	201	213	162	166	171	183	184	208	126	126	175	201
1467_752_394	OSL	167	173	215	221	197	197	162	162	173	173	202	212	120	132	177	187
1467_752_395	OSL	178	188	203	203	197	201	162	162	171	175	192	216	124	128	171	171
1467_752_396	OSL	170	170	187	203	199	201	162	162	175	175	179	182	120	122	177	199
1467_752_397	OSL	169	176	187	200	195	211	146	172	171	171	180	182	126	126	177	201
1467_752_398	OSL	181	181	189	189	195	203	162	168	167	171	172	192	126	132	171	189
1467_752_399	OSL	170	188	207	207	197	217	164	166	171	175	200	212	122	130	177	195
1467_752_400	OSL	167	167	204	212	0	0	146	146	171	171	174	218	122	126	165	185
1467_752_401	OSL	167	169	185	206	199	203	162	172	171	183	174	178	118	126	171	195
1467_752_402	OSL	173	186	0	0	197	197	146	162	0	0	194	269	122	124	175	201
1468_752_403	OSL	146	173	191	203	189	201	146	162	171	173	198	216	124	132	177	187
1468_752_404	OSL	176	183	213	215	197	209	162	176	175	175	176	178	128	130	175	183
1468_752_405	OSL	171	173	191	205	199	201	146	162	169	171	186	196	122	132	177	187
1468_752_406	OSL	167	172	189	189	233	233	146	164	171	171	192	196	120	126	175	177
1468_752_407	OSL	170	173	201	203	199	205	164	164	175	175	180	192	120	132	187	187
1468_752_408	OSL	0	0	0	0	217	219	146	162	177	183	204	220	118	120	175	187
1468_752_409	OSL	167	176	187	189	215	221	146	162	171	177	194	198	128	132	169	181
1468_752_410	OSL	170	170	185	205	199	201	148	172	171	171	188	216	130	132	171	179
1468_752_411	OSL	0	0	0	0	199	203	164	164	173	175	202	277	122	122	177	195
1468_752_412	OSL	0	0	203	213	201	219	162	164	173	183	190	220	124	126	173	173
1468_752_413	OSL	163	170	203	213	199	203	146	164	171	175	208	235	120	122	199	201
1468_752_414	OSL	167	179	187	200	187	201	162	168	171	171	202	216	122	126	189	189
1468_752_415	OSL	170	170	189	189	199	203	146	172	173	173	180	206	120	124	189	189
1468_752_416	OSL	170	174	189	212	197	201	146	162	171	171	200	200	126	132	171	209
1468_752_417	OSL	169	182	224	224	209	211	164	168	177	183	172	200	120	126	171	193
1468_752_418	OSL	169	169	209	222	219	219	162	162	177	177	196	198	122	128	173	181
1468_752_419	OSL	173	182	206	207	185	231	146	162	177	177	180	196	122	126	175	189
1468_752_420	OSL	167	167	209	219	201	201	162	162	171	171	204	208	120	138	171	187
1468_752_421	OSL	0	0	187	229	209	209	168	170	171	171	196	202	124	126	153	171
1468_752_422	OSL	169	170	185	203	195	233	146	162	171	177	194	218	124	140	189	195
1468_752_423	OSL	184	190	0	0	209	217	146	146	175	177	172	220	122	134	172	187
1468_752_424	OSL	173	196	211	213	201	205	162	162	169	171	196	248	122	132	171	171
1468_752_426	OSL	167	179	212	26	197	215	146	162	177	185	220	261	112	126	187	189
1474_979_Nsj_1	NSEA	170	177	238	238	195	203	162	162	171	175	186	202	126	132	189	211
1474_979_Nsj_10	NSEA	169	170	201	201	207	241	180	193	171	171	180	219	120	126	171	211
1474_979_Nsj_11	NSEA	167	190	183	201	199	209	146	162	171	171	216	216	126	128	195	219
1474_979_Nsj_12	NSEA	170	174	206	206	197	199	146	158	175	175	180	192	126	126	203	203
1474_979_Nsj_14	NSEA	169	169	205	209	197	221	0	0	177	177	182	186	122	132	169	183
1474_979_Nsj_15	NSEA	167	182	203	205	199	213	146	146	171	175	182	182	120	126	173	195
1474_979_Nsj_16	NSEA	167	191	203	225	201	221	162	162	171	175	194	198	120	120	169	183
1474_979_Nsj_17	NSEA	167	176	189	216	197	217	146	172	171	171	188	196	118	124	187	201
1474_979_Nsj_18	NSEA	173	191	205	207	201	217	146	172	183	183	178	182	132	132	187	189
1474_979_Nsj_2	NSEA	170	195	214	214	203	229	162	166	169	169	180	224	120	122	185	189
1474_979_Nsj_20	NSEA	188	195	203	203	191	227	162	162	175	175	180	182	124	124	179	187
1474_979_Nsj_22	NSEA	167	183	201	231	207	207	146	146	179	179	180	221	122	132	173	197
1474_979_Nsj_23	NSEA	179	206	201	201	195	197	146	164	175	185	186	208	112	114	0	0
1474_979_Nsj_24	NSEA	171	173	185	191	199	199	162	172	185	185	179	200	120	120	169	179
1474_979_Nsj_25	NSEA	176	176	204	207	187	199	168	168	171	171	170	178	124	128	169	189
1474_979_Nsj_26	NSEA	146	181	187	232	199	217	146	162	170	173	180	198	124	130	195	195
1474_979_Nsj_27	NSEA	184	192	211	211	205	217	146	146	171	175	176	178	126	128	187	189
1474_979_Nsj_28	NSEA	169	182	203	205	195	211	146	164	171	171	184	192	122	126	181	181
1474_979_Nsj_29	NSEA	169	170	203	205	195	211	146	146	171	177	176	194	120	128	181	187
1474_979_Nsj_3	NSEA	170	177	189	218	201	201	146	170	175	175	192	212	120	126	195	195
1474_979_Nsj_30	NSEA	175	189	185	220	199	203	164	168	171	175	184	271	120	124	0	0
1474_979_Nsj_31	NSEA	169	179	185	214	209	229	162	174	175	175	182	198	126	126	189	191
1474_979_Nsj_32	NSEA	182	190	185	209	197	211	164	190	171	171	174	196	120	128	181	181
1474_979_Nsj_33	NSEA	189	191	189	209	201	205	164	164	173	183	176	194	114	128	179	181
1474_979_Nsj_34	NSEA	170	176	207	207	197	203	146	146	171	171	178	216	118	130	187	189
1474_979_Nsj_35	NSEA	172	195	207	26	181	247	146	162	177	183	194	198	126	126	171	187
1474_979_Nsj_36	NSEA	169	182	187	187	195	203	146	162	171	171	194	202	126	126	191	195
1474_979_Nsj_37	NSEA	167	176	212	221	199	223	164	168	169	175	195	212	120	130	195	197
1474_979_Nsj_38	NSEA	173	173	206	219	195	213	146	146	169	173	220	257	122	122	189	189
1474_979_Nsj_39	NSEA	170	179	187	26	193	229	162	162	171	171	190	194	114	126	187	189
1474_979_Nsj_4	NSEA	186	196	185	185	211	251	146	162	175	175	200	218	126	140	193	193
1474_979_Nsj_40	NSEA	169	171	207	211	203	213	146	146	171	175	202	202	120	126	179	193
1474_979_Nsj_41	NSEA	170	191	188	203	191	197	146	146	170	183	174	200	124	126	187	195
1474_979_Nsj_42	NSEA	169	182	215	215	197	211	146	162	173	175	186	200	126	130	183	201
1474_979_Nsj_43	NSEA	176	194	201	215	203	213	166	166	171	171	200	213	120	120	191	195
1474_979_Nsj_44	NSEA	169	179	187	206	219	265	146	162	171	175	208	235	120	128	171	189
1474_979_Nsj_45	NSEA	169	193	189	205	201	245	162	162	175	175	178	194	120	122	169	195
1474_979_Nsj_46	NSEA	173	173	185	213	203	207	0	0	171	185	194	198	132	142	187	189
1474_979_Nsj_47	NSEA	177	184	206	203	203	211	162	164	171	183	200	210	124	128	165	189
1474_979_Nsj_48	NSEA	176	186	185	209	199	199	146	146	171	173	176	212	122	132	189	195
1474_979_Nsj_49	NSEA	167	183	189	205	195	205	146	146	173	177	189	209	120	122	173	181
1474_979_Nsj_5	NSEA	170	190	209	217	191	195	164	168	171	171	188	235	122	126	181	195
1474_979_Nsj_50	NSEA	173	195	187	209	195	238	164	164	171	171	188	196	126	126	189	189
1474_979_Nsj_51	NSEA	175	184	201	204	195	207	146	162	171	172	182	196	124	126	195	219
1474_979_Nsj_52	NSEA	170	182	191	201	201	207	146	146	177	177	204	206	122	128	189	189
1474_979_Nsj_53	NSEA	170	192	185	227	195	203	146	164	173	175	204	206	126	126	0	0
1474_979_Nsj_55	NSEA	169	177	219	232	203	215	146	168	171	171	176	216	126	130	181	189
1474_979_Nsj_56	NSEA	167	176	205	227	205	225	146	146	171	171	192	200	120	122	179	189
1474_979_Nsj_57	NSEA	169	182	206	209	217	219	162	162	169	183	200	210	124	124	173	189
1474_979_Nsj_58	NSEA	163	174	204	208	199	199	0	0	171	175	182	186	126	130	179	187
1474_979_Nsj_59	NSEA	146	170	0	0	207	213	146	197	171	171	198	210	122	126	183	193
1474_979_Nsj_6	NSEA	182	198	201	213	199	233	164	166	171	171	188	198	120	130	173	195
1474_979_Nsj_60	NSEA	169	198	188	188	225	247	146	166	171	173	180	200	120	126	171	189
1474_979_Nsj_61	NSEA	174	174	205	205	199	201	162	164	171	171	180	196	126	126	173	173
1474_979_Nsj_63	NSEA	167	186	201	209	203	215	146	162	173	175	188	194	126	132	187	203
1474_979_Nsj_64	NSEA	169	175	185	205	207	221	146	162	175	185	192	249	130	132	187	189
1474_979_Nsj_65	NSEA	169	173	205	205	203	215	146	146	179	179	206	235	126	132	169	169
1474_979_Nsj_66	NSEA	167	169	187	187	199	209	146	164	173	173	196	273	120	126	187	195
1474_979_Nsj_67	NSEA	178	182	200	201	195	235	164	164	175	183	204	235	126	132	169	170
1474_979_Nsj_68	NSEA	175	182	239	239	197	201	146	162	171	179	198	204	122	128	187	193
1474_979_Nsj_69	NSEA	182	184	211	218	193	243	162	168	173	178	182	194	120	140	185	197
1474_979_Nsj_7	NSEA	176	207	205	205	195	213	164	174	170	183	182	194	126	138	195	205
1474_979_Nsj_70	NSEA	169	169	185	189	207	213	146	146	171	183	194	196	120	130	191	195
1474_979_Nsj_71	NSEA	167	172	201	207	195	207	162	168	171	175	198	237	116	122	187	195
1474_979_Nsj_72	NSEA	167	175	185	219	201	211	172	190	171	173	182	196	116	126	179	197
1474_979_Nsj_73	NSEA	167	182	207	232	201	217	168	170	171	171	188	190	120	154	187	195
1474_979_Nsj_74	NSEA	182	182	212	212	201	205	164	164	183	183	186	212	120	124	173	193
1474_979_Nsj_76	NSEA	170	172	189	221	191	245	146	174	171	171	196	210	126	132	171	189
1474_979_Nsj_77	NSEA	169	169	191	227	203	203	162	166	173	177	194	204	126	126	195	209
1474_979_Nsj_78	NSEA	169	170	205	228	187	213	162	164	170	175	219	275	126	128	179	203
1474_979_Nsj_79	NSEA	167	170	229	229	197	205	146	164	181	185	188	192	120	126	173	191
1474_979_Nsj_8	NSEA	171	179	190	222	193	201	162	172	171	171	178	212	126	132	175	211
1474_979_Nsj_80	NSEA	170	177	185	215	199	213	162	164	171	171	190	202	122	128	177	181
1474_979_Nsj_81	NSEA	178	182	191	203	207	223	146	168	175	175	192	209	126	130	173	195
1474_979_Nsj_82	NSEA	167	169	189	204	205	239	164	168	183	183	198	247	120	124	169	189
1474_979_Nsj_83	NSEA	176	196	189	201	187	203	164	164	171	171	180	194	126	126	183	183
1474_979_Nsj_84	NSEA	169	182	189	209	207	235	164	168	171	175	200	224	120	126	0	0
1474_979_Nsj_85	NSEA	176	176	186	205	199	211	146	168	171	173	184	202	126	132	189	209
1474_979_Nsj_86	NSEA	177	177	212	225	199	207	162	168	171	171	180	204	124	126	193	201
1474_979_Nsj_87	NSEA	170	176	191	209	195	213	162	164	171	175	184	202	124	130	177	183
1474_979_Nsj_88	NSEA	167	181	204	204	215	239	146	170	171	173	194	210	116	130	169	197
1474_979_Nsj_89	NSEA	169	195	189	189	197	205	146	146	171	171	180	218	112	120	173	195
1474_979_Nsj_9	NSEA	167	173	201	232	197	199	146	174	175	175	198	226	128	132	175	183
1474_979_Nsj_90	NSEA	167	170	189	206	195	199	146	146	170	183	180	204	126	130	189	203
1474_979_Nsj_91	NSEA	169	188	201	207	207	215	146	164	185	187	186	202	124	126	173	187
1474_979_Nsj_92	NSEA	169	171	205	205	205	221	162	162	171	171	202	216	122	122	177	219
1474_979_Nsj_93	NSEA	177	182	187	203	207	239	146	193	171	175	202	202	126	126	177	193
1474_979_Nsj_94	NSEA	146	174	209	227	199	205	146	164	171	175	184	210	134	134	181	191
1949_980_901	CEL	169	177	187	205	203	205	162	162	173	185	181	216	122	128	189	215
1949_980_902	CEL	169	170	207	215	197	207	162	164	171	171	188	208	120	126	175	175
1949_980_903	CEL	167	167	201	201	193	209	162	176	171	171	182	200	126	126	185	185
1949_980_904	CEL	167	171	189	205	207	211	146	162	171	171	194	200	116	132	169	201
1949_980_905	CEL	182	192	187	209	209	209	146	146	171	175	186	220	126	128	183	189
1949_980_906	CEL	169	171	201	205	227	227	146	162	171	171	176	224	120	126	189	201
1949_980_907	CEL	146	170	205	213	197	221	146	166	171	183	182	193	126	132	172	181
1949_980_908	CEL	172	187	190	209	191	205	146	146	172	189	184	192	124	128	181	183
1949_980_909	CEL	169	175	187	203	195	213	0	0	171	181	186	190	120	124	187	187
1949_980_910	CEL	170	170	203	223	199	217	146	168	173	175	184	245	120	122	183	195
1949_980_911	CEL	169	174	219	219	195	209	146	146	171	172	168	196	126	132	179	181
1949_980_912	CEL	169	182	205	208	213	231	146	146	170	183	174	228	0	0	0	0
1949_980_913	CEL	169	179	201	221	203	235	146	170	171	175	200	239	124	126	183	189
1949_980_914	CEL	170	171	190	232	209	221	162	162	171	181	176	194	126	130	189	215
1949_980_915	CEL	169	170	191	209	201	205	146	174	171	171	176	235	130	132	189	193
1949_980_916	CEL	179	184	187	214	209	219	164	176	171	175	216	259	122	128	187	189
1949_980_917	CEL	167	169	201	203	205	213	146	162	171	171	210	210	126	132	173	187
1949_980_918	CEL	169	182	185	205	199	203	162	164	175	175	200	220	120	130	169	187
1949_980_919	CEL	169	197	201	218	191	197	162	168	171	175	176	180	120	126	169	181
1949_980_920	CEL	163	184	190	190	207	239	162	164	177	177	188	220	122	130	179	187
1949_980_921	CEL	169	176	187	204	187	189	162	190	176	176	192	222	122	142	173	187
1949_980_922	CEL	167	198	204	205	197	215	144	190	171	181	184	198	120	132	169	187
1949_980_923	CEL	170	179	187	187	211	211	162	166	171	177	202	204	112	132	187	189
1949_980_924	CEL	170	177	187	201	219	221	0	0	175	187	174	214	122	132	187	189
1949_980_925	CEL	176	182	203	224	195	207	158	168	171	173	182	194	122	126	173	189
1949_980_926	CEL	167	173	187	217	199	215	164	170	173	173	180	208	112	132	169	189
1949_980_927	CEL	169	169	205	212	195	207	146	162	171	171	182	184	120	126	169	189
1949_980_929	CEL	170	170	203	208	195	201	146	162	171	171	192	206	126	126	183	183
1949_980_930	CEL	146	146	209	209	197	197	146	164	171	171	176	233	126	136	0	0
1949_980_933	CEL	170	182	203	203	181	209	146	146	181	181	177	178	120	124	179	189
1949_980_934	CEL	170	173	189	209	209	213	164	168	175	175	200	210	120	134	0	0
1949_980_935	CEL	171	171	189	189	209	209	146	168	171	183	190	196	120	122	189	199
1949_980_936	CEL	178	191	203	221	195	199	164	170	171	175	208	210	120	124	169	201
1949_980_937	CEL	182	188	185	206	213	227	162	164	171	175	180	202	128	132	175	183
1949_980_938	CEL	170	171	185	223	207	233	146	162	175	175	180	194	122	130	169	199
1949_980_940	CEL	182	197	203	227	199	217	146	146	175	175	190	202	126	126	187	189
1949_980_942	CEL	170	185	203	213	187	207	162	170	171	171	180	192	120	122	179	199
1949_980_943	CEL	171	179	182	205	199	229	164	164	169	169	200	226	120	122	179	187
1949_980_944	CEL	169	174	205	235	0	0	146	162	171	171	200	212	124	126	179	187
1949_980_945	CEL	167	190	185	205	199	211	146	146	171	175	176	204	128	130	183	185
1949_980_946	CEL	169	170	0	0	209	209	146	164	171	175	196	228	116	128	169	175
1949_980_947	CEL	146	192	188	209	205	207	146	170	171	171	176	186	122	126	187	191
1949_980_948	CEL	170	177	189	219	191	203	144	164	175	175	206	218	122	124	177	181
1949_980_949	CEL	169	185	206	211	195	217	0	0	183	183	178	190	128	132	169	187
1949_980_950	CEL	146	173	206	207	205	209	146	168	171	171	192	214	132	140	183	199
1949_980_951	CEL	184	188	206	205	185	205	0	0	173	175	196	198	126	126	168	187
1949_980_952	CEL	182	188	184	223	191	203	146	190	171	187	180	200	126	128	187	187
1949_980_953	CEL	170	176	187	209	215	215	146	164	171	177	188	200	120	126	187	187
1949_980_954	CEL	0	0	209	209	0	0	162	164	171	173	200	208	122	128	179	181
1949_980_955	CEL	170	176	203	208	189	201	162	164	0	0	184	186	126	134	189	195
1949_980_956	CEL	176	180	188	214	207	209	162	174	171	175	192	198	126	126	187	197
1949_980_957	CEL	172	172	211	213	199	207	162	170	175	175	180	182	132	138	173	173
1949_980_958	CEL	171	175	191	214	203	215	146	158	171	171	186	198	122	128	169	176
1949_980_959	CEL	170	175	201	221	205	233	162	166	171	173	180	194	116	126	183	187
1949_980_960	CEL	173	188	209	230	209	233	146	164	171	171	190	192	122	140	183	195
1949_980_961	CEL	176	181	187	189	207	229	146	162	171	171	206	263	126	126	181	183
1949_980_962	CEL	0	0	203	213	207	221	164	164	175	175	186	202	112	126	187	287
1949_980_963	CEL	167	170	221	225	207	215	146	178	171	171	172	192	120	124	177	183
1949_980_964	CEL	167	173	205	209	203	215	146	162	171	171	180	196	122	132	183	195
1949_980_965	CEL	167	169	206	208	203	219	146	168	171	179	198	204	120	122	173	183
1949_980_966	CEL	167	171	189	216	195	195	164	174	175	183	194	204	130	132	183	189
1949_980_967	CEL	169	173	0	0	209	213	162	168	172	173	186	192	126	126	177	189
1949_980_968	CEL	170	170	203	212	195	195	146	162	171	173	200	206	126	126	187	189
1949_980_969	CEL	167	176	208	215	195	203	162	164	171	171	178	192	122	128	153	187
1949_980_970	CEL	167	170	203	213	193	215	162	164	171	171	178	194	120	128	169	173
1949_980_971	CEL	148	169	191	205	199	237	164	164	171	171	186	198	124	126	161	179
1949_980_972	CEL	167	182	201	205	195	207	170	174	171	175	188	198	120	124	173	187
1949_980_973	CEL	167	190	187	201	197	215	0	0	171	171	178	188	124	136	183	197
1949_980_974	CEL	173	177	189	213	211	221	146	162	0	0	172	192	126	130	181	185
1949_980_975	CEL	170	172	189	189	219	237	162	164	173	173	220	220	122	124	153	217
1949_980_976	CEL	184	193	206	209	195	215	162	162	171	171	196	198	126	128	189	199
1949_980_977	CEL	169	190	203	213	203	207	146	162	175	175	194	216	120	126	187	191
1949_980_978	CEL	169	181	201	201	195	233	146	168	171	171	178	204	132	132	181	203
1949_980_979	CEL	175	182	206	205	211	243	146	146	171	183	176	204	126	130	173	187
1448_10	GOT	167	167	185	206	199	201	146	146	171	187	172	216	132	148	187	187
1448_11	GOT	169	193	189	206	197	199	146	162	172	173	180	216	126	132	171	171
1448_12	GOT	167	170	0	0	201	201	146	162	171	171	184	198	122	132	169	179
1448_14	GOT	171	190	206	221	201	201	146	162	171	171	0	0	122	124	169	169
1448_16	GOT	169	170	187	189	197	199	146	162	175	175	182	224	112	138	187	201
1448_19	GOT	169	195	203	205	199	201	150	166	171	175	0	0	122	132	169	183
1448_1	GOT	169	179	187	205	199	203	0	0	0	0	172	180	122	126	169	171
1448_20	GOT	186	189	187	203	199	201	146	164	171	175	176	206	112	132	169	201
1448_21	GOT	169	182	187	212	199	201	146	164	0	0	194	198	122	128	175	187
1448_22	GOT	170	176	216	226	197	215	146	162	171	175	182	190	112	122	181	187
1448_24	GOT	170	170	203	212	197	199	146	176	170	171	192	216	122	122	173	179
1448_25	GOT	170	191	210	212	199	215	146	162	172	175	182	216	122	126	169	201
1448_28	GOT	169	191	205	205	199	201	162	168	171	171	182	196	124	126	171	201
1448_29	GOT	173	175	205	26	201	203	146	162	171	171	184	196	112	120	171	173
1448_2	GOT	169	170	187	187	199	207	146	162	171	173	176	186	112	128	183	201
1448_30	GOT	167	173	187	203	201	215	162	162	171	175	172	188	126	132	175	177
1448_31	GOT	176	183	187	203	197	201	166	172	169	169	190	192	112	132	169	187
1448_32	GOT	170	182	203	233	199	201	146	162	171	183	182	196	122	124	171	191
1448_33	GOT	170	170	187	191	199	199	146	146	171	175	176	200	122	126	169	173
1448_34	GOT	170	170	209	221	0	0	146	172	183	183	172	216	120	122	175	201
1448_35	GOT	170	173	189	201	199	199	146	162	171	171	178	192	128	128	181	201
1448_36	GOT	170	190	203	219	197	199	146	162	171	175	180	204	132	132	183	201
1448_37	GOT	179	182	189	211	197	201	146	172	171	171	182	186	122	128	171	181
1448_38	GOT	167	168	203	212	199	201	146	162	173	175	194	235	122	124	171	193
1448_39	GOT	169	170	185	187	199	201	146	168	171	171	180	196	120	122	171	171
1448_3	GOT	0	0	189	203	197	199	146	146	171	183	172	182	122	122	169	191
1448_40	GOT	167	171	0	0	199	201	146	168	171	171	181	194	112	120	187	201
1448_41	GOT	169	188	205	213	201	215	146	162	173	175	182	206	126	126	173	181
1448_42	GOT	170	175	0	0	199	199	146	172	171	175	196	202	126	132	171	177
1448_43	GOT	170	176	189	206	197	199	146	162	171	175	172	218	122	132	201	201
1448_44	GOT	170	183	187	206	199	215	146	162	171	179	0	0	122	132	173	183
1448_46	GOT	169	177	187	204	201	203	162	168	170	173	194	218	126	126	181	187
1448_47	GOT	170	170	191	205	199	205	146	146	0	0	172	180	122	132	169	201
1448_49	GOT	170	171	187	227	199	199	146	168	171	173	206	226	132	132	177	187
1448_4	GOT	170	173	203	209	197	201	0	0	175	175	172	198	126	128	165	215
1448_50	GOT	167	174	206	213	197	197	146	168	171	171	172	186	122	132	189	201
1448_51	GOT	169	182	0	0	197	215	146	162	171	175	170	204	122	126	183	201
1448_53	GOT	167	170	187	187	197	203	146	146	170	171	182	220	126	126	175	181
1448_54	GOT	176	179	189	205	199	201	146	162	171	175	192	224	122	126	171	171
1448_59	GOT	170	173	185	189	197	201	162	162	171	171	190	194	122	124	171	187
1448_5	GOT	169	178	187	217	197	199	164	168	171	171	216	233	116	126	171	177
1448_6	GOT	170	182	187	221	199	233	146	161	0	0	172	204	126	132	173	177
1448_9	GOT	170	183	185	203	197	201	146	174	173	175	172	200	122	124	171	181
