# Supplementary material for: Genetic response to human‐induced habitat changes in the marine environment: A century of evolution of European sprat in Landvikvannet, Norway
Source: Ecol Evol. 2021 Jan 18;11(4):1691–718. doi: 10.1002/ece3.7160 (PMC7882954; doi:10.1002/ece3.7160)
Supplement: Supplementary file 2 — Table S1 [file ECE3-11-1691-s002.xlsx]

## Sheet: Table S1
		Norwegian fjords																		Landvikvannet				North Sea, Celtic Sea, Bay of Biscay										Kattegat-Skagerrak									Baltic Sea
		HOL	MEL	FIN	TRH	NOR1	NOR2	NOR3	SOG1	SOG2	HAR1	HAR2	HAR3	HAR4	LYS	TVE	SORF	OSL		LAND12	LAND15	LAND19		NS1	NS2	NS3	NS4	NS5	NS6	EC	BoB	CEL		SK1	SK2	SK3	SK4	SK5	UV	GB	ØS		AB	BBN	BBS	GD	GOTB	GOT
Norwegian fjords	HOL	*	0.72587	0.9999	0.6829	0.79487	0.84605	0.82903	0.5349	0.98376	0.92189	0.77052	0.20988	0.93515	0.0197	0.00713	0.03802	0.67795		0	0	0		0	0	0	0	0.0001	0	0	0	0		0	0.0003	0	0	0	0	0.0003	0.00089		0	0	0	0	0	0
	MEL	0	*	0.99881	0.68904	0.8318	0.5048	0.98871	0.23067	0.95248	0.99911	0.68221	0.39254	0.05415	0.0001	0	0	0		0	0	0		0	0	0	0	0	0	0	0	0		0	0	0	0	0	0	0	0		0	0	0	0	0	0
	FIN	0	0	*	0.9999	0.9998	0.9999	0.9999	0.99881	0.9999	0.9999	0.9999	0.9996	0.9999	0.9998	0.00228	0.00248	0.99871		0	0	0		0	0	0	0	0	0	0	0	0		0	0	0	0	0	0	0	0		0	0	0	0	0	0
	TRH	0	0	0	*	0.52133	0.05207	0.71231	0.00089	0.70726	0.06069	0.069	0.28364	0.07306	0	0	0.00198	0.25483		0	0	0		0	0	0	0	0	0	0	0	0		0	0	0	0	0	0	0	0		0	0	0	0	0	0
	NOR1	0	0	0	0	*	0.89744	0.38174	0.00218	0.53935	0.70567	0.55054	0.58667	0.19869	0.01742	0.0004	0.00337	0.00109		0	0	0		0	0	0	0	0	0	0	0	0		0	0	0	0	0	0	0	0		0	0	0	0	0	0
	NOR2	0	0	0	0.00217	0	*	0.9999	0.01356	0.67478	0.5744	0.34541	0.59846	0.26631	0.02138	0.00416	0.00604	0.0001		0	0	0		0	0	0	0	0	0	0	0	0		0	0	0	0	0	0	0	0		0	0	0	0	0	0
	NOR3	0	0	0	0	0.00059	0	*	0.05663	0.81804	0.9801	0.69637	0.8321	0.84843	0.41333	0.00109	0.04406	0.00376		0	0	0		0	0	0	0	0	0	0	0	0		0	0	0	0	0	0	0	0.0001		0	0	0	0	0	0
	SOG1	0	0.00103	0	0.0068	0.00823	0.00449	0.00377	*	0.00475	0.1489	0.0004	0.00851	0.27968	0	0	0.0001	0.0005		0	0	0		0	0	0	0	0	0	0	0	0		0	0	0	0	0	0	0	0		0	0	0	0	0	0
	SOG2	0	0	0	0	0	0	0	0.00497	*	0.55717	0.06128	0.84764	0.54401	0.0003	0	0.00495	0.00119		0	0	0		0	0	0	0	0	0	0	0	0		0	0	0	0	0	0	0	0		0	0	0	0	0	0
	HAR1	0	0	0	0.00191	0	0	0	0.00186	0	*	0.03574	0.18226	0.41996	0	0	0.00713	0.0001		0	0	0		0	0	0	0	0	0	0	0	0		0	0	0	0	0	0	0	0		0	0	0	0	0	0
	HAR2	0	0	0	0.00206	0	0.00051	0	0.00777	0.00206	0.00253	*	0.00069	0.00228	0	0	0	0		0	0	0		0	0	0	0	0	0	0	0	0		0	0	0	0	0	0	0	0		0	0	0	0	0	0
	HAR3	0.00177	0	0	0.00059	0	0	0	0.00604	0	0.00154	0.00757	*	0.09346	0.01812	0.00069	0.05564	0.09781		0	0	0		0	0	0	0	0	0	0	0	0		0	0	0	0	0	0	0	0		0	0	0	0	0	0
	HAR4	0	0.00184	0	0.00165	0.00143	0.00062	0	0.00077	0	0.00014	0.00423	0.00202	*	0	0.00059	0.00139	0.00327		0	0	0		0	0	0	0	0	0	0	0	0		0	0	0	0	0	0	0	0		0	0	0	0	0	0
	LYS	0.00537	0.00677	0	0.00882	0.00465	0.00276	0.00037	0.01045	0.00432	0.00601	0.01128	0.00395	0.0053	*	0.01554	0.14672	0		0	0	0		0	0	0	0	0	0	0	0	0		0	0	0	0	0	0	0	0		0	0	0	0	0	0
	TVE	0.00999	0.01705	0.00786	0.01259	0.01173	0.00661	0.01018	0.01496	0.01255	0.0121	0.01719	0.00985	0.0072	0.00534	*	0.64746	0.00059		0	0	0		0	0	0	0	0	0	0	0	0		0	0	0	0	0	0	0.02515	0.00376		0	0	0	0	0	0
	SORF	0.00547	0.01409	0.00646	0.00604	0.00836	0.00549	0.00426	0.01277	0.00533	0.00515	0.01522	0.00362	0.00656	0.00194	0	*	0.11068		0	0	0		0	0	0	0	0	0	0	0	0		0	0	0	0	0	0.00079	0.00564	0.01129		0	0	0	0	0	0
	OSL	0	0.0062	0	0.00072	0.00765	0.00779	0.00572	0.00746	0.0039	0.00571	0.00943	0.0022	0.0037	0.01391	0.0083	0.00231	*		0	0	0		0	0	0	0	0	0	0	0	0		0	0	0	0	0	0	0	0		0	0	0	0	0	0
Landvik	LAND12	0.09645	0.10536	0.08432	0.09729	0.10199	0.07946	0.08469	0.0962	0.08564	0.08199	0.10276	0.09268	0.09319	0.07818	0.102	0.09286	0.09582		*	0.4255	0.00208		0	0	0	0	0	0	0	0	0		0	0	0	0	0	0	0	0		0	0	0	0	0	0
	LAND15	0.10346	0.11537	0.09201	0.1088	0.11717	0.0969	0.10011	0.10519	0.09965	0.0972	0.116	0.10677	0.10676	0.09213	0.10968	0.09495	0.10692		0	*	0		0	0	0	0	0	0	0	0	0		0	0	0	0	0	0	0	0		0	0	0	0	0	0
	LAND19	0.0401	0.0533	0.03519	0.04759	0.05349	0.03909	0.03853	0.04456	0.04017	0.03907	0.0561	0.04118	0.04438	0.03474	0.04139	0.0292	0.04496		0.0137	0.01643	*		0	0	0	0	0	0	0	0	0		0	0	0	0	0	0	0	0		0	0	0	0	0	0
North Sea, Celtic Sea…	NS1	0.02322	0.03035	0.02776	0.02662	0.03126	0.03408	0.03909	0.03479	0.0301	0.02552	0.03532	0.03388	0.02375	0.03906	0.03335	0.03108	0.02361		0.16647	0.1617	0.08947		*	0.0595	0.18493	0.10573	0.3662	0.07801	0.13781	0.11405	0.35719		0.11791	0.65974	0.50064	0.06494	0.4953	0	0	0		0	0	0	0	0	0
	NS2	0.02067	0.03205	0.03024	0.02679	0.03024	0.02934	0.03254	0.0283	0.02699	0.02482	0.03476	0.02878	0.02504	0.03424	0.02951	0.03009	0.02238		0.16442	0.15588	0.08638		0.00313	*	0.50193	0.10702	0.34551	0.24067	0.15731	0.44382	0.92971		0.64865	0.61439	0.03901	0.15969	0.19572	0	0	0		0	0	0	0	0	0
	NS3	0.02206	0.03247	0.0329	0.0262	0.03292	0.03114	0.0355	0.02795	0.0275	0.02546	0.03637	0.02976	0.02254	0.03519	0.02615	0.02547	0.02079		0.1548	0.15199	0.08138		0.00167	0	*	0.10049	0.95971	0.43025	0.32343	0.41362	0.84289		0.04396	0.8319	0.31126	0.0398	0.94406	0	0	0		0	0	0	0	0	0
	NS4	0.02144	0.03197	0.03041	0.0274	0.03428	0.03401	0.03906	0.03128	0.03014	0.02899	0.03861	0.03247	0.02674	0.03792	0.03167	0.02871	0.02156		0.15499	0.14802	0.08201		0.00306	0.00221	0.00227	*	0.46055	0.17068	0.12682	0.00218	0.05772		0.25671	0.95377	0.2474	0.02297	0.26918	0	0	0		0	0	0	0	0	0
	NS5	0.0209	0.02685	0.02517	0.02362	0.03058	0.02909	0.03426	0.02934	0.02693	0.02266	0.03241	0.03008	0.02208	0.03201	0.02571	0.02434	0.01991		0.15656	0.15418	0.08063		0.00085	0.00048	0	0.00016	*	0.72626	0.62618	0.4162	0.277		0.67617	0.87308	0.41758	0.09286	0.92219	0	0	0		0	0	0	0	0	0
	NS6	0.02182	0.03048	0.03027	0.02365	0.03044	0.03368	0.03732	0.02907	0.02679	0.02498	0.03579	0.02894	0.02362	0.03757	0.03365	0.02951	0.01855		0.17128	0.16756	0.0916		0.00441	0.00131	0.00026	0.00265	0	*	0.79834	0.43293	0.58172		0.51599	0.41471	0.34046	0.02237	0.3667	0	0	0		0	0	0	0	0	0
	EC	0.02268	0.02844	0.02837	0.02252	0.03061	0.02958	0.03579	0.02806	0.02726	0.02384	0.03459	0.02861	0.02339	0.03784	0.03477	0.02981	0.02022		0.16427	0.15854	0.0859		0.00268	0.00169	0.00066	0.00255	0	0	*	0.18374	0.43471		0.06465	0.89031	0.25275	0.06158	0.2474	0	0	0		0	0	0	0	0	0
	BoB	0.02194	0.02665	0.02605	0.0245	0.02667	0.02633	0.03343	0.02856	0.02412	0.0213	0.03403	0.02661	0.02016	0.03078	0.02556	0.02301	0.01937		0.15576	0.1539	0.08018		0.00299	0	0.00031	0.00707	0.00039	0.00046	0.00192	*	0.74616		0.30047	0.09266	0.25799	0.01485	0.51896	0	0	0		0	0	0	0	0	0
	CEL	0.01795	0.02504	0.02229	0.02298	0.02773	0.02707	0.03447	0.02665	0.02348	0.02141	0.03215	0.02703	0.01969	0.03246	0.02827	0.02601	0.01794		0.15924	0.15477	0.08301		0.00039	0	0	0.00275	0.00075	0	0	0	*		0.92506	0.26879	0.57994	0.03317	0.87793	0	0	0		0	0	0	0	0	0
Kattegat-Skagerrak	SK1	0.01983	0.0283	0.03077	0.02525	0.02752	0.0305	0.03463	0.02718	0.02666	0.02313	0.03325	0.0321	0.0247	0.03547	0.03038	0.03172	0.02274		0.16191	0.15816	0.08847		0.00271	0	0.00302	0.00126	0	0	0.00327	0.00093	0		*	0.79566	0.30868	0.4158	0.93862	0	0	0		0	0	0	0	0	0
	SK2	0.01387	0.02406	0.02278	0.01579	0.02281	0.02343	0.03131	0.02165	0.02062	0.01884	0.0269	0.02612	0.01737	0.03039	0.02729	0.02865	0.01386		0.15539	0.14529	0.07754		0	0	0	0	0	2e-05	0	0.00344	0.00071		0	*	0.28076	0.87071	0.84526	0	0	0		0	0	0	0	0	0
	SK3	0.01994	0.02871	0.0325	0.0211	0.02742	0.03014	0.03305	0.02823	0.02402	0.02358	0.03329	0.0269	0.02145	0.03419	0.02766	0.02594	0.01608		0.16709	0.1591	0.087		0.00044	0.00461	0.00119	0.00227	0.00078	0.00176	0.00211	0.00213	0		0.00139	0.00183	*	0.02277	0.96782	0.0004	0.00178	0		0	0	0	0	0	0
	SK4	0.02587	0.03383	0.02963	0.02585	0.03171	0.0296	0.03601	0.03408	0.03154	0.02499	0.03893	0.03281	0.02418	0.03381	0.02828	0.02788	0.02533		0.14827	0.14787	0.07823		0.00439	0.00192	0.00397	0.00573	0.00365	0.00676	0.00408	0.00607	0.00399		0.0002	0	0.0075	*	0.17474	0	0	0		0	0	0	0	0	0
	SK5	0.01839	0.02549	0.02197	0.02125	0.02335	0.02528	0.02923	0.02086	0.02219	0.01881	0.02985	0.02641	0.01655	0.03134	0.02386	0.02261	0.0148		0.14319	0.13582	0.07026		5e-05	0.00133	0	0.00124	0	0.00076	0.00129	0	0		0	0	0	0.00214	*	0	0	0		0	0	0	0	0	0
	UV	0.02055	0.02825	0.0253	0.01788	0.0267	0.02369	0.02705	0.02564	0.02289	0.02273	0.03375	0.02132	0.01885	0.02994	0.01382	0.00883	0.01256		0.13391	0.13741	0.06399		0.02254	0.02428	0.021	0.0233	0.02405	0.02202	0.02211	0.01748	0.01931		0.02266	0.01919	0.01134	0.02252	0.01767	*	0.05693	0.0195		0	0	0	0	0	0
	GB	0.01273	0.0189	0.01305	0.01464	0.01813	0.01266	0.01957	0.01451	0.01399	0.01429	0.02362	0.01596	0.01113	0.01774	0.00601	0.00673	0.00901		0.11659	0.11522	0.04944		0.01978	0.0192	0.01401	0.01747	0.01556	0.02026	0.01989	0.01291	0.01577		0.0154	0.0174	0.00995	0.02207	0.00969	0.00346	*	0.35284		0	0	0	0	0	0
	ØS	0.01051	0.02024	0.01547	0.01318	0.01564	0.01243	0.01355	0.01753	0.01284	0.01408	0.02357	0.01232	0.01075	0.0173	0.00872	0.00591	0.00912		0.10978	0.11776	0.04954		0.02986	0.03042	0.02526	0.03305	0.0278	0.0294	0.02868	0.02041	0.0245		0.02837	0.02582	0.02129	0.02622	0.01933	0.00471	0.00015	*		0	0	0	0	0	0
Baltic Sea	AB	0.03393	0.03517	0.03633	0.03337	0.03829	0.03091	0.03729	0.03701	0.0339	0.0336	0.04125	0.03425	0.02838	0.03344	0.02593	0.0334	0.03318		0.13844	0.14223	0.07844		0.04432	0.05032	0.04523	0.04509	0.04066	0.04799	0.04827	0.04031	0.04613		0.0454	0.04348	0.03414	0.04933	0.03985	0.02617	0.0161	0.02066		*	0.48589	0.10049	0.42332	0.91575	0.9999
	BBN	0.04148	0.03871	0.04035	0.03786	0.04539	0.03624	0.0439	0.03898	0.03918	0.0362	0.04521	0.04557	0.0312	0.03966	0.02945	0.04014	0.03717		0.13706	0.13901	0.0773		0.0499	0.05921	0.05046	0.04941	0.0447	0.05263	0.05536	0.04706	0.05347		0.04935	0.05166	0.04183	0.05592	0.04338	0.0339	0.02117	0.02992		0	*	0.03772	0.39699	0.52975	0.99723
	BBS	0.03888	0.03565	0.04031	0.03699	0.04197	0.03084	0.03993	0.03837	0.0354	0.03396	0.04521	0.0382	0.03034	0.03618	0.02737	0.03249	0.03465		0.13473	0.1373	0.07122		0.05107	0.05569	0.04513	0.0478	0.04465	0.05287	0.04844	0.04143	0.04849		0.04939	0.04551	0.03881	0.0512	0.04301	0.02573	0.01786	0.02193		0.00261	0.00488	*	0.00089	0.16592	0.18968
	GD	0.03724	0.03619	0.03504	0.03582	0.04173	0.03349	0.03926	0.03896	0.03788	0.03464	0.04335	0.04115	0.03108	0.03505	0.02618	0.03831	0.03946		0.13105	0.13679	0.07677		0.05063	0.05423	0.05086	0.05006	0.04356	0.05147	0.05331	0.0464	0.05293		0.04837	0.0468	0.04495	0.05082	0.04565	0.0374	0.02059	0.02662		0.0002	0.00045	0.00874	*	0.07168	0.63301
	GOTB	0.03921	0.03638	0.03888	0.03639	0.0451	0.03362	0.04167	0.0394	0.03589	0.03587	0.04469	0.03857	0.03106	0.03774	0.03273	0.04	0.03609		0.14177	0.14074	0.07836		0.05108	0.0537	0.04682	0.04662	0.04358	0.04846	0.05081	0.04349	0.05005		0.04863	0.0473	0.03814	0.05455	0.04373	0.03283	0.02356	0.03039		0	0	0.00195	0.00333	*	0.9999
	GOT	0.04065	0.0362	0.0391	0.0328	0.04708	0.03069	0.04492	0.03833	0.0331	0.03387	0.04146	0.03796	0.02727	0.0334	0.02887	0.0438	0.03202		0.16056	0.14728	0.0814		0.05455	0.0578	0.04861	0.05117	0.049	0.05429	0.05826	0.04839	0.05394		0.05341	0.05953	0.04156	0.0663	0.04701	0.03414	0.02587	0.0288		0	0	0.00085	0	0	*
Out	ASA	0.17808	0.16051	0.15728	0.15461	0.15681	0.15505	0.15982	0.17288	0.15077	0.14613	0.16412	0.16766	0.1566	0.15488	0.19206	0.19726	0.16731		0.26734	0.25638	0.21248		0.20472	0.2152	0.20871	0.22328	0.21135	0.21503	0.21393	0.20861	0.22027		0.22181	0.21263	0.21848	0.21412	0.21071	0.21145	0.20313	0.18376		0.19139	0.19768	0.20872	0.18312	0.20713	0.21883
	BS	0.15941	0.13826	0.1383	0.13768	0.1382	0.13438	0.14302	0.1523	0.13456	0.13123	0.14375	0.14717	0.13838	0.13625	0.16759	0.17796	0.15076		0.24775	0.24538	0.19229		0.18742	0.20193	0.19203	0.20054	0.19169	0.19679	0.20032	0.18726	0.20312		0.20212	0.19968	0.19664	0.20392	0.19201	0.1844	0.17264	0.15432		0.14744	0.15175	0.16129	0.14631	0.16421	0.17803
[truncated: 2 more columns]
